# Supplementary material for: A Novel Tissue Atlas and Online Tool for the Interrogation of Small RNA Expression in Human Tissues and Biofluids
Source: Front Cell Dev Biol. 2022 Mar 4;10:804164. doi: 10.3389/fcell.2022.804164 (PMC8934391; doi:10.3389/fcell.2022.804164)
Supplement: Supplementary file 1 [file DataSheet1.zip]

Archive with 6 entries (6 files):
- Table (1).XLSX
- Table (2).XLSX
- Table (3).XLSX
- Table (4).XLSX
- Table (5).XLSX
- Table (6).XLSX
