# Supplementary material for: A Novel Tissue Atlas and Online Tool for the Interrogation of Small RNA Expression in Human Tissues and Biofluids
Source: Front Cell Dev Biol. 2022 Mar 4;10:804164. doi: 10.3389/fcell.2022.804164 (PMC8934391; doi:10.3389/fcell.2022.804164)
Supplement: Supplementary file 1 [file DataSheet1.zip › Table (1).XLSX]

## Sheet: Sheet1
Subject ID	Tissue	RIN
10-30	adrenal gland	1.4
15-46	adrenal gland	2.9
14-19	adrenal gland	2.8
10_34	bladder	3.5
15-46	bladder	3
9-57	bladder	2.3
10_32	breast	3.9
14-19	breast	2.9
15-46	breast	5.9
14-19	cerebellum	3.9
10-26	cerebellum	3.5
15-46	cerebellum	2.1
14-19	cerebral cortex	3.7
15-46	cerebral cortex	2.6
10-26	cerebral cortex	2.4
15-46	cerebral white matter	3.3
10-26	cerebral white matter	1.8
14-19	cerebral white matter	1.9
14-19	colon transverse	1.9
10-32	colon transverse	1.6
15-46	colon transverse	6.8
07_30	diaphragm	5.8
6-57	diaphragm	5.1
07-11	diaphragm	UNABLE TO TS
10-30	duodenum	2.8
10-46	duodenum	2.4
15-46	duodenum	2.4
14-19	duodenum	2.5
10_26	gallbladder	UNABLE TO TS
9-57	gallbladder	1.7
14-53	gallbladder	1.8
10_26	ileum	UNABLE TO TS
14-19	ileum	2.1
15-46	ileum	3.5
10-26	jejunum	2.1
14-19	jejunum	3.7
15-46	jejunum	1.5
10-36	kidney	2.5
10-26	kidney	7.5
15-46	kidney	2.2
10_34	larynx	3.6
14-19	larynx	5
15-46	larynx	UNABLE TO TS
14-19	left heart ventricle	4.1
15-46	left heart ventricle	4
10_32	left heart ventricle	2.9
10-30	liver	2.4
10-26	liver	2.2
15-46	liver	4.8
10-30	lower esophagus	4.2
14-19	lower esophagus	5.3
15-46	lower esophagus	6
13-49	lung	2
10-26	lung	4.8
9-57	lung	3.6
10_32	pancreas	2.5
15-46	pancreas	1.8
14-19	pancreas	3.3
9-57	prostate	2
09-34	prostate	1.9
10-34	prostate	1.9
10_26	psoas	5.7
14-19	psoas	4
15-46	psoas	3.8
14-19	right heart	2.6
15-46	right heart	3.7
10_26	rightheart	3.9
14-19	sciatic	4.2
15-46	sciatic	1.8
10_26	sciatic nerve	3.7
10-30	sigmoid colon	2.9
14-19	sigmoid colon	1.9
15-46	sigmoid colon	5.4
14-19	skin	4.5
15-46	skin	5.2
09-57	skin	2.6
15-46	spinal cord	3.2
10-26	spinal cord	4.5
14-19	spinal cord	3.5
10-30	stomach	2.5
9-57	stomach	3.2
14-19	stomach	1.7
14-19	submandibular gland	3.8
15-46	submandibular gland	3.8
10_26	submandibular gland	5.5
15-46	thyroid	3.6
10-26	thyroid	3.6
9-57	thyroid	2.6
15-46	upper esophagus	6.1
14-19	upper esophagus	5.6
10-30	upper esophagus	3.7
