# Supplementary material for: A Novel Tissue Atlas and Online Tool for the Interrogation of Small RNA Expression in Human Tissues and Biofluids
Source: Front Cell Dev Biol. 2022 Mar 4;10:804164. doi: 10.3389/fcell.2022.804164 (PMC8934391; doi:10.3389/fcell.2022.804164)
Supplement: Supplementary file 1 [file DataSheet1.zip › Table (2).XLSX]

## Sheet: Subjects
Tissue	Subject IDs		Subject IDs	Sex	Age	PMI
diaphragm	06-57, 07-11, 07-30		06-57	M	92	3
prostate	09-34, 09-57, 10-34		10-26	F	95	2.5
gall bladder	14-53, 09-57, 10-26		14-53	F	84	3.4
lung	13-49, 09-57, 10-26		09-34	M	80	2.5
stomach	14-19, 09-57, 10-30		07-11	F	75	2.8
thyroid gland	09-57, 15-46, 10-26		13-49	F	75	2.5
bladder	09-57, 15-46, 10-34		14-19	F	90	2.5
kidney	10-26, 15-46, 10-36		15-46	F	82	2.1
cerebellum	14-19, 15-46, 10-26		09-57	M	80	3.5
cerebral cortex	14-19, 15-46, 10-26		10-30	M	78	3.2
cerebral white matter	14-19, 15-46, 10-26		10-32	F	84	2.51
heart right	14-19, 15-46, 10-26		10-34	M	75	3.0
illeum	14-19, 15-46, 10-26		07-30	M	74	3.5
jejunum	14-19, 15-46, 10-26		10-36	M	90	4.5
liver	14-19, 15-46, 10-26
psoas	14-19, 15-46, 10-26
sciatic nerve	14-19, 15-46, 10-26
spinal cord	14-19, 15-46, 10-26
submandibular gland	14-19, 15-46, 10-26
adrenalgland	14-19, 15-46, 10-30
colonsigmoid	14-19, 15-46, 10-30
duodenum	14-19, 15-46, 10-30
esophagus upper	14-19, 15-46, 10-30
esophaguslower1/3	14-19, 15-46, 10-30
liver	14-19, 15-46, 10-30
bonerib	14-19, 15-46, 10-32
breast	14-19, 15-46, 10-32
colontransverse	14-19, 15-46, 10-32
heartventricleleft	14-19, 15-46, 10-32
pancreas	14-19, 15-46, 10-32
larynx	14-19, 15-46, 10-34
SKIN	14-19, 09-57, 15-46
