# Supplementary material for: A Novel Tissue Atlas and Online Tool for the Interrogation of Small RNA Expression in Human Tissues and Biofluids
Source: Front Cell Dev Biol. 2022 Mar 4;10:804164. doi: 10.3389/fcell.2022.804164 (PMC8934391; doi:10.3389/fcell.2022.804164)
Supplement: Supplementary file 1 [file DataSheet1.zip › Table (3).XLSX]

## Sheet: Supplemental Table 2
isomiR Sequences for miR-451a	MONO	PBMC	RBC
AAAAACCGTTACCATTACTGAGTT	0	0.490449	170.166
AAAACCGTTACCATTACTGAG	0	1.86317	1379.67
AAAACCGTTACCATTACTGAGT	17.6886	9.36939	5792.65
AAAACCGTTACCATTACTGAGTT	56.6782	13.0965	13526.4
AAAACCGTTACCATTACTGAGTTT	59.7631	5.9882	5001.6
AAAACCGTTACCATTACTGAGTTTA	0	0.0700642	429.524
AAAACCGTTACCATTACTGAGTTTAG	0	0.639292	580.275
AAAACCGTTACCATTACTGAGTTTAGT	0	1.09587	215.414
AAAACGTTACCATTACTGAGT	4.22821	0.937306	237.246
AAAACGTTACCATTACTGAGTT	13.7444	0.500826	572.854
AAAACGTTACCATTACTGAGTTT	4.93621	0.140128	243.748
AAACCGTTACCATTACAGAGT	7.36233	1.44239	194.955
AAACCGTTACCATTACAGAGTT	30.7273	0.89133	681.452
AAACCGTTACCATTACAGAGTTT	5.39975	0.201806	198.491
AAACCGTTACCATTACCGAG	2.65094	0.31612	327.843
AAACCGTTACCATTACCGAGT	23.588	3.24827	1475.77
AAACCGTTACCATTACCGAGTT	40.4121	7.09881	4156.34
AAACCGTTACCATTACCGAGTTT	15.2017	3.29949	1589.04
AAACCGTTACCATTACCGAGTTTA	1.5543	0.33322	137.545
AAACCGTTACCATTACCGAGTTTAG	5.08506	0.439148	215.608
AAACCGTTACCATTACGGAGT	0.916687	0.412327	146.076
AAACCGTTACCATTACGGAGTT	4.47282	0.865515	357.191
AAACCGTTACCATTACGGAGTTT	1.42403	0.0700642	130.731
AAACCGTTACCATTACTAAG	1.0977	0.342263	325.253
AAACCGTTACCATTACTAAGT	22.4331	4.16243	1318.4
AAACCGTTACCATTACTAAGTT	36.2339	7.6871	2852.83
AAACCGTTACCATTACTAAGTTT	9.58528	2.65703	857.985
AAACCGTTACCATTACTCAG	1.98677	0.140128	129.033
AAACCGTTACCATTACTCAGT	7.15131	3.17727	521.431
AAACCGTTACCATTACTCAGTT	19.0612	4.9218	1426.19
AAACCGTTACCATTACTCAGTTT	6.98061	2.3586	686.671
AAACCGTTACCATTACTG	33.2592	8.11387	9513.16
AAACCGTTACCATTACTGA	531.886	91.4189	96928
AAACCGTTACCATTACTGAA	11.7931	1.38316	1104.2
AAACCGTTACCATTACTGAAA	0	1.17384	129.629
AAACCGTTACCATTACTGAAT	6.43979	1.85952	2300.62
AAACCGTTACCATTACTGAATT	50.4365	4.91749	4864
AAACCGTTACCATTACTGAATTCCA	0	0	548.737
AAACCGTTACCATTACTGAATTT	3.37155	1.43713	1924.98
AAACCGTTACCATTACTGAATTTA	12.3911	0.0700642	208.7
AAACCGTTACCATTACTGAATTTAG	1.38948	0	238.208
AAACCGTTACCATTACTGAC	0.131444	0.0787786	227.018
AAACCGTTACCATTACTGACT	0.492341	0.0700642	360.006
AAACCGTTACCATTACTGACTT	15.2052	1.04151	1358.14
AAACCGTTACCATTACTGACTTT	1.34215	1.27957	583.245
AAACCGTTACCATTACTGACTTTAG	0	0	116.571
AAACCGTTACCATTACTGAG	5786.27	1082.96	1.28328e+06
AAACCGTTACCATTACTGAGA	16.0687	22.0501	6738.61
AAACCGTTACCATTACTGAGAA	0	2.60365	139.406
AAACCGTTACCATTACTGAGAT	10.697	3.16359	541.031
AAACCGTTACCATTACTGAGATT	4.44163	1.40161	135.727
AAACCGTTACCATTACTGAGC	18.0913	6.93014	3065.59
AAACCGTTACCATTACTGAGCT	48.4846	9.42784	4958.92
AAACCGTTACCATTACTGAGCTT	15.188	5.20066	1879.4
AAACCGTTACCATTACTGAGCTTA	1.67192	0.271871	149.266
AAACCGTTACCATTACTGAGCTTAG	0.425468	0.201806	168.194
AAACCGTTACCATTACTGAGG	1.88294	2.14044	808.59
AAACCGTTACCATTACTGAGGT	1.29371	1.42876	237.57
AAACCGTTACCATTACTGAGGTT	2.0029	0.911162	151.783
AAACCGTTACCATTACTGAGGTTAG	0	0.123028	166.51
AAACCGTTACCATTACTGAGT	28768.9	10355.5	5.22222e+06
AAACCGTTACCATTACTGAGTA	7.21588	8.60788	2841.41
AAACCGTTACCATTACTGAGTAT	1.88294	0.218907	166.431
AAACCGTTACCATTACTGAGTC	19.6734	10.2749	5901.8
AAACCGTTACCATTACTGAGTCT	6.8076	1.42315	1029.13
AAACCGTTACCATTACTGAGTCTAG	0.401278	0	104.452
AAACCGTTACCATTACTGAGTG	45.4628	5.01244	3174.27
AAACCGTTACCATTACTGAGTGT	0.32746	0.0529637	157.589
AAACCGTTACCATTACTGAGTT	92570.1	16410.1	1.25147e+07
AAACCGTTACCATTACTGAGTTA	206.517	49.2418	23695.1
AAACCGTTACCATTACTGAGTTAA	9.85834	1.96178	765.898
AAACCGTTACCATTACTGAGTTAG	0.131444	1.15654	663.811
AAACCGTTACCATTACTGAGTTAGA	0	0.490449	267.117
AAACCGTTACCATTACTGAGTTAGT	0	0.376464	249.886
AAACCGTTACCATTACTGAGTTC	95.2397	15.1344	13918.5
AAACCGTTACCATTACTGAGTTCA	0.375903	0	107.03
AAACCGTTACCATTACTGAGTTCAG	0.367841	0.157557	106.054
AAACCGTTACCATTACTGAGTTG	86.025	11.171	5817.29
AAACCGTTACCATTACTGAGTTGA	0	0.210192	136.133
AAACCGTTACCATTACTGAGTTT	35615.9	6665.3	3.97825e+06
AAACCGTTACCATTACTGAGTTTA	2487.64	497.471	297602
AAACCGTTACCATTACTGAGTTTAA	8.53287	6.08247	2531.33
AAACCGTTACCATTACTGAGTTTAC	9.70846	0.770706	324.251
AAACCGTTACCATTACTGAGTTTAG	3157.15	583.729	448087
AAACCGTTACCATTACTGAGTTTAGA	320.278	42.78	57546.6
AAACCGTTACCATTACTGAGTTTAGAA	9.44843	0.395227	505.068
AAACCGTTACCATTACTGAGTTTAGC	0.425468	0.675483	405.217
AAACCGTTACCATTACTGAGTTTAGG	0.131444	1.08966	397.665
AAACCGTTACCATTACTGAGTTTAGT	1171.93	657.141	153100
AAACCGTTACCATTACTGAGTTTAGTA	5.78356	19.1695	2349.67
AAACCGTTACCATTACTGAGTTTAGTG	13.8129	0.466625	98.056
AAACCGTTACCATTACTGAGTTTAGTT	0	2.69167	358.288
AAACCGTTACCATTACTGAGTTTAT	0.473911	0.123028	244.672
AAACCGTTACCATTACTGAGTTTC	26.1381	4.49698	3244.1
AAACCGTTACCATTACTGAGTTTCG	0.131444	0.0787786	210.067
AAACCGTTACCATTACTGAGTTTG	36.4238	7.76712	2491.23
AAACCGTTACCATTACTGAGTTTGA	0.131444	0.157557	187.522
AAACCGTTACCATTACTGAGTTTGG	1.16809	0.577942	129.347
AAACCGTTACCATTACTGAGTTTT	50.8442	4.14117	2943.57
AAACCGTTACCATTACTGAT	0.229452	0	279.413
AAACCGTTACCATTACTGATT	0.492341	0.193092	671.201
AAACCGTTACCATTACTGATTT	37.7112	0.386184	1535.81
AAACCGTTACCATTACTGATTTT	7.81076	0.228955	617.751
AAACCGTTACCATTACTGCGT	6.71542	4.07366	360.385
AAACCGTTACCATTACTGCGTT	25.719	4.89992	1028.44
AAACCGTTACCATTACTGCGTTT	10.2911	1.4859	278.39
AAACCGTTACCATTACTGGG	30.3839	0.88467	984.969
AAACCGTTACCATTACTGGGT	20.4863	5.65815	2434.98
AAACCGTTACCATTACTGGGTT	31.49	7.43523	4064.18
AAACCGTTACCATTACTGGGTTT	21.9275	2.06803	1061.2
AAACCGTTACCATTACTGGGTTTAG	0.801371	0.36775	143.603
AAACCGTTACCATTACTGTGT	4.22024	0.671354	243.693
AAACCGTTACCATTACTGTGTT	14.4121	1.24471	552.531
AAACCGTTACCATTACTGTGTTT	3.64138	0.675155	145.651
AAACCGTTACCATTACTTAGT	5.00196	1.77168	227.91
AAACCGTTACCATTACTTAGTT	16.6686	1.67447	574.616
AAACCGTTACCATTACTTAGTTT	5.88403	0.299019	182.614
AAAGCGTTACCATTACTGAGTT	4.1798	0.227621	146.222
AAATCGTTACCATTACTGAG	0.0980078	0.350321	240.493
AAATCGTTACCATTACTGAGT	4.90635	3.96182	807.036
AAATCGTTACCATTACTGAGTT	32.4994	6.69086	2349.31
AAATCGTTACCATTACTGAGTTT	38.3275	3.38135	1393.89
AAATCGTTACCATTACTGAGTTTA	0.277895	0.598039	138.412
AAATCGTTACCATTACTGAGTTTAG	0.810617	0.694246	208.096
AACCCGTTACCATTACTGAGT	1.58661	1.43979	161.129
AACCCGTTACCATTACTGAGTT	4.5477	2.32208	407.838
AACCCGTTACCATTACTGAGTTT	1.04007	0.790125	127.264
AACCGTTACCATTACCGAGTT	0.63073	0.131742	100.586
AACCGTTACCATTACTGA	18.7425	1.65971	2434.43
AACCGTTACCATTACTGAG	61.5945	21.8146	32372.5
AACCGTTACCATTACTGAGA	0	0.0700642	176.149
AACCGTTACCATTACTGAGCT	0.868244	0.0700642	157.129
AACCGTTACCATTACTGAGT	908.376	261.888	143407
AACCGTTACCATTACTGAGTC	0.262889	0.0700642	150.152
AACCGTTACCATTACTGAGTT	2261.87	433.071	352213
AACCGTTACCATTACTGAGTTA	0.131444	1.35029	621.042
AACCGTTACCATTACTGAGTTC	11.3201	0.657049	352.844
AACCGTTACCATTACTGAGTTG	0.277895	0.0787786	147.182
AACCGTTACCATTACTGAGTTT	1102.13	150.72	103873
AACCGTTACCATTACTGAGTTTA	62.3399	14.4538	8681.83
AACCGTTACCATTACTGAGTTTAG	68.5992	11.3877	12287.5
AACCGTTACCATTACTGAGTTTAGA	18.8116	1.5937	1663.32
AACCGTTACCATTACTGAGTTTAGT	50.0221	18.789	4053.39
AACCGTTACCATTACTGCGT	0.751806	0	5354.84
AACCGTTACCATTACTGCGTT	1.44711	0.262087	14767.6
AACCGTTACCATTACTGCGTTT	0.818679	0.0700642	3809.74
AACCGTTACCATTACTGCGTTTA	0	0	317.33
AACCGTTACCATTACTGCGTTTAG	0	0	374.681
AACCGTTACCATTACTGCGTTTAGT	0	0	119.958
AACCGTTACCATTACTGGGTT	0.743744	0.148843	121.944
AAGCCGTTACCATTACTGAG	3.23092	0.350649	703.32
AAGCCGTTACCATTACTGAGT	21.0402	10.8289	2876.74
AAGCCGTTACCATTACTGAGTT	60.4351	16.5519	7031.32
AAGCCGTTACCATTACTGAGTTT	22.1964	8.53862	2300.75
AAGCCGTTACCATTACTGAGTTTA	3.05791	0.263156	172.829
AAGCCGTTACCATTACTGAGTTTAG	1.47248	0.622848	244.6
AATCCGTTACCATTACTGAGT	2.08008	1.39522	347.166
AATCCGTTACCATTACTGAGTT	10.6105	3.07434	806.048
AATCCGTTACCATTACTGAGTTT	2.89876	0.834374	253.98
ACACCGTTACCATTACTGAG	0.950124	0.516921	139.541
ACACCGTTACCATTACTGAGT	6.3165	4.44803	628.206
ACACCGTTACCATTACTGAGTT	20.4645	5.72221	1783.22
ACACCGTTACCATTACTGAGTTT	8.79203	2.66439	516.419
ACCGTTACCATTACTGAG	123.078	15.1536	26841.6
ACCGTTACCATTACTGAGA	7.72649	0.103196	166.259
ACCGTTACCATTACTGAGC	0.277895	0.0787786	129.053
ACCGTTACCATTACTGAGCT	0.277895	0.0700642	207.794
ACCGTTACCATTACTGAGT	682.591	174.366	132815
ACCGTTACCATTACTGAGTA	0.638792	0	100.42
ACCGTTACCATTACTGAGTC	0.473911	0.123028	137.482
ACCGTTACCATTACTGAGTT	2489.22	306.207	347932
ACCGTTACCATTACTGAGTTA	16.1179	0.910834	615.493
ACCGTTACCATTACTGAGTTC	6.63339	0	325.034
ACCGTTACCATTACTGAGTTG	17.2295	0.210192	112.889
ACCGTTACCATTACTGAGTTT	893.287	110.988	92208.8
ACCGTTACCATTACTGAGTTTA	43.4602	9.20512	7427.54
ACCGTTACCATTACTGAGTTTAG	45.0863	7.76286	9472.05
ACCGTTACCATTACTGAGTTTAGA	26.8275	1.43614	1399.31
ACCGTTACCATTACTGAGTTTAGT	17.5446	10.5874	3029.13
ACCGTTACCATTACTGCGT	0.801371	0.123028	125.545
ACCGTTACCATTACTGCGTT	1.65349	0.25477	407.501
ACCGTTACCATTACTGGGTT	1.52204	0.31612	113.748
AGACCGTTACCATTACTGAG	1.69387	0.532623	342.42
AGACCGTTACCATTACTGAGT	12.9707	3.43649	1398.2
AGACCGTTACCATTACTGAGTT	56.0881	6.93866	3506.91
AGACCGTTACCATTACTGAGTTT	26.0298	2.35727	1100.74
AGACCGTTACCATTACTGAGTTTAG	1.16227	0	131.315
AGCCGTTACCATTACTGAGT	0.229452	0.296288	114.202
AGCCGTTACCATTACTGAGTT	3.38543	0.201806	263.89
ANACCGTTACCATTACTGAGTT	0	0	248.393
ATACCGTTACCATTACTGAGTT	22.2031	0.611402	235.29
CAAACCGTTACCATTACTGAG	0	0.315114	799.854
CAAACCGTTACCATTACTGAGT	38.8799	5.62869	2956.5
CAAACCGTTACCATTACTGAGTT	126.53	9.45379	6974.78
CAAACCGTTACCATTACTGAGTTT	5.61868	3.74252	2210.67
CAAACCGTTACCATTACTGAGTTTA	2.9104	0.63224	209.855
CAAACCGTTACCATTACTGAGTTTAG	0	0.264818	290.129
CAACCGTTACCATTACTGAGTT	3.42111	0.148843	161.309
CCGTTACCATTACTGAGT	87.781	12.3665	13149.8
CCGTTACCATTACTGAGTT	369.785	33.355	39776.1
CCGTTACCATTACTGAGTTT	68.5121	5.97836	9790.56
CCGTTACCATTACTGAGTTTA	7.22945	0.290633	828.267
CCGTTACCATTACTGAGTTTAG	3.81189	0.642616	938.056
CCGTTACCATTACTGAGTTTAGA	0	0	140.483
CCGTTACCATTACTGAGTTTAGT	0	1.05096	304.626
CGTTACCATTACTGAGTT	116.026	19.7188	20319.1
CGTTACCATTACTGAGTTT	59.9589	5.72167	5951.91
CGTTACCATTACTGAGTTTA	10.7784	0.342263	536.239
CGTTACCATTACTGAGTTTAG	3.81189	0.49244	639.935
CGTTACCATTACTGAGTTTAGT	4.9984	1.15368	190.18
GAAACCGTTACCATTACTGAG	0.131444	0.288971	794.323
GAAACCGTTACCATTACTGAGT	9.83551	5.3903	3094.49
GAAACCGTTACCATTACTGAGTT	46.9388	6.32326	7570.16
GAAACCGTTACCATTACTGAGTTT	23.8992	3.45984	2320.49
GAAACCGTTACCATTACTGAGTTTA	8.89264	0.105927	158.922
GAAACCGTTACCATTACTGAGTTTAG	0.277895	0	252.504
GAACCGTTACCATTACTGAG	3.12366	0.157557	302.262
GAACCGTTACCATTACTGAGT	11.9007	3.05551	1315.98
GAACCGTTACCATTACTGAGTT	40.506	5.35058	3109.71
GAACCGTTACCATTACTGAGTTT	11.4487	1.47153	975.171
GAACCGTTACCATTACTGAGTTTAG	0.924753	0.0529637	113.007
GACCGTTACCATTACTGAGTT	0.966252	0.0700642	113.997
GCCGTTACCATTACTGAGT	2.38568	0.664037	131.371
GCCGTTACCATTACTGAGTT	3.93306	0.507878	342.775
NAACCGTTACCATTACTGAGTT	0.131444	0.131742	154.163
TAAACCGTTACCATTACTGAG	9.17054	1.0695	448.015
TAAACCGTTACCATTACTGAGT	0.920111	3.88796	1695.52
TAAACCGTTACCATTACTGAGTT	36.589	6.05739	4246.31
TAAACCGTTACCATTACTGAGTTT	0.394333	1.87299	1334.18
TAAACCGTTACCATTACTGAGTTTAG	10.9769	0	137.661
TAACCGTTACCATTACTGAGT	4.35623	0.341935	215.718
TAACCGTTACCATTACTGAGTT	11.7242	0.689852	561.851
TAACCGTTACCATTACTGAGTTT	4.07833	0.131742	166.197
