# Supplementary material for: A Novel Tissue Atlas and Online Tool for the Interrogation of Small RNA Expression in Human Tissues and Biofluids
Source: Front Cell Dev Biol. 2022 Mar 4;10:804164. doi: 10.3389/fcell.2022.804164 (PMC8934391; doi:10.3389/fcell.2022.804164)
Supplement: Supplementary file 1 [file DataSheet1.zip › Table (4).XLSX]

## Sheet: tissue_specific_AllSeq_exceRpt_
sequence	tissue	Group	biotype	gene	ADRENAL_GLAND	BLADDER	BREAST	CEREBELLUM	CEREBRAL_CORTEX	CEREBRAL_WHITE_MATTER	COLON_TRANSVERSE	DIAPHRAGM	DUODENUM	GALLBLADDER	ILEUM	JEJUNUM	KIDNEY	LARYNX	LEFT_HEART	LIVER	LOWER_ESOPHAGUS	LUNG	MONO	PANCREAS	PBMC	PROSTATE	RBC	RIGHT_HEART	SCIATIC	SIGMOID_COLON	SKELETAL_MUSCLE	SKIN	SPINAL_CORD	STOMACH	SUBMANDIBULAR_GLAND	THYROID	UPPER_ESOPHAGUS
AAAAAAAACTTTTACGGATCTGGCTTCTGAGATG	MONO	Tissue-Enhanced	other_TMapped	ENST00000431043.1	5.87586	0	2.9788	0.553678	6.97495	3.68419	6.07805	2.84754	1.96991	2.83412	4.80229	9.71865	2.15464	7.23919	0.780425	3.80704	2.62734	0.72832	32.1392	1.30012	0.827842	2.59322	0	0.176864	0.229639	2.32935	2.90007	5.3162	2.95233	0.755227	0.836571	11.0071	5.48518
AAAAAAACTTTTACGGATCTGGCTTCTGAGAT	MONO	Tissue-Enhanced	other_TMapped	ENST00000431043.1	4.90466	3.36684	0.818875	0.26996	2.7879	3.17565	0.4741	1.6086	0.854709	3.40095	10.5678	10.4731	3.64844	3.27328	0.194738	2.28408	2.24981	4.77802	35.8767	3.06733	0.236336	1.30382	0	0.324869	0	1.05768	2.76061	1.12976	0.736979	2.66167	1.64302	10.0292	2.29769
AAAAAAAGTAAAAGGAACTCGGCA	ADRENAL_GLAND	Tissue-Enriched	protein_coding	RP11-68C8.3-001	364.357	0.219886	1.21504	0	0	3.54416	2.62086	1.90359	2.89995	19.9488	3.20153	17.1211	1.54225	3.27328	0.584213	1.90352	2.91445	0	0	0	0	0	0	2.24152	0.918555	3.98404	2.08016	0	0.454905	0.359236	0.425816	0.493497	3.86432
AAAAAAAGTAAAAGGAACTCGGCAAATCT	ADRENAL_GLAND	Tissue-Enhanced	protein_coding	RP11-68C8.3-001	71.9048	2.36022	5.16747	3.55075	20.5326	7.20271	1.31043	6.11345	1.30033	7.36872	1.05334	6.36219	5.73821	17.7278	10.124	3.99768	1.08403	0.853219	24.6848	1.40125	0.702304	0.60074	0	16.1853	2.81994	3.67867	7.57066	8.44768	2.43839	1.15122	2.93553	3.72281	1.82137
AAAAAACCGTTACCATTACTGAGTT	RBC	Tissue-Enriched	miRNA	hsa-mir-451b	1.06275	3.93369	0.409437	0	0	0	0	1.83601	0	0	0	0	0	0	0.437966	0	0	0	0	0	0	2.06597	49.6771	0.678598	0.229639	1.54845	0	0	2.22419	0	0	0	0
AAAAAACTGATTTAATGAGCCTGATCCA	MONO	Tissue-Enhanced	other_TMapped	ENST00000448188.1	6.08757	3.95794	14.5982	6.45819	5.78583	4.04442	12.0238	3.46738	7.09977	6.57346	12.2172	19.6497	3.06491	2.09976	2.2398	2.66536	3.2983	2.21837	54.8478	5.20049	3.03592	1.37732	0	0.324869	2.91061	2.32935	1.62298	2.40234	1.78013	0.791982	0	5.13115	1.84235
AAAAAACTTTTACGGATCTGGCTTCTGAGATG	MONO	Tissue-Enhanced	other_TMapped	ENST00000431043.1	11.0746	6.19478	4.15626	0.862326	4.57082	3.04406	12.7178	4.79985	3.2617	7.93554	20.7269	22.058	3.48981	6.92638	1.3139	3.4272	3.91673	3.3571	58.712	4.46858	1.70611	1.75049	0	1.20643	5.14749	11.0026	0.954608	5.103	2.56731	6.57019	3.3011	12.9696	4.43663
AAAAAACTTTTACGGATCTGGCTTCTGAGATGG	MONO	Tissue-Enhanced	other_TMapped	ENST00000431043.1	2.40949	0.786739	1.02359	0	2.96539	1.37713	0	0.320935	0.332079	1.70047	1.60076	2.34772	0.876983	2.73705	0.778951	1.92599	0	0	25.2623	2.60025	1.43645	0	0	0	0.627741	0	0.954608	1.94789	0.964432	1.63082	2.12908	3.70575	1.24914
AAAAAAGACACCCCCCACAGTTTATGTAGCTTACA	MONO	Tissue-Enhanced	genome_mapped	GM	1.57018	0	1.62005	1.66103	2.86405	1.72827	3.34532	0.962806	0	0	0	1.16238	1.52413	4.24523	1.5579	5.26356	1.75735	0	35.071	1.40125	1.57587	0	0	2.04345	1.36288	0	0	2.71359	3.11178	0	3.69679	0.519267	0.476281
AAAAAAGGAAGGAATCGAA	DIAPHRAGM	Tissue-Enhanced	miRNA	hsa-mir-12136	7.9408	0	0	0	1.83027	0	3.37581	29.8095	1.2024	15.2348	0	8.58719	1.96863	2.39073	4.23788	7.52565	5.4557	0	0	0	1.2296	1.56023	0	6.52588	0	0	18.0403	0.225952	1.72992	3.34528	4.18286	0.669487	0
AAAAAAGGCGGGAGAAGC	GALLBLADDER	Tissue-Enhanced	genome_mapped	GM	3.64194	7.74031	2.51276	2.28736	3.35955	4.80787	0	2.75402	2.36339	51.5213	6.17417	0	5.58569	2.04441	1.07292	2.856	0.878677	2.85524	0	1.40125	1.20756	0	0	0.939284	0.725233	0	1.93338	3.49064	0.227452	1.58396	3.37641	0.259634	0.952563
AAAAAAGTAAAAGGAACTCGGCA	ADRENAL_GLAND	Tissue-Enriched	protein_coding	RP11-168O22.2-001	465.922	0	0	0.553678	1.74914	1.85986	2.53948	1.58974	3.76106	10.2028	0	21.6074	0.671378	3.42968	0.389475	2.47472	0.874334	2.17819	0.277895	0	0	0	0	0.176864	2.67943	3.72436	0	2.48547	0	0.718473	0.425816	1.84434	6.39573
AAAAAAGTAAAAGGAACTCGGCAAATC	ADRENAL_GLAND	Tissue-Enriched	protein_coding	RP11-175J10.3-001	122.083	3.14695	1.02138	2.72711	14.8639	5.28978	5.01798	2.31095	3.12173	5.66824	10.6579	3.37696	5.64149	3.46319	1.94738	0.761118	0.874334	0	4.15166	0	0.313388	0	0	2.17182	1.48512	1.7628	4.58602	2.42795	2.93265	0	0.425816	0.986993	0.476281
AAAAAAGTAAAAGGAACTCGGCAAATCT	ADRENAL_GLAND	Tissue-Enhanced	protein_coding	RP11-68C8.3-001	97.2319	0.879543	4.31986	5.64875	48.9671	18.5905	2.62086	12.0242	1.37734	3.96777	3.20153	8.65359	9.33399	23.8823	15.5803	0.761118	2.75095	0.170644	37.1343	2.23429	0.193092	3.11338	0	13.7205	8.85574	1.53321	8.42129	6.80633	7.15572	2.68006	4.56349	8.21025	2.73206
AAAAAAGTGTGTGTGTGTGTAT	MONO	Tissue-Enhanced	protein_coding	RP11-158L12.1-001	1.05688	0.219886	0	0	1.85962	0.737001	2.53948	0.33979	2.16909	7.02179	1.02903	5.18022	0.441545	0	0.972914	9.32672	2.08632	2.3556	76.9882	0.780635	14.0526	0.60074	7.76695	0.530593	1.65358	1.99202	0	0	0.227452	0.755227	0	1.34176	4.7
AAAAACATCACCTCTAGCATC	ADRENAL_GLAND	Tissue-Enriched	other_TMapped	ENST00000387347.2	186.74	0	0	0.53992	1.52707	0	11.7086	0	2.59047	21.8777	2.6541	7.10465	0.662317	5.16128	0.973688	0	0	0	0	2.08076	0	0	0	0	0.459277	0	0.827233	2.24398	0.247132	0	0	1.62717	2.02201
AAAAACATCACCTCTAGCATCA	ADRENAL_GLAND	Tissue-Enriched	other_TMapped	ENST00000387347.2	271.965	1.09943	0.204719	0.276839	0	0	15.6399	0.67958	1.87573	18.1384	3.20153	5.938	0.860338	0.849045	0.146984	1.33232	1.08403	0	0	0	0	0	0	0	0.688916	0.505995	1.70279	0	0	0.912349	0.410755	1.92798	1.27008
AAAAACATCACCTCTAGCATCACC	ADRENAL_GLAND	Group-Enriched	other_TMapped	ENST00000387347.2	692.931	1.75909	1.4538	1.08672	1.56625	0	17.7053	2.03874	7.22884	102.096	17.061	14.112	0.662317	3.45153	0	14.1892	0	2.19048	0	2.50841	0	0.717501	0	1.06119	0	5.56295	0.954608	2.47483	1.54826	0	0.410755	1.41113	10.4816
AAAAACATCACCTCTAGCATCACC	GALLBLADDER	Group-Enriched	other_TMapped	ENST00000387347.2	692.931	1.75909	1.4538	1.08672	1.56625	0	17.7053	2.03874	7.22884	102.096	17.061	14.112	0.662317	3.45153	0	14.1892	0	2.19048	0	2.50841	0	0.717501	0	1.06119	0	5.56295	0.954608	2.47483	1.54826	0	0.410755	1.41113	10.4816
AAAAACATCACCTCTAGCATCACCA	ADRENAL_GLAND	Tissue-Enriched	other_TMapped	ENST00000387347.2	334.786	0.879543	1.29463	0	1.78292	0.508533	6.80251	1.96332	1.82456	17.5716	3.20153	7.45538	0.459666	5.78491	0.778951	1.7136	0	2.70923	0	0	0	0	0	1.46712	0.477436	1.93147	0	0.903806	1.23566	0.359236	0	1.17726	6.36261
AAAAACATCACCTCTAGCATCACCAG	ADRENAL_GLAND	Group-Enriched	other_TMapped	ENST00000387347.2	74.8562	0	0	0	1.08335	0	0.83633	1.25387	0.332079	15.3043	0	3.90092	0.220772	0.849045	0	0	0	1.54813	0	1.87482	0	0	0	0	0	0.505995	0.540992	0	1.44343	0.912349	0	1.29817	0.931624
AAAAACATCACCTCTAGCATCACCAG	GALLBLADDER	Group-Enriched	other_TMapped	ENST00000387347.2	74.8562	0	0	0	1.08335	0	0.83633	1.25387	0.332079	15.3043	0	3.90092	0.220772	0.849045	0	0	0	1.54813	0	1.87482	0	0	0	0	0	0.505995	0.540992	0	1.44343	0.912349	0	1.29817	0.931624
AAAAACATGATTACAGGGACATCT	COLON_TRANSVERSE	Tissue-Enhanced	protein_coding	EEF1A1-210	38.9167	0	0.4846	0	0.305414	0	67.022	0.33979	13.9147	1.13365	24.9402	29.3965	0.662317	0	0	3.61567	0	0	0	11.21	0.157557	0	0	0	0	5.97606	0	0	0	0	0	0	0.910685
AAAAACCACAACTACTTTTGCGA	SKELETAL_MUSCLE	Tissue-Enhanced	genome_mapped	GM	0.507436	1.97897	0	13.0256	7.76576	10.0937	0.4741	10.9503	1.85254	0	1.05334	0.968654	0.875506	0.904399	5.66077	0	0	0.193516	0	2.82196	0.140128	1.72164	0	6.10031	0.459277	0	21.963	0	11.184	0	0	0.204927	0
AAAAACCGTTACCATTACTGAGT	RBC	Tissue-Enhanced	miRNA	hsa-mir-451b	3.29667	12.6463	0.202507	0	0.464905	0.254266	0	2.75402	5.01573	15.1772	0	0	1.79336	3.39618	5.10935	1.39925	0	0.193516	0	4.2297	0	4.13195	78.7137	2.17458	7.28366	9.62913	1.38031	0.451903	2.22419	6.31931	3.40653	2.63714	1.82137
AAAAACCGTTACCATTACTGAGTT	RBC	Tissue-Enriched	miRNA	hsa-mir-451b	4.87272	3.93369	0	0	2.09207	1.1055	0	2.4818	8.12632	9.39904	0	3.45287	3.23575	6.15508	3.55443	1.52224	1.29373	2.21837	0	4.38972	0.490449	1.20148	170.166	1.84971	8.02229	8.09592	1.27709	0.903806	3.00053	2.37595	2.90541	1.67076	1.64171
AAAAACCGTTACCATTACTGAGTTT	RBC	Tissue-Enriched	miRNA	hsa-mir-451b	0	2.36022	0	0	0.866677	0.508533	0	0.918005	1.98179	5.88814	0	0	1.31094	0	1.75186	1.1424	1.50343	0	0.0980078	0.313551	0	2.06597	52.145	1.11339	0.229639	1.34932	1.38031	0	0.968848	3.56392	1.6882	0.519267	1.82137
AAAAACTGCAAGTACCTTTGC	DIAPHRAGM	Group-Enriched	genome_mapped	GM	0	0	0	0	0	0	0	18.8471	0	0	0	0	0	0	0	0	1.75735	0	0	0	0	0	0	0	0	0	40.1853	0	0	0	0	0	0
AAAAACTGCAAGTACCTTTGC	SKELETAL_MUSCLE	Group-Enriched	genome_mapped	GM	0	0	0	0	0	0	0	18.8471	0	0	0	0	0	0	0	0	1.75735	0	0	0	0	0	0	0	0	0	40.1853	0	0	0	0	0	0
AAAAACTGGGTTGAGAGGGCGA	RBC	Tissue-Enhanced	miRNA	hsa-mir-320a	6.553	10.5185	2.24969	11.4593	7.05041	8.30739	4.87949	6.311	5.39467	9.01794	1.02903	3.78065	4.03122	3.52874	3.80817	2.22802	10.4189	0.557676	22.2397	3.22735	3.40543	2.70998	64.9489	3.2069	9.90048	7.46582	2.45021	5.97266	5.47828	4.23737	1.65808	4.21352	2.20171
AAAAACTGGGTTGAGAGGGCGAA	RBC	Tissue-Enhanced	miRNA	hsa-mir-320a	1.57018	2.36327	0.447019	2.34947	2.36592	1.91211	0.83633	0.626937	1.55228	1.28148	1.02903	4.05456	0.639566	0.558081	1.12215	1.27626	6.0603	0.170644	4.68033	2.24078	1.5797	1.04741	17.216	0.994246	7.48833	3.08166	0	2.60472	1.9879	0.359236	1.6882	1.05319	1.20731
AAAAACTGTGATTACTTTTG	RBC	Tissue-Enriched	miRNA	hsa-mir-548f-1	0	3.80661	0	0.553678	0.305414	0	2.53948	0	3.23313	2.2673	1.60076	3.10641	0.220772	0	4.97504	0.380559	2.24981	0	0	4.22322	4.47061	0	74.4655	1.64398	2.29639	4.72262	1.27709	1.42821	0	1.43695	2.05377	0.519267	0.476281
AAAAACTTTTACGGATCTGGCTTCTGAGATG	MONO	Tissue-Enhanced	other_TMapped	ENST00000431043.1	13.0724	0.439771	1.42197	1.10048	5.65472	3.54416	9.31151	4.23656	3.6433	9.63601	14.3654	32.8647	2.84877	3.08337	0	4.94799	6.71625	2.7454	100.56	0	1.5415	0.358751	0	1.06119	3.19318	5.17993	2.10432	0.571282	2.53237	1.51045	1.24733	6.811	5.18855
AAAAAGACACCCCCCACAGTTTATGTAGC	LIVER	Tissue-Enhanced	genome_mapped	GM	1.8239	0	5.65602	6.58308	13.3742	4.04442	7.52697	1.01937	1.67819	0	4.80229	5.20071	15.6827	2.96866	2.72706	31.1331	2.63603	0	0	0.934168	1.49714	0	0	5.64275	3.80454	2.69714	0.413616	4.55745	1.9199	0	2.46453	0.164499	0.614103
AAAAAGACACCCCCCACAGTTTATGTAGCTTACCA	MONO	Tissue-Enriched	genome_mapped	GM	0.761155	0	0	1.25373	1.92663	0	0.83633	0	0	0	0	0.621282	3.27199	0.635285	1.36689	3.20298	0	0.341287	28.7567	0.934168	0.420978	0	0	1.15913	0.247797	0	0.540992	1.45165	1.01905	0	1.23226	1.20303	0
AAAAAGCTAGATAACCGAAAGT	CEREBELLUM	Group-Enriched	miRNA	hsa-mir-9-3	0	0	0	41.624	19.0726	18.2816	0	0.33979	0	0	0	0	0	0	0	0	0	0.170644	0	0	0.123028	0	0	0	0	0	0	0	27.986	0	0	0	0
AAAAAGCTAGATAACCGAAAGT	CEREBRAL_CORTEX	Group-Enriched	miRNA	hsa-mir-9-3	0	0	0	41.624	19.0726	18.2816	0	0.33979	0	0	0	0	0	0	0	0	0	0.170644	0	0	0.123028	0	0	0	0	0	0	0	27.986	0	0	0	0
AAAAAGCTAGATAACCGAAAGT	CEREBRAL_WHITE_MATTER	Group-Enriched	miRNA	hsa-mir-9-3	0	0	0	41.624	19.0726	18.2816	0	0.33979	0	0	0	0	0	0	0	0	0	0.170644	0	0	0.123028	0	0	0	0	0	0	0	27.986	0	0	0	0
AAAAAGCTAGATAACCGAAAGT	SPINAL_CORD	Group-Enriched	miRNA	hsa-mir-9-3	0	0	0	41.624	19.0726	18.2816	0	0.33979	0	0	0	0	0	0	0	0	0	0.170644	0	0	0.123028	0	0	0	0	0	0	0	27.986	0	0	0	0
AAAAAGCTGGGTTGAGAGGGCG	RBC	Tissue-Enriched	miRNA	hsa-mir-320a	1.56432	6.95357	0.611944	6.83563	3.63437	4.19337	2.14676	1.54494	2.35796	0	0	5.54718	2.46474	2.17697	0.486457	1.1424	0	1.70644	8.52668	0	0.877226	4.4172	85.5082	1.4579	1.23899	1.02722	0.425697	0.428462	3.86656	3.52716	0	1.14871	4.76646
AAAAAGCTGGGTTGAGAGGGCGA	RBC	Tissue-Enriched	miRNA	hsa-mir-320a	16.2447	17.5424	19.1674	50.0568	23.9015	28.9989	14.8075	21.134	17.2583	22.0233	5.85563	13.6343	11.3028	6.4517	12.6809	9.06987	18.0889	4.89013	27.4011	13.1181	12.7036	14.9226	356.201	10.0251	16.2563	22.9454	12.8122	12.5719	24.2866	19.5827	6.31194	9.05497	10.1223
AAAAAGCTGGGTTGAGAGGGCGAA	RBC	Tissue-Enriched	miRNA	hsa-mir-320a	2.66321	7.32478	5.14756	12.5936	8.2225	11.1397	5.60395	3.80325	1.83702	3.17251	5.14514	7.07988	1.11292	6.10938	4.87209	3.90804	9.04347	1.62728	8.26609	7.38238	3.21493	4.68804	91.313	7.28615	6.99439	5.71825	7.07723	3.29545	9.31177	2.62492	0.82151	6.2652	1.24914
AAAAAGGAAGGAATCGAACCCCCCAAAGCTGGTT	DUODENUM	Group-Enriched	miRNA	hsa-mir-12136	0	0	0	0	0	0	0	0	34.163	69.8795	3.08708	4.03833	0.639566	0	0	1.1424	2.50572	0	0	0	0	0	0	0	0.371696	4.92174	0	0	0	10.2958	0	0	2.92411
AAAAAGGAAGGAATCGAACCCCCCAAAGCTGGTT	GALLBLADDER	Group-Enriched	miRNA	hsa-mir-12136	0	0	0	0	0	0	0	0	34.163	69.8795	3.08708	4.03833	0.639566	0	0	1.1424	2.50572	0	0	0	0	0	0	0	0.371696	4.92174	0	0	0	10.2958	0	0	2.92411
AAAAAGGAAGGAATCGAACCCCCCAAAGCTGGTT	STOMACH	Group-Enriched	miRNA	hsa-mir-12136	0	0	0	0	0	0	0	0	34.163	69.8795	3.08708	4.03833	0.639566	0	0	1.1424	2.50572	0	0	0	0	0	0	0	0.371696	4.92174	0	0	0	10.2958	0	0	2.92411
AAAAAGTAAAAGGAACTCGGCA	ADRENAL_GLAND	Tissue-Enriched	protein_coding	RP11-168O22.2-001	340.827	0.786739	0.856456	0	4.72048	1.57915	2.50899	2.86247	3.12547	19.272	0	21.0578	0.426377	1.73159	0.486457	0	0.878677	0	0	1.56776	0.280257	3.44329	0	2.088	0.688916	3.98404	1.27709	0	0.811281	0	0	0.778901	1.36603
AAAAAGTAAAAGGAACTCGGCAAATC	ADRENAL_GLAND	Tissue-Enhanced	protein_coding	RP11-68C8.3-001	102.374	0	1.62094	0.830517	17.2969	2.948	3.34532	7.41997	3.35205	6.80189	1.60076	9.02482	5.03817	7.79527	8.2288	0	0	2.67402	0.138389	0.467084	0.156159	0	0	4.71425	2.88421	5.22712	5.48574	5.62752	3.68931	0	3.75704	1.76589	0.455343
AAAAAGTCATGGAGGCCA	ADRENAL_GLAND	Tissue-Enhanced	miRNA	hsa-mir-12136	73.9522	0.786739	7.73241	6.2136	5.80383	6.50887	3.84992	9.08121	6.56094	5.43981	5.26669	19.1514	11.5518	6.72081	6.62244	2.09416	3.78878	0	0	15.3459	0.950605	1.56023	0	11.492	6.61468	0.505995	18.4148	5.32907	13.6991	6.80715	0.836571	11.918	3.82252
AAAAAGTCATGGAGGCCATGGG	ADRENAL_GLAND	Tissue-Enhanced	miRNA	hsa-mir-12136	43.0107	0	1.67533	2.59665	4.13748	1.37713	1.8964	16.6218	4.92652	10.7611	3.20153	0.931922	5.29666	3.42968	11.546	7.76075	2.87891	0	0	0.313551	0.619174	0.717501	0	8.99527	1.0176	1.18065	9.45096	0	2.54134	3.13117	0.410755	0.493497	0
AAAAAGTCATGGAGGCCATGGGGTA	CEREBRAL_CORTEX	Tissue-Enhanced	miRNA	hsa-mir-12136	3.12864	3.50004	0.60752	13.1401	47.2436	14.2042	0.4741	5.80745	1.64646	0	0	1.86049	0.65621	2.04441	6.42546	3.23584	5.46637	1.93617	0	2.82196	0.648271	2.74729	0.394788	7.66694	2.44166	0	2.62115	0	8.12899	0	0	0.493497	0.910685
AAAAAGTCATGGAGGCCATGGGGTTA	CEREBELLUM	Group-Enriched	miRNA	hsa-mir-12136	1.09889	0.219886	0.202507	14.3283	99.1724	28.0918	0.83633	5.70292	0.585587	0	0	0.931922	1.5589	0.211762	1.94583	0	1.74867	0.580548	0	0.627103	3.39395	0.60074	0.465666	2.2099	4.18116	1.99202	1.26501	1.78163	2.09273	0.304116	0	0.588631	0
AAAAAGTCATGGAGGCCATGGGGTTA	CEREBRAL_CORTEX	Group-Enriched	miRNA	hsa-mir-12136	1.09889	0.219886	0.202507	14.3283	99.1724	28.0918	0.83633	5.70292	0.585587	0	0	0.931922	1.5589	0.211762	1.94583	0	1.74867	0.580548	0	0.627103	3.39395	0.60074	0.465666	2.2099	4.18116	1.99202	1.26501	1.78163	2.09273	0.304116	0	0.588631	0
AAAAAGTCATGGAGGCCATGGGGTTA	CEREBRAL_WHITE_MATTER	Group-Enriched	miRNA	hsa-mir-12136	1.09889	0.219886	0.202507	14.3283	99.1724	28.0918	0.83633	5.70292	0.585587	0	0	0.931922	1.5589	0.211762	1.94583	0	1.74867	0.580548	0	0.627103	3.39395	0.60074	0.465666	2.2099	4.18116	1.99202	1.26501	1.78163	2.09273	0.304116	0	0.588631	0
AAAAAGTCATGGAGGCCATGGGGTTGGTTTG	ADRENAL_GLAND	Tissue-Enhanced	miRNA	hsa-mir-12136	80.6239	1.00662	2.43672	5.63112	8.99351	5.47379	4.29352	8.80191	2.5167	1.13365	3.08708	7.07988	18.855	8.82878	5.45859	9.68625	0.291445	2.90094	0	6.69919	0.816268	0.717501	0	6.94811	4.49489	7.80128	1.38031	0.225952	8.03676	0	1.24733	3.95389	0.731028
AAAAAGTCATGGAGGCCATGGGGTTGGTTTGA	ADRENAL_GLAND	Tissue-Enhanced	miRNA	hsa-mir-12136	69.8629	3.34501	8.86342	8.95598	17.4257	8.95678	9.342	10.3422	5.75259	6.34502	7.41488	10.0498	18.3816	11.4251	12.469	12.0271	4.96324	0.580548	0	5.50388	0.419644	3.80204	0	11.1922	11.7402	4.76681	8.38505	10.1855	10.0113	0.359236	4.54843	8.47935	0.455343
AAAAAGTGTGTGTGTGTGTAT	MONO	Tissue-Enhanced	protein_coding	RP11-158L12.1-001	0	1.57348	0.2423	0	0	0	0.4741	0	1.01403	0	0	4.55893	1.3337	0	0	2.66391	1.50343	0.170644	43.6705	0	7.03449	0	3.04703	0.176864	0.495595	0	0	0	0.564149	0.718473	1.23226	0	2.97457
AAAAAGTTACAATTAATGAGT	RBC	Tissue-Enriched	genome_mapped	GM	0	0	0	0	0	0	0	0	0	0	0	0	0	0	0	0	0	0	0.653798	0	0	0	48.0851	0	0	0	0.425697	0	0	0	0	0	0.731028
AAAAAGTTACAATTAATGAGTT	RBC	Tissue-Enriched	genome_mapped	GM	0	0	0	0	0	0	0	0	0	0	0	0	0	0	0	0	0	0	0.868244	0	0	0	128.773	0	0	0	0	0	0	0	0	0	0
AAAAAGTTACCATTAATGAGTT	RBC	Tissue-Enriched	genome_mapped	GM	0	0	0	0	0	0	0	0	0	0	0	0	0	0	0	0.380559	0	0	0.687235	0	0	0	84.1412	0.324869	0.459277	0.168665	0	0	0	0	0	0	0
AAAAAGTTACCATTACTGAGT	RBC	Tissue-Enriched	genome_mapped	GM	0	0	0	0	0.216669	0.3685	0	0	0.522631	0	0	0.193731	0	0	0.58495	0.380559	0	0	1.0977	0	0	0	59.3408	0.176864	0.85738	0.67466	0.425697	0	0.227452	0.304116	0	0	0
AAAAATACATGGTTGATCTTT	CEREBELLUM	Tissue-Enhanced	miRNA	hsa-mir-369	1.01487	0	0	1.75646	0.433339	0.3685	0	0	0.304093	1.28148	0	0	0	0	0	0	0	0	0.525778	0	0.296288	0	0	0.231827	0	0	0	0.225952	0	0	0.425816	0	0
AAAAATTTCGGTTGGGGC	ADRENAL_GLAND	Tissue-Enhanced	protein_coding	RP11-68C8.3-001	66.0055	0	1.6961	2.01052	2.53524	3.19318	32.7593	12.2717	3.20404	2.60568	3.20153	16.0129	6.15089	5.20498	4.04693	5.65595	3.78878	1.45213	0	7.12772	2.61934	1.435	0	5.52793	2.06675	4.26082	9.06807	5.52886	1.98349	0	7.61951	2.70726	8.74401
AAAAATTTCGGTTGGGGCGAC	ADRENAL_GLAND	Tissue-Enhanced	protein_coding	RP11-68C8.3-001	93.1893	0	0.614156	1.65415	2.46228	0.561431	5.85431	14.222	0.332079	3.40095	1.05334	5.89546	1.34276	4.43514	0.881903	1.14168	6.12468	4.08316	0	0	1.40058	0	0	2.87928	0	0	8.65445	2.48547	1.1283	3.04116	2.46453	0.409854	4.47842
AAAAATTTCGGTTGGGGCGACCTCGGAGCAGAACC	ADRENAL_GLAND	Group-Enriched	other_TMapped	ENST00000387347.2	116.621	0	0.409437	0	0.305414	1.1055	3.34532	1.8698	0.88968	21.5393	9.56307	9.52828	1.28672	1.888	1.61011	0	1.74867	0.96758	0	0.627103	0	0	0	0.707457	0.583176	2.85058	1.81808	2.18919	0.564149	0	0	0.164499	2.27671
AAAAATTTCGGTTGGGGCGACCTCGGAGCAGAACC	GALLBLADDER	Group-Enriched	other_TMapped	ENST00000387347.2	116.621	0	0.409437	0	0.305414	1.1055	3.34532	1.8698	0.88968	21.5393	9.56307	9.52828	1.28672	1.888	1.61011	0	1.74867	0.96758	0	0.627103	0	0	0	0.707457	0.583176	2.85058	1.81808	2.18919	0.564149	0	0	0.164499	2.27671
AAAAATTTTGGTGCAACTC	ADRENAL_GLAND	Tissue-Enhanced	other_TMapped	ENST00000387456.1	135.579	0	0	1.91036	2.38392	2.6053	33.4837	9.00464	1.63241	9.62748	6.40305	2.56195	0.662317	13.0581	3.41124	11.9945	0	0.170644	0	3.76262	0	7.05825	0	0.826603	2.12947	1.7628	2.2317	4.51903	0.811281	0	0	1.07934	5.00877
AAAAATTTTGGTGCAACTCCAAATA	ADRENAL_GLAND	Tissue-Enhanced	other_TMapped	ENST00000387456.1	44.9792	12.6806	4.52854	1.28554	3.73128	3.0254	2.50899	7.70204	2.16202	5.54976	0	0.310641	3.52458	30.6423	3.75669	9.92112	0	1.1611	0	11.5634	1.67099	0.358751	0	6.95206	4.90972	4.78204	6.8023	1.28297	2.85381	1.07771	3.74198	0.493497	1.36603
AAAAATTTTGGTGCAACTCCAAATAAAAGTA	ADRENAL_GLAND	Tissue-Enhanced	other_TMapped	ENST00000387456.1	122.522	1.4464	6.25428	4.67122	8.54757	11.3581	13.8084	5.30466	9.65999	1.13365	3.20153	10.735	23.0535	9.18309	4.6737	19.4129	0.792588	0.853219	12.1782	10.4038	0	8.35751	0	1.59178	4.44208	9.91628	0.540992	6.43049	7.32829	1.86969	6.75281	4.92901	9.47007
AAAACAAACATGGTGCACTTCTT	CEREBRAL_CORTEX	Tissue-Enhanced	miRNA	hsa-mir-495	5.71369	0.659657	0.810027	8.37952	12.84	4.33357	0	0.33979	0.507016	0	0	0.698102	0	0	0.146984	0	1.00229	0	0	0.627103	0.103196	0.344329	0	0	0	0	0	0	2.36396	1.52058	1.24733	0	0.731028
AAAACATCACCTCTAGCATCA	ADRENAL_GLAND	Group-Enriched	other_TMapped	ENST00000387347.2	146.96	0	0.7269	0	0.650008	0.254266	5.60395	0	0.996236	22.673	1.60076	5.02657	0	4.62505	0.389475	1.52296	0	2.85524	0	0	0	0	0	0.353729	0	0	2.03659	0	0.564149	0	0	0	0.455343
AAAACATCACCTCTAGCATCA	GALLBLADDER	Group-Enriched	other_TMapped	ENST00000387347.2	146.96	0	0.7269	0	0.650008	0.254266	5.60395	0	0.996236	22.673	1.60076	5.02657	0	4.62505	0.389475	1.52296	0	2.85524	0	0	0	0	0	0.353729	0	0	2.03659	0	0.564149	0	0	0	0.455343
AAAACATCACCTCTAGCATCACC	ADRENAL_GLAND	Group-Enriched	other_TMapped	ENST00000387347.2	384.083	0	0	0.830517	0.84328	1.1055	5.96618	3.21719	5.47426	83.89	6.90897	10.1701	2.41333	3.08337	0.146984	3.61712	0	1.74164	0	1.25421	0	4.82061	0	0.231827	1.56445	1.99202	0.425697	0.927186	1.79539	0	0	0.75313	3.52586
AAAACATCACCTCTAGCATCACC	GALLBLADDER	Group-Enriched	other_TMapped	ENST00000387347.2	384.083	0	0	0.830517	0.84328	1.1055	5.96618	3.21719	5.47426	83.89	6.90897	10.1701	2.41333	3.08337	0.146984	3.61712	0	1.74164	0	1.25421	0	4.82061	0	0.231827	1.56445	1.99202	0.425697	0.927186	1.79539	0	0	0.75313	3.52586
AAAACATCACCTCTAGCATCACCA	ADRENAL_GLAND	Tissue-Enriched	other_TMapped	ENST00000387347.2	246.912	1.09943	1.25483	0	1.38876	0.3685	4.76762	3.54914	2.11468	20.4057	4.80229	2.34772	1.08111	6.29929	1.16843	0.5712	1.16578	0	0	2.34839	0	1.03299	0	0.324869	1.30841	0.35256	0.540992	0	0.791601	0.718473	0	1.15149	5.72757
AAAACATCAGATTGTGAATC	ADRENAL_GLAND	Tissue-Enhanced	other_TMapped	ENST00000387441.1	93.6311	2.36022	0.4846	3.25522	14.4964	0.622767	5.24172	12.787	5.25034	4.07772	6.90897	37.5589	3.04531	21.0697	9.69952	15.7341	0.582889	0.193516	0	7.2576	0.210192	0	0	8.82116	4.15475	0.70512	9.64055	0	5.28778	0.967469	1.24733	1.09362	3.1874
AAAACATCAGATTGTGAATCT	ADRENAL_GLAND	Tissue-Enriched	other_TMapped	ENST00000387441.1	126.128	5.1602	0.60752	2.69681	3.63118	2.00898	0	11.88	5.82191	5.10142	13.8179	9.47287	1.95957	15.2828	13.9741	13.1362	0	2.98516	8.42867	9.40654	0.158891	4.70246	0	6.44206	6.26618	4.49004	9.40263	0	0.741396	1.86969	0.410755	1.02463	2.73206
AAAACATCAGATTGTGAATCTGACA	SKELETAL_MUSCLE	Tissue-Enhanced	other_TMapped	ENST00000387441.1	1.06275	0	0	0.816759	8.3255	1.78052	0	6.75608	1.69705	2.94407	0	0.621282	2.38595	9.94273	7.45895	8.56294	0.874334	0	0	2.55433	1.40965	0	0	19.6709	1.23899	0	22.802	0	0.929489	1.07771	1.65808	0.164499	0
AAAACATCAGATTGTGAATCTGACAACAGAGGC	ADRENAL_GLAND	Tissue-Enhanced	other_TMapped	ENST00000387441.1	63.1618	14.3408	2.75197	6.08464	13.8441	5.07884	8.06206	12.2473	2.07971	11.7848	9.01564	12.5521	7.53452	4.79931	3.12472	44.3362	1.16578	0	0	7.29054	0	0.358751	0	4.39765	3.3534	2.10013	5.01172	0	7.9757	2.52481	2.06884	0.493497	0
AAAACATCAGATTGTGAATCTGACAACAGAGGCT	ADRENAL_GLAND	Tissue-Enhanced	other_TMapped	ENST00000387441.1	173.873	1.77153	4.50688	10.2209	21.0525	13.1844	8.25531	17.9652	6.72141	49.3628	9.56307	22.3977	5.88797	16.2721	5.61003	101.804	4.89453	2.0093	5.00211	6.40878	0.315114	4.72535	0	5.78586	6.55482	6.91377	8.15446	0	8.01065	0.791982	2.05377	2.60026	5.4433
AAAACATCAGATTGTGAATCTGACAACAGAGGCTT	ADRENAL_GLAND	Tissue-Enhanced	other_TMapped	ENST00000387441.1	41.8395	1.88617	0	1.82546	5.86322	3.02605	0	5.8797	1.94193	41.3782	3.20153	6.05246	3.74092	2.89345	1.36689	28.9254	0	0	0	0	0.309587	0	0	1.03233	0.247797	2.03921	0.425697	0	5.55459	0	0.425816	0	0.635042
AAAACATCAGATTGTGAATCTGACAACAGAGGCTT	GALLBLADDER	Tissue-Enhanced	other_TMapped	ENST00000387441.1	41.8395	1.88617	0	1.82546	5.86322	3.02605	0	5.8797	1.94193	41.3782	3.20153	6.05246	3.74092	2.89345	1.36689	28.9254	0	0	0	0	0.309587	0	0	1.03233	0.247797	2.03921	0.425697	0	5.55459	0	0.425816	0	0.635042
AAAACATGATTACAGGGACA	ADRENAL_GLAND	Tissue-Enhanced	protein_coding	RP11-505P4.2-003	38.2589	0	1.43303	0	0	0	28.791	0	9.46575	0	23.464	70.4315	0	0	0	0.380559	0	0	0	2.33542	0	0	0	0	0	4.3366	0.827233	0	0.227452	0	0	0	0
AAAACATGATTACAGGGACA	JEJUNUM	Tissue-Enhanced	protein_coding	RP11-505P4.2-003	38.2589	0	1.43303	0	0	0	28.791	0	9.46575	0	23.464	70.4315	0	0	0	0.380559	0	0	0	2.33542	0	0	0	0	0	4.3366	0.827233	0	0.227452	0	0	0	0
AAAACATGATTACAGGGACATCT	ADRENAL_GLAND	Tissue-Enhanced	protein_coding	EEF1A1-210	79.9951	0	0	0	0	0	104.675	0.33979	13.3543	1.70047	19.0846	55.6661	1.06594	0	0	0.380559	0	1.21011	0	20.3982	0	0	0	0	0	10.3127	0	1.85667	0	0.718473	0.410755	0	0
AAAACATGATTACAGGGACATCT	COLON_TRANSVERSE	Tissue-Enhanced	protein_coding	EEF1A1-210	79.9951	0	0	0	0	0	104.675	0.33979	13.3543	1.70047	19.0846	55.6661	1.06594	0	0	0.380559	0	1.21011	0	20.3982	0	0	0	0	0	10.3127	0	1.85667	0	0.718473	0.410755	0	0
AAAACATTCGCGGTGCACTTCTT	CEREBRAL_CORTEX	Tissue-Enhanced	miRNA	hsa-mir-543	4.23926	0	0	3.25049	11.896	2.48263	0	0.67958	0	0	0	0	0	2.23432	0.293968	0	0	0	0	0	0.206391	0	0	0.231827	0	0.33733	0	0	0.227452	0	2.12908	0	1.18637
AAAACCGCTGGGTGATCTG	MONO	Tissue-Enhanced	genome_mapped	GM	0	0	0.204719	0	0.232452	0.561431	2.53948	2.14201	0	0	0	0.581192	0	0.692638	0	0.761118	0	0	11.8753	0	0.317782	0.344329	0.487753	0	0	0	1.27709	0	0	0	0.82151	0	0
AAAACCGCTGGGTGATCTGG	MONO	Tissue-Enriched	genome_mapped	GM	6.35888	17.4847	8.01625	3.17999	11.0676	6.87753	6.94488	5.74455	2.58673	16.1827	5.28389	5.3305	5.02596	4.54385	10.8627	26.0602	19.1374	11.3242	2140.61	20.9648	59.2486	6.15327	57.766	3.26187	8.90557	5.99465	6.60397	19.2986	5.48659	6.38455	6.6022	8.72002	10.1433
AAAACCGCTGGGTGATCTGGA	MONO	Tissue-Enriched	genome_mapped	GM	0.761155	0	0	1.71777	0.216669	2.31615	0	0.306002	1.71965	0	0	0.387462	0.220772	0.849045	0	9.53017	2.63603	0	78.212	1.30012	0.978018	2.5788	0	0	2.11441	0	0	1.35571	0.227452	0	2.50971	0.943399	2.82808
AAAACCGTCTAGTTACAGTTGT	PBMC	Tissue-Enhanced	miRNA	hsa-mir-1537	3.98554	6.25963	1.01475	2.30326	0.88246	1.60495	5.55307	8.52768	4.30478	3.17251	0	4.3652	1.76007	2.54714	4.53413	0.951759	0.291445	1.74164	17.0898	7.50297	41.0275	2.40296	6.92569	4.29144	2.51108	2.10013	0.540992	0	2.48217	0.359236	2.12908	3.12861	1.38697
AAAACCGTCTAGTTACAGTTGTAA	MONO	Group-Enriched	miRNA	hsa-mir-1537	0	0	0	0	0	0	0	0	0	0	0	0	0	0	0	0	0	0	15.0966	0	2.84747	0	0	0.353729	0	0	0	0	0	0	0	0	0
AAAACCGTCTAGTTACAGTTGTAA	PBMC	Group-Enriched	miRNA	hsa-mir-1537	0	0	0	0	0	0	0	0	0	0	0	0	0	0	0	0	0	0	15.0966	0	2.84747	0	0	0.353729	0	0	0	0	0	0	0	0	0
AAAACCGTTACCATTACTGA	RBC	Tissue-Enriched	miRNA	hsa-mir-451b	1.3106	6.47952	0	0	0	0	2.53948	0.306002	7.87117	5.66824	0	4.69543	1.33517	2.54514	1.85036	5.13936	1.08403	0.580548	0	7.03869	0.131742	1.20148	92.7119	4.75077	6.27288	8.43325	4.25697	1.35571	1.21156	0	2.05377	4.41377	2.73206
AAAACCGTTACCATTACTGAG	RBC	Tissue-Enriched	miRNA	hsa-mir-451b	17.2276	48.0295	14.194	0.976888	2.60059	0.3685	3.3187	21.0035	65.7051	41.448	1.60076	8.08863	17.0351	24.8592	18.7699	53.6847	22.132	13.5011	0	52.6766	1.86317	55.37	1379.67	14.7378	58.196	99.373	30.3408	6.10069	8.57921	49.0184	19.5314	26.0686	15.4855
AAAACCGTTACCATTACTGAGT	RBC	Tissue-Enriched	miRNA	hsa-mir-451b	119.266	441.737	71.9438	11.7826	23.5722	10.501	21.5872	125.787	407.728	416.252	45.2848	52.9012	135.21	136.801	97.3032	180.047	128.183	118.495	17.6886	274.2	9.36939	262.277	5792.65	129.844	545.438	602.75	223.389	58.3379	94.7451	232.763	131.474	230.181	116.107
AAAACCGTTACCATTACTGAGTT	RBC	Tissue-Enriched	miRNA	hsa-mir-451b	116.094	441.934	61.0438	10.1201	28.5725	12.6851	14.4186	147.653	493.749	454.15	42.5725	55.6321	153.847	164.242	139.055	225.946	140.175	81.8003	56.6782	253.592	13.0965	225.522	13526.4	152.612	475.354	725.456	219.076	81.3853	99.7917	163.109	133.393	257.512	101.645
AAAACCGTTACCATTACTGAGTTT	RBC	Tissue-Enriched	miRNA	hsa-mir-451b	44.5745	176.571	21.4697	1.65415	12.8782	5.48288	4.15503	46.0328	171.088	122.508	5.7898	12.0263	63.9138	56.836	39.6416	57.5446	36.5309	17.8597	59.7631	71.5468	5.9882	53.7872	5001.6	63.4775	189.774	226.605	66.1941	13.9724	42.7477	48.6139	61.4092	98.7962	42.7102
AAAACCGTTACCATTACTGAGTTTA	RBC	Tissue-Enriched	miRNA	hsa-mir-451b	0.761155	8.18008	1.62094	0	0.433339	2.59686	0	3.76946	7.9029	4.30616	0	0.310641	1.9838	5.65235	3.55447	4.51138	0.501143	2.03267	0	4.2297	0.0700642	1.20148	429.524	3.47405	12.2103	14.1058	8.08273	4.67466	3.22356	1.97996	2.05377	5.01503	8.20865
AAAACCGTTACCATTACTGAGTTTAG	RBC	Tissue-Enriched	miRNA	hsa-mir-451b	3.14037	10.1933	4.44453	0	0.216669	0.3685	0	3.76162	13.5194	20.4986	0	4.3447	3.99941	3.39019	6.13676	3.80559	2.50572	4.89846	0	5.32389	0.639292	7.22357	580.275	2.92502	13.3381	18.7675	2.64532	2.43858	3.49479	1.54721	4.97424	9.10538	3.73877
AAAACCGTTACCATTACTGAGTTTAGT	RBC	Tissue-Enriched	miRNA	hsa-mir-451b	1.31646	17.274	0.7269	0.276839	0.232452	0	1.8964	7.16535	13.1048	3.40095	1.02903	0.815012	8.38876	4.14018	7.20363	6.83097	4.84161	4.78133	0	4.38972	1.09587	0.60074	215.414	5.73089	17.9592	11.6988	10.9594	1.45165	3.1403	1.07771	4.54843	4.34833	5.91945
AAAACCGTTCCATTTTGATTCTGAGGTT	MONO	Tissue-Enhanced	other_TMapped	ENST00000454813.1	17.7022	0	11.0305	2.21471	11.9453	10.7029	0	2.25831	8.6225	15.7771	8.94271	14.4713	4.2777	6.23374	1.51015	1.52296	11.1341	3.47095	71.6396	14.0365	1.44984	11.7649	0	1.03233	2.58205	5.36532	1.08198	9.52101	6.18687	0.912349	3.7721	8.68114	8.43877
AAAACCGTTCCATTTTGATTCTGAGGTTA	MONO	Tissue-Enriched	other_TMapped	ENST00000454813.1	9.39177	0.786739	2.86606	0.553678	4.82667	3.23699	10.2393	3.08989	7.03138	1.70047	8.00382	8.97801	2.46474	0.904399	2.72633	0.380559	4.70932	0.682575	204.763	10.3486	0.495362	4.5857	0	1.53406	2.31764	3.28079	0	2.35545	2.23062	2.98415	0.425816	2.58877	1.38697
AAAACCTTTACCATTACTGAGTTT	RBC	Tissue-Enriched	miRNA	hsa-mir-451b	0	0	0	0	0	0	0	0	0	0	0	0	0	0	0	0	0	0	0	0	0	0	59.6368	0	0	0	0	0	0	0	0	0	0
AAAACGAATGATTTCGACTCATTAAATTATG	ADRENAL_GLAND	Tissue-Enhanced	other_TMapped	ENST00000387439.1	66.9336	11.1214	20.516	0.686291	1.8221	1.24553	7.64272	9.6641	23.7327	7.36018	6.36154	6.05246	16.3218	6.78237	5.02807	15.0339	9.93045	0.629053	0	5.61798	0.811811	6.36615	0	11.4987	6.51049	29.4175	6.10978	3.42769	3.17979	0.791982	7.46889	4.20165	6.9595
AAAACGTGAGGCGCTGCT	RBC	Group-Enriched	miRNA	hsa-mir-424	1.64833	1.22651	0	0	0.305414	0	1.31043	3.16455	1.06088	2.83412	0	0	2.81085	0.346319	1.56085	0	0	0.96758	0	0.313551	1.03284	3.35537	58.1156	1.4579	3.01635	3.28079	13.8957	3.38927	0.247132	0.359236	0	2.11825	0.910685
AAAACGTGAGGCGCTGCT	SKELETAL_MUSCLE	Group-Enriched	miRNA	hsa-mir-424	1.64833	1.22651	0	0	0.305414	0	1.31043	3.16455	1.06088	2.83412	0	0	2.81085	0.346319	1.56085	0	0	0.96758	0	0.313551	1.03284	3.35537	58.1156	1.4579	3.01635	3.28079	13.8957	3.38927	0.247132	0.359236	0	2.11825	0.910685
AAAACGTGAGGCGCTGCTA	RBC	Tissue-Enhanced	miRNA	hsa-mir-424	5.83972	0.879543	2.56716	0	1.08335	0.508533	0	10.4871	1.40857	0.566824	1.05334	0.193731	4.69354	2.42423	0.194738	1.52296	0.291445	0.511931	9.50675	2.60025	2.71114	3.78762	30.4518	2.31983	1.43231	0.33733	24.914	2.85641	1.1963	0	0.851632	1.64499	0
AAAACGTGAGGCGCTGCTAA	SKIN	Tissue-Enhanced	miRNA	hsa-mir-424	0	0	0	0	0	0	0	1.28374	0	0	0	0	0.893627	0	0.389475	0	0	0	0	0	1.02533	0	0	0	0	0	1.50768	1.58166	0	0	0	0.493497	0
AAAACGTGAGGCGCTGCTAAA	RBC	Tissue-Enhanced	miRNA	hsa-mir-424	0.507436	0	0	0	0	0	0	0	0	0	0	0.310641	0.220772	0	0.729686	0	0	0	0	0	0.789247	0	3.18417	0	0	0	0	0	0	0.395991	0	0.164499	0
AAAACGTGAGGCGCTGCTAAAA	CEREBRAL_WHITE_MATTER	Tissue-Enhanced	miRNA	hsa-mir-424	0.253718	0	0	0	0	2.211	0	0	0	0	0	0	0	0	0	0	0	0	0	0	0.157557	0	1.57915	0	0	0	0	1.71385	0	0	0	0	0.476281
AAAACGTGAGGCGCTGCTAAAA	RBC	Tissue-Enhanced	miRNA	hsa-mir-424	0.253718	0	0	0	0	2.211	0	0	0	0	0	0	0	0	0	0	0	0	0	0	0.157557	0	1.57915	0	0	0	0	1.71385	0	0	0	0	0.476281
AAAACGTGAGGCGCTGCTAAAA	SKIN	Tissue-Enhanced	miRNA	hsa-mir-424	0.253718	0	0	0	0	2.211	0	0	0	0	0	0	0	0	0	0	0	0	0	0	0.157557	0	1.57915	0	0	0	0	1.71385	0	0	0	0	0.476281
AAAACGTGAGGCGCTGCTATA	DIAPHRAGM	Tissue-Enhanced	miRNA	hsa-mir-424	16.4395	43.4054	13.8903	0	6.85617	6.6218	4.40539	372.064	3.42582	32.6039	7.9623	5.3305	45.3782	12.6876	15.6534	30.7494	15.2222	11.73	0.138389	5.68336	14.0304	10.7964	75.77	11.6178	11.0549	6.1009	410.298	6.27939	7.19242	7.66254	3.36135	15.9428	5.80265
AAAACGTGAGGCGCTGCTATA	SKELETAL_MUSCLE	Tissue-Enhanced	miRNA	hsa-mir-424	16.4395	43.4054	13.8903	0	6.85617	6.6218	4.40539	372.064	3.42582	32.6039	7.9623	5.3305	45.3782	12.6876	15.6534	30.7494	15.2222	11.73	0.138389	5.68336	14.0304	10.7964	75.77	11.6178	11.0549	6.1009	410.298	6.27939	7.19242	7.66254	3.36135	15.9428	5.80265
AAAACGTGAGGCGCTGCTATAA	SKELETAL_MUSCLE	Tissue-Enhanced	miRNA	hsa-mir-424	6.77644	15.8151	6.68847	1.10048	1.05995	3.5964	2.53948	27.9552	4.5912	0.566824	4.25486	3.70383	14.9075	1.54168	8.04376	10.9946	5.55916	0.682575	10.4674	2.19486	11.8045	6.09876	14.9654	8.07994	4.65035	2.42223	78.1391	10.0525	5.36007	5.33345	0	7.22642	3.1874
AAAACGTGAGGCGCTGCTATAAA	GALLBLADDER	Tissue-Enhanced	miRNA	hsa-mir-424	0	0	0.7269	0	0	0.254266	0	2.56748	0.253508	6.40742	0	0	1.28672	0.423523	0	0	0	1.02386	0	0	1.92102	0	0.464165	0.463653	0.619493	0.168665	1.38031	0	0	0	1.65808	0.328998	0
AAAACGTGAGGCGCTGCTATAAT	SIGMOID_COLON	Tissue-Enhanced	miRNA	hsa-mir-424	0	0	0	0	0	0	0	0	0	0	0	0.310641	0.680439	0	0	0	0	0	0	0.627103	0.659908	0	0	0	0	1.99202	1.9213	0	0	0	0	0	0
AAAACGTGAGGCGCTGCTATAAT	SKELETAL_MUSCLE	Tissue-Enhanced	miRNA	hsa-mir-424	0	0	0	0	0	0	0	0	0	0	0	0.310641	0.680439	0	0	0	0	0	0	0.627103	0.659908	0	0	0	0	1.99202	1.9213	0	0	0	0	0	0
AAAACGTGAGGCGCTGCTATAC	SKELETAL_MUSCLE	Tissue-Enhanced	miRNA	hsa-mir-424	0.803163	1.57348	0.7269	0	1.04417	1.32423	0	32.4107	0	1.47204	9.49014	0.310641	3.99793	0.635285	0.243229	11.8362	0	0.341287	13.8948	0.627103	0.486648	2.1525	1.18436	3.57356	0.619493	0.168665	59.4444	6.77855	0.791601	0.395991	0	1.53241	0
AAAACGTGAGGCGCTGCTATACA	CEREBRAL_WHITE_MATTER	Group-Enriched	miRNA	hsa-mir-424	0	0	0	0	0	1.474	0	0	0	6.40742	0	0	0	0	0	0	0	0	0	0	0	0	0	1.39096	0	0	0	0	0	0	0	0	0
AAAACGTGAGGCGCTGCTATACA	GALLBLADDER	Group-Enriched	miRNA	hsa-mir-424	0	0	0	0	0	1.474	0	0	0	6.40742	0	0	0	0	0	0	0	0	0	0	0	0	0	1.39096	0	0	0	0	0	0	0	0	0
AAAACGTGAGGCGCTGCTATACA	RIGHT_HEART	Group-Enriched	miRNA	hsa-mir-424	0	0	0	0	0	1.474	0	0	0	6.40742	0	0	0	0	0	0	0	0	0	0	0	0	0	1.39096	0	0	0	0	0	0	0	0	0
AAAACGTGAGGCGCTGCTATACT	DIAPHRAGM	Tissue-Enhanced	miRNA	hsa-mir-424	0	0	0.405013	0	0	0.254266	0	5.84124	0	0	0	0	0.426377	0.847047	0.146984	4.37873	0	0	0	0	0.85551	0	0	0	0	0	4.24489	0	0	0	0	0.204927	0.476281
AAAACGTGAGGCGCTGCTATACT	LIVER	Tissue-Enhanced	miRNA	hsa-mir-424	0	0	0.405013	0	0	0.254266	0	5.84124	0	0	0	0	0.426377	0.847047	0.146984	4.37873	0	0	0	0	0.85551	0	0	0	0	0	4.24489	0	0	0	0	0.204927	0.476281
AAAACGTGAGGCGCTGCTATACT	SKELETAL_MUSCLE	Tissue-Enhanced	miRNA	hsa-mir-424	0	0	0.405013	0	0	0.254266	0	5.84124	0	0	0	0	0.426377	0.847047	0.146984	4.37873	0	0	0	0	0.85551	0	0	0	0	0	4.24489	0	0	0	0	0.204927	0.476281
AAAACGTGAGGCGCTGCTATAG	SKIN	Tissue-Enhanced	miRNA	hsa-mir-424	0.507436	0	0	0	0	0	0	0	0	0	0	0.310641	0	0.692638	0	0	0	1.35461	0	0	0.907033	0.358751	1.85966	0	0	0	0	3.61522	0	0	0	0	0
AAAACGTGAGGCGCTGCTATAT	SKELETAL_MUSCLE	Tissue-Enhanced	miRNA	hsa-mir-424	17.115	6.20352	11.3187	0.416332	5.63894	4.32448	8.45478	107.955	3.09374	30.46	1.60076	4.32511	36.9486	4.4845	7.18205	32.3941	1.37982	5.59963	11.5547	6.02985	14.8112	5.56556	9.24552	11.6439	3.68568	0.505995	263.781	5.01763	6.42491	2.9474	1.26239	7.53168	4.71223
AAAACGTGAGGCGCTGCTATATT	SKELETAL_MUSCLE	Tissue-Enhanced	miRNA	hsa-mir-424	2.12549	0	0	0	0.650008	0	0	0.33979	0	0	0	0	1.32	0	1.21614	0.5712	0	0	0	0.313551	0.607081	0	0	0	0	0	5.10837	0	0.494264	0.718473	0	0	0
AAAACGTGAGGCGCTGCTATT	SKELETAL_MUSCLE	Tissue-Enhanced	miRNA	hsa-mir-424	2.11963	4.21211	2.44114	0	0.305414	0	0	20.4785	1.52046	9.53722	1.60076	0.310641	5.5522	0	2.09583	3.42648	3.62529	1.75218	2.23805	0.313551	2.11259	0	11.1981	0.501734	1.30841	5.34859	35.0776	1.42821	0.227452	0	2.49465	1.17726	0
AAAACGTGAGGCGCTGCTATTT	BLADDER	Tissue-Enhanced	miRNA	hsa-mir-424	1.52231	12.2098	0	0	0	0.737001	0	4.14229	0	0	0	0	1.78725	0	0.146984	0.951759	0	1.53579	0	0	0.435346	0	0.860454	0.324869	0.123899	0.35256	12.0776	0	0.227452	0	0	0.409854	0
AAAACGTGAGGCGCTGCTATTT	SKELETAL_MUSCLE	Tissue-Enhanced	miRNA	hsa-mir-424	1.52231	12.2098	0	0	0	0.737001	0	4.14229	0	0	0	0	1.78725	0	0.146984	0.951759	0	1.53579	0	0	0.435346	0	0.860454	0.324869	0.123899	0.35256	12.0776	0	0.227452	0	0	0.409854	0
AAAACGTTACCATTACTGAG	RBC	Tissue-Enhanced	miRNA	hsa-mir-451b	1.05688	6.96843	0.202507	0.146372	0	0.280715	2.53948	0.306002	17.453	13.0663	0	0.310641	1.32759	2.67969	0.731934	5.62019	1.00229	1.57376	0.638792	9.7201	0.0700642	0.344329	64.5895	1.22607	5.42375	58.2046	1.66655	1.18945	1.23124	3.43529	3.31616	1.96803	0.635042
AAAACGTTACCATTACTGAG	SIGMOID_COLON	Tissue-Enhanced	miRNA	hsa-mir-451b	1.05688	6.96843	0.202507	0.146372	0	0.280715	2.53948	0.306002	17.453	13.0663	0	0.310641	1.32759	2.67969	0.731934	5.62019	1.00229	1.57376	0.638792	9.7201	0.0700642	0.344329	64.5895	1.22607	5.42375	58.2046	1.66655	1.18945	1.23124	3.43529	3.31616	1.96803	0.635042
AAAACGTTACCATTACTGAGT	RBC	Tissue-Enhanced	miRNA	hsa-mir-451b	4.24512	31.6836	4.09081	1.41815	1.88523	0	1.4223	3.46346	83.3105	48.8398	2.05806	3.30014	4.67837	8.51996	10.2844	27.5339	2.00457	7.05277	4.22821	44.4102	0.937306	7.3994	237.246	15.4197	40.0178	250.804	11.44	2.50879	5.44775	11.6877	11.942	7.21655	4.95474
AAAACGTTACCATTACTGAGT	SIGMOID_COLON	Tissue-Enhanced	miRNA	hsa-mir-451b	4.24512	31.6836	4.09081	1.41815	1.88523	0	1.4223	3.46346	83.3105	48.8398	2.05806	3.30014	4.67837	8.51996	10.2844	27.5339	2.00457	7.05277	4.22821	44.4102	0.937306	7.3994	237.246	15.4197	40.0178	250.804	11.44	2.50879	5.44775	11.6877	11.942	7.21655	4.95474
AAAACGTTACCATTACTGAGTT	RBC	Tissue-Enhanced	miRNA	hsa-mir-451b	9.2934	37.3764	4.28756	1.13229	2.20643	0.534982	0.4741	4.06053	105.096	38.9753	2.08237	4.28838	5.70197	6.12923	8.14306	28.2575	2.79716	4.89745	13.7444	48.2123	0.500826	7.62558	572.854	18.7077	34.6832	314.851	13.2218	1.98668	8.22725	8.19729	18.5442	7.24473	7.30655
AAAACGTTACCATTACTGAGTT	SIGMOID_COLON	Tissue-Enhanced	miRNA	hsa-mir-451b	9.2934	37.3764	4.28756	1.13229	2.20643	0.534982	0.4741	4.06053	105.096	38.9753	2.08237	4.28838	5.70197	6.12923	8.14306	28.2575	2.79716	4.89745	13.7444	48.2123	0.500826	7.62558	572.854	18.7077	34.6832	314.851	13.2218	1.98668	8.22725	8.19729	18.5442	7.24473	7.30655
AAAACGTTACCATTACTGAGTTT	RBC	Tissue-Enhanced	miRNA	hsa-mir-451b	4.45683	16.1988	0.611944	0	0.449122	0	0	1.5638	25.7575	12.1232	0	3.78401	3.29327	2.33338	3.45671	7.72523	2.00457	1.06735	4.93621	9.44597	0.140128	3.09896	243.748	7.70465	17.5811	85.4206	4.82869	1.09339	2.50185	3.73938	6.58714	2.02236	1.22821
AAAACTAATGACTGAGCA	MONO	Tissue-Enriched	other_TMapped	ENST00000384262.1	1.56432	0	2.86606	1.07984	1.77309	1.88566	0.4741	2.00103	0.332079	0	2.6541	0	0.671378	2.07791	0.440952	0	1.50343	0	50.7311	2.70137	0.847419	2.23447	0	1.00347	0	0	1.69071	0	0.454905	0.359236	0.82151	0	0
AAAACTAATGACTGAGCACA	MONO	Tissue-Enhanced	other_TMapped	ENST00000384262.1	6.94447	4.68615	6.13271	2.24867	4.60239	11.5269	5.9153	1.6801	4.78166	0	5.3082	2.71559	5.47656	10.8131	4.6737	14.591	5.09988	0	59.2751	1.61367	1.58581	3.48655	0	1.94275	6.87874	1.91624	2.35908	9.02253	2.65058	2.90241	7.23887	4.51637	1.72543
AAAACTACGATAGCCCTTATGAAACTTAAGGGTCG	ADRENAL_GLAND	Tissue-Enriched	other_TMapped	ENST00000389680.2	153.088	1.57348	0.891825	0.569582	4.12544	2.47354	0.83633	4.84465	2.52209	6.3829	2.10668	2.67886	2.68994	4.41129	1.89962	2.74317	1.75301	0.193516	0	0.627103	0	0.358751	0	8.84512	3.36164	0.35256	4.24413	6.23257	3.9821	2.18393	0.410755	1.83247	4.13996
AAAACTCACCTGAGTTGTAAAAAACTCAA	LEFT_HEART	Tissue-Enhanced	other_TMapped	ENST00000389680.2	2.12549	0	0	0	0	0	0	10.7641	0.332079	0	0	0.193731	1.379	7.57386	32.404	5.70017	0	0	0	0	0.175991	0	0	14.9054	0.743392	0	8.71885	0.714103	0	0	2.47959	0	0
AAAACTCACCTGAGTTGTAAAAAACTCAAA	LEFT_HEART	Tissue-Enhanced	other_TMapped	ENST00000389680.2	0.549445	1.57348	1.86235	0	1.04417	0.3685	0.4741	14.1997	0	0	1.05334	0	0.876983	19.3574	44.6798	8.84637	0	0	0	0.627103	0.41831	0	0	33.7541	1.98238	0.33733	12.1149	1.24666	0.227452	0	3.31616	0.259634	0
AAAACTCACCTGAGTTGTAAAAAACTCAAA	RIGHT_HEART	Tissue-Enhanced	other_TMapped	ENST00000389680.2	0.549445	1.57348	1.86235	0	1.04417	0.3685	0.4741	14.1997	0	0	1.05334	0	0.876983	19.3574	44.6798	8.84637	0	0	0	0.627103	0.41831	0	0	33.7541	1.98238	0.33733	12.1149	1.24666	0.227452	0	3.31616	0.259634	0
AAAACTCCCGTGCTGATC	JEJUNUM	Tissue-Enhanced	other_TMapped	ENST00000461771.3	71.4859	3.14695	7.11336	2.00364	2.35457	4.33357	53.6727	2.61696	4.4646	1.13365	36.693	80.709	0.860338	0	0	2.66464	1.74867	0	0	9.34168	0.140128	1.07625	0.487753	0.231827	2.43999	37.42	0	10.2169	7.4967	0	4.53337	1.62717	0.455343
AAAACTCCCGTGCTGATCA	ADRENAL_GLAND	Tissue-Enhanced	other_TMapped	ENST00000488394.3	75.5495	1.57348	1.13191	2.48832	7.27815	3.34214	49.8455	3.62456	3.8908	3.96777	49.4748	50.484	0.443022	1.96521	0.974426	1.71288	1.58518	0.774064	0	8.40751	0.103196	0	2.04332	1.93077	0.991189	22.5869	2.51794	1.28538	5.42554	1.15122	4.54843	2.03702	1.11132
AAAACTCCCGTGCTGATCAGTA	ADRENAL_GLAND	Tissue-Enhanced	other_TMapped	ENST00000584239.2	58.9808	1.57348	3.85957	5.66895	5.17182	7.70215	25.6085	1.59759	2.72127	1.13365	19.036	44.1586	1.72826	0.558081	1.26541	2.28335	3.34253	0	0	8.89125	0.51871	2.40296	7.74024	1.14225	6.44765	16.2887	1.78184	11.767	15.1764	3.19642	2.98071	3.54087	0
AAAACTCCCGTGCTGATCAGTAGTG	ADRENAL_GLAND	Tissue-Enhanced	other_TMapped	ENST00000607615.2	130.725	0	0.614156	0	2.26582	3.79842	65.6418	1.35916	9.80966	0	57.9673	124.543	1.59219	3.42968	0	3.80704	2.16806	1.35461	0	7.00626	0	3.44329	6.9218	2.088	3.28231	28.4095	3.31368	0	2.32018	0.718473	1.64302	0.424132	0
AAAACTCCCGTGCTGATCAGTAGTG	JEJUNUM	Tissue-Enhanced	other_TMapped	ENST00000607615.2	130.725	0	0.614156	0	2.26582	3.79842	65.6418	1.35916	9.80966	0	57.9673	124.543	1.59219	3.42968	0	3.80704	2.16806	1.35461	0	7.00626	0	3.44329	6.9218	2.088	3.28231	28.4095	3.31368	0	2.32018	0.718473	1.64302	0.424132	0
AAAACTCCCGTGCTGATCAGTAGTGG	ADRENAL_GLAND	Tissue-Enhanced	other_TMapped	ENST00000584239.2	99.3571	0	0.818875	0.276839	0.827497	0.254266	125.208	1.01937	6.73536	0	55.7948	72.8484	0.441545	1.38528	0	3.99695	0.792588	0	0	10.8018	0	2.06597	3.50519	0	0.495595	22.5568	1.26501	3.05675	0.984111	0	1.23226	1.03853	0.635042
AAAACTCCCGTGCTGATCAGTAGTGG	COLON_TRANSVERSE	Tissue-Enhanced	other_TMapped	ENST00000584239.2	99.3571	0	0.818875	0.276839	0.827497	0.254266	125.208	1.01937	6.73536	0	55.7948	72.8484	0.441545	1.38528	0	3.99695	0.792588	0	0	10.8018	0	2.06597	3.50519	0	0.495595	22.5568	1.26501	3.05675	0.984111	0	1.23226	1.03853	0.635042
AAAACTCCCGTGCTGATCAGTAGTGGGATCGCG	ADRENAL_GLAND	Tissue-Enhanced	other_TMapped	ENST00000635274.1	49.6822	5.87882	0.7269	0.439115	0.916241	0.903482	27.7349	0.306002	3.26001	0	13.312	18.1246	0.220772	0	0	0	0	0.341287	0	0.934168	0	0.959491	1.76508	0	0.123899	20.2728	0.851394	1.80761	1.03873	0	0.82151	0.778901	0
AAAACTCCCGTGCTGATCAGTAGTGGGATCGCGCC	ADRENAL_GLAND	Tissue-Enhanced	other_TMapped	ENST00000635274.1	43.0881	0	2.50613	0	1.54064	0.929931	31.2734	0.67958	2.43871	0	31.8492	26.7773	0.229833	1.03896	0	0.5712	1.45722	0	0	2.33542	0	0	0.487753	0.231827	0.796204	28.5934	3.30893	2.25952	0.227452	0	0	0.259634	0
AAAACTGAGACTACTTTTGCAA	MONO	Tissue-Enhanced	miRNA	hsa-mir-548e	2.16164	0	0	0.53992	0.697357	1.09641	0	2.62405	0.332079	0	0	1.12565	0.88309	0.847047	0	1.14168	0.291445	0	10.1928	2.9138	7.50119	0	0	1.14225	0.954872	0.35256	1.36822	1.49599	0.282075	0	2.09896	0	0
AAAACTGATTTAATGAGCCT	DUODENUM	Group-Enriched	other_TMapped	ENST00000448188.1	0	0	0	0	0	0	0	0	17.4547	2.94407	2.05806	0.310641	0.220772	0	0	0.380559	15.5354	0	0	0	0	0	0	0	0	1.85531	0	0	0	49.4989	0	0	16.0826
AAAACTGATTTAATGAGCCT	LOWER_ESOPHAGUS	Group-Enriched	other_TMapped	ENST00000448188.1	0	0	0	0	0	0	0	0	17.4547	2.94407	2.05806	0.310641	0.220772	0	0	0.380559	15.5354	0	0	0	0	0	0	0	0	1.85531	0	0	0	49.4989	0	0	16.0826
AAAACTGATTTAATGAGCCT	STOMACH	Group-Enriched	other_TMapped	ENST00000448188.1	0	0	0	0	0	0	0	0	17.4547	2.94407	2.05806	0.310641	0.220772	0	0	0.380559	15.5354	0	0	0	0	0	0	0	0	1.85531	0	0	0	49.4989	0	0	16.0826
AAAACTGATTTAATGAGCCT	UPPER_ESOPHAGUS	Group-Enriched	other_TMapped	ENST00000448188.1	0	0	0	0	0	0	0	0	17.4547	2.94407	2.05806	0.310641	0.220772	0	0	0.380559	15.5354	0	0	0	0	0	0	0	0	1.85531	0	0	0	49.4989	0	0	16.0826
AAAACTTAGAGGCTGTGGAGA	MONO	Tissue-Enhanced	protein_coding	AC091654.4-001	3.17651	1.57348	0.202507	0.26996	0	0.280715	0.83633	0.962806	2.28099	0	0	2.24795	0.88309	0.635285	1.94738	1.9028	1.74867	16.7233	19.5518	0.313551	16.6594	0.358751	6.06062	0.231827	1.09693	0.843325	1.65447	0.428462	0	2.66167	0.425816	1.05319	2.54017
AAAACTTTACAGTCAGAGGTTA	SKELETAL_MUSCLE	Tissue-Enhanced	other_TMapped	ENST00000386347.1	0.253718	11.0143	1.9384	0.439115	1.45189	1.01707	1.67266	0.33979	0	0	0	0	0	9.58222	0	0	0	0	0	0.313551	6.81262	0	0	3.9862	6.1853	0	34.5002	0.142821	0.721716	0	0	0.259634	0.317521
AAAACTTTACAGTCAGAGGTTCAATTCCTCTTA	LIVER	Tissue-Enhanced	other_TMapped	ENST00000386347.1	5.97914	2.54582	7.02097	4.58438	39.1609	12.7374	8.09255	13.9294	5.69892	0.566824	2.10668	2.71559	13.3239	2.86961	11.3632	60.7017	4.91902	3.65669	0	4.07617	2.47309	0.60074	0	9.78499	11.3258	5.04359	12.7017	5.52886	4.48533	3.38015	11.2259	1.60139	0.772864
AAAACTTTACAGTCAGAGGTTCATTTCCTCTTCTA	SKELETAL_MUSCLE	Tissue-Enhanced	other_TMapped	ENST00000386347.1	0	1.00662	4.41181	2.75463	5.58716	2.09677	4.79812	11.7159	4.88498	0	3.70744	3.61078	2.01709	22.1711	12.6354	15.1378	0	0.170644	0	4.5762	0.582855	0	0	8.07036	8.38856	1.91624	41.113	3.17607	0.509527	0.359236	2.89035	0.848265	0
AAAAGACACCCCCCACCC	KIDNEY	Tissue-Enhanced	protein_coding	RP5-1119A7.2-001	2.57919	0.879543	0	2.45651	8.65376	2.35103	5.88481	0.626937	0.332079	0	0	3.70383	24.466	1.888	2.92025	1.01869	0	0	0	1.86834	0.393893	0	0	4.09889	0.353537	2.46792	2.04867	2.57077	0.811281	3.95351	2.06884	2.05168	0
AAAAGAGAGTCAAGTAGGTAAC	JEJUNUM	Tissue-Enhanced	protein_coding	RP11-670E13.4-001	0	0	0	0	0	0	0	0	0	0	0	1.72644	0	0	0	0	0	0	0	0	0.57034	0	0	0	0	0	0	0	0	0	0	0	0
AAAAGAGAGTCAAGTAGGTAACC	ADRENAL_GLAND	Tissue-Enhanced	protein_coding	RP11-670E13.4-001	1.06275	0	0	0	0	0	0	0	0	0	0	0.310641	0	0	0	0	0	0	0	0	0.157557	0	0	0	0	0	0	0	0	0	0	0	0
AAAAGAGCACACCCGTCTATGTAGCA	ADRENAL_GLAND	Group-Enriched	piRNA	hsa_piR_020008|gb|DQ597482|Homo_sapiens	425.122	0.439771	0.2423	1.0936	0.610827	1.49136	14.7527	7.7943	5.23632	80.9753	9.53876	25.2335	3.47612	11.8369	4.48564	5.1408	0	4.09725	0	3.44907	0.577942	1.79375	0	1.58902	4.77734	5.3185	10.254	0.856923	1.55268	2.40441	1.64302	3.1592	18.3481
AAAAGAGCACACCCGTCTATGTAGCA	GALLBLADDER	Group-Enriched	piRNA	hsa_piR_020008|gb|DQ597482|Homo_sapiens	425.122	0.439771	0.2423	1.0936	0.610827	1.49136	14.7527	7.7943	5.23632	80.9753	9.53876	25.2335	3.47612	11.8369	4.48564	5.1408	0	4.09725	0	3.44907	0.577942	1.79375	0	1.58902	4.77734	5.3185	10.254	0.856923	1.55268	2.40441	1.64302	3.1592	18.3481
AAAAGCAGGGTTGAGAGGGCGA	CEREBELLUM	Tissue-Enhanced	miRNA	hsa-mir-320a	4.82065	1.57348	0.611944	37.4059	9.19661	13.2251	10.0132	7.49338	6.1406	2.41513	1.05334	2.28804	2.77145	9.62992	0.243229	0.515144	0.582889	4.24778	4.91459	6.81416	0.420385	9.71167	4.94636	0.176864	0.688916	1.01199	5.68484	5.31614	8.70762	6.30089	0	0.669487	1.27008
AAAAGCATGCTCCAGTGGCGC	CEREBRAL_CORTEX	Tissue-Enhanced	genome_mapped	GM	2.28346	0.879543	0	10.5235	24.7283	6.75356	1.78453	1.66516	0	0	2.05806	2.03708	0	0	0	0	1.74867	0	0	0	2.661	0	1.27733	0	0.247797	0	2.97988	0.677855	0.454905	0	0	0	4.56218
AAAAGCTGAACAAAATGAGTGAGAACTCA	GALLBLADDER	Tissue-Enhanced	other_TMapped	ENST00000384365.1	158.562	0.879543	9.9737	32.8874	16.0104	8.3418	25.362	14.1026	12.8033	177.416	80.8424	25.1482	22.5058	15.2211	13.2509	9.18126	3.58975	1.67855	0	18.6935	3.44086	5.14774	0	6.75556	3.57479	32.8996	10.2588	2.37889	5.6791	12.3915	24.2907	37.5745	0.455343
AAAAGCTGAACAAAATGAGTGAGAACTCAT	ADRENAL_GLAND	Group-Enriched	other_TMapped	ENST00000384365.1	54.8699	0.659657	0	6.92009	4.22623	2.71953	7.44947	6.04864	2.92255	116.766	11.1638	6.73251	6.86335	2.38873	2.2891	2.28335	0	1.53579	0	4.46858	0.288971	3.20838	0	2.42329	0.459277	6.81939	5.7833	0	2.30934	0.359236	4.65385	7.63033	0.910685
AAAAGCTGAACAAAATGAGTGAGAACTCAT	GALLBLADDER	Group-Enriched	other_TMapped	ENST00000384365.1	54.8699	0.659657	0	6.92009	4.22623	2.71953	7.44947	6.04864	2.92255	116.766	11.1638	6.73251	6.86335	2.38873	2.2891	2.28335	0	1.53579	0	4.46858	0.288971	3.20838	0	2.42329	0.459277	6.81939	5.7833	0	2.30934	0.359236	4.65385	7.63033	0.910685
AAAAGCTGAACAAAATGAGTGAGAACTCATA	ADRENAL_GLAND	Tissue-Enhanced	other_TMapped	ENST00000384365.1	69.9025	1.75909	0	3.7932	1.65499	0.737001	4.43589	1.6801	2.24598	68.0189	29.7841	16.1234	3.09377	3.58409	1.51088	4.56743	0	0	0	3.32848	0.31505	1.435	0	1.47634	0.398102	8.47408	0	0	1.52858	1.86969	2.50971	4.81086	0.317521
AAAAGCTGAACAAAATGAGTGAGAACTCATA	GALLBLADDER	Tissue-Enhanced	other_TMapped	ENST00000384365.1	69.9025	1.75909	0	3.7932	1.65499	0.737001	4.43589	1.6801	2.24598	68.0189	29.7841	16.1234	3.09377	3.58409	1.51088	4.56743	0	0	0	3.32848	0.31505	1.435	0	1.47634	0.398102	8.47408	0	0	1.52858	1.86969	2.50971	4.81086	0.317521
AAAAGCTGGGTTGACAGGGCGA	RBC	Tissue-Enhanced	miRNA	hsa-mir-320a	0.549445	2.01325	1.45955	10.3318	3.10689	3.04341	1.31043	1.91068	2.6443	5.88814	1.02903	3.47001	0.902688	4.51034	0.437966	5.26356	3.91673	0.36416	1.02747	1.30012	3.66019	2.23447	40.8437	2.29648	2.87956	1.54845	2.04867	2.57077	1.44343	2.24732	0.425816	1.60177	2.86996
AAAAGCTGGGTTGAGAAGGCGAA	RBC	Tissue-Enhanced	miRNA	hsa-mir-320e	0.253718	0.904433	4.54535	4.96676	3.06328	4.42898	1.67266	2.88525	0.253508	0.566824	1.60076	2.75232	1.54688	1.96521	2.23906	1.98205	5.50191	1.30887	1.36753	0.940654	0.907954	4.54951	25.8625	2.67355	3.44098	3.52524	0.425697	4.11618	3.62573	4.68849	0	1.53241	0.455343
AAAAGCTGGGTTGAGAGGCCGA	RBC	Tissue-Enhanced	miRNA	hsa-mir-320a	3.43023	13.52	3.44438	20.9353	3.88482	8.56166	3.48768	1.62353	1.53666	0	4.80229	6.70956	1.97622	2.09777	2.97026	1.78053	3.92107	0.944708	1.35604	6.44821	1.19952	1.99248	48.6589	2.00693	5.08837	4.61338	3.63617	1.70104	7.83528	11.1934	1.27745	0.943778	1.50389
AAAAGCTGGGTTGAGAGGCGA	RBC	Tissue-Enhanced	miRNA	hsa-mir-320c-1	2.36748	3.91186	3.9626	7.5331	3.82764	1.947	5.55307	4.47107	2.48173	1.47204	2.62979	7.09702	1.99286	2.31152	1.0259	2.54237	3.12414	0.341287	2.29356	4.21392	1.78163	6.45433	44.025	2.49945	9.80132	1.51798	2.12849	8.8719	2.8036	7.72141	0.851632	3.17145	3.26253
AAAAGCTGGGTTGAGAGGGAAAAT	MONO	Tissue-Enhanced	miRNA	hsa-mir-320c-2	2.12549	0.786739	0	5.26638	0.650008	0	0	0	1.26754	0	0	0.310641	0	0.346319	4.14089	0.5712	2.37776	0	11.3937	0.313551	1.33553	0	2.3458	1.85893	0.830973	5.71638	0.413616	4.1418	0.564149	0.359236	0	0.822494	0.455343
AAAAGCTGGGTTGAGAGGGAG	RBC	Tissue-Enriched	miRNA	hsa-mir-320c-1	4.14937	15.3531	4.67756	23.3909	8.61666	6.06881	4.32402	2.9489	5.82636	18.2313	10.0204	14.3544	5.64592	5.63816	1.85408	1.7136	13.6797	8.76271	11.7315	6.29468	4.6329	3.02546	1025.98	1.96885	5.14594	5.35046	2.74853	4.23073	2.31388	2.9474	8.91202	4.61151	5.00889
AAAAGCTGGGTTGAGAGGGAGA	RBC	Tissue-Enriched	miRNA	hsa-mir-320c-1	15.8129	11.3176	12.7938	68.5376	33.7772	16.86	10.9067	7.34847	8.60293	18.9838	14.1122	10.8777	10.8642	9.58222	4.39312	7.70492	8.91749	8.37798	11.6359	23.6662	5.43174	9.85158	5008.62	9.11346	12.5436	7.38817	8.99377	15.2652	14.4975	17.6459	5.04955	15.4704	7.98338
AAAAGCTGGGTTGAGAGGGAGAA	RBC	Tissue-Enriched	miRNA	hsa-mir-320a	4.91053	4.6058	3.01196	16.6094	8.17958	2.90338	2.50899	3.08989	0.861694	4.03501	0	1.9774	2.0232	4.96537	1.17289	1.98205	4.00282	2.34783	19.9344	0	1.46707	1.97806	1394.21	1.03233	6.8705	2.86581	2.2317	2.65154	3.68931	3.83128	3.80222	2.19041	3.18744
AAAAGCTGGGTTGAGAGGGAGAAA	RBC	Tissue-Enriched	miRNA	hsa-mir-320a	2.02975	1.79336	0.816663	9.94962	3.50104	0.929931	0.4741	0.612004	0.269123	0	1.60076	0.581192	0.433961	1.25072	0	0.515144	0.291445	0.72832	1.32491	1.30012	0.701234	1.72164	194.948	0.965387	0.353537	0.168665	0.839314	0.571282	1.66647	2.52481	0.425816	1.20341	0.793802
AAAAGCTGGGTTGAGAGGGAGAAT	RBC	Tissue-Enriched	miRNA	hsa-mir-320a	2.02975	2.81243	0.818875	5.17739	4.00734	1.93856	1.67266	0.612004	0.522631	0	1.02903	2.42454	1.74638	3.6968	0.389475	1.97117	0.874334	0.799697	5.89917	3.53441	0.900373	0.358751	197.883	0	0.247797	0.33733	1.08198	1.40241	2.32018	0.395991	0	1.06785	0
AAAAGCTGGGTTGAGAGGGAGAT	RBC	Tissue-Enriched	miRNA	hsa-mir-320c-1	4.10736	2.01325	2.95757	11.0501	3.57401	2.28061	0	1.88473	1.31813	11.7239	4.11611	0.387462	1.34276	2.63599	1.41538	0.828772	1.45722	1.38025	2.90123	3.38088	0.322103	1.2894	301.115	1.76589	0.123899	0.35256	1.38031	2.38934	3.50577	1.00422	0.410755	2.7501	1.22821
AAAAGCTGGGTTGAGAGGGAGT	RBC	Tissue-Enriched	miRNA	hsa-mir-320c-1	2.37335	0.786739	1.88005	7.06023	2.0785	1.46491	7.19524	0.932939	0.96825	1.47204	2.62979	1.35612	0.910272	3.29313	1.21692	0	0	0.387032	1.67544	3.90037	0.907626	1.30382	333.317	0.649739	0.229639	0	0.413616	0.142821	1.21156	0.718473	0.410755	1.22956	0.772864
AAAAGCTGGGTTGAGAGGGAGTT	RBC	Tissue-Enriched	miRNA	hsa-mir-320c-1	0.507436	1.23896	0.2423	2.71336	0.537866	0.622767	0.83633	0	0.253508	0	2.10668	0.193731	0.426377	0.692638	0	0	0	0.751192	0.0980078	0	0	1.64815	93.1129	0	0.247797	0.168665	0	0	0.736979	0.395991	0	0	0.731028
AAAAGCTGGGTTGAGAGGGCA	CEREBELLUM	Group-Enriched	miRNA	hsa-mir-320b-1	74.0134	82.3233	105.831	422.93	94.7115	117.211	106.052	56.9958	75.5954	94.8213	40.2197	113.721	50.6868	38.6546	30.886	30.1688	89.5378	51.5796	12.1027	87.6789	40.2372	78.6148	2031.72	50.1381	115.492	92.2628	45.9411	57.2767	67.6437	107.521	110.303	65.7146	85.226
AAAAGCTGGGTTGAGAGGGCA	RBC	Group-Enriched	miRNA	hsa-mir-320b-1	74.0134	82.3233	105.831	422.93	94.7115	117.211	106.052	56.9958	75.5954	94.8213	40.2197	113.721	50.6868	38.6546	30.886	30.1688	89.5378	51.5796	12.1027	87.6789	40.2372	78.6148	2031.72	50.1381	115.492	92.2628	45.9411	57.2767	67.6437	107.521	110.303	65.7146	85.226
AAAAGCTGGGTTGAGAGGGCAATAT	MONO	Tissue-Enhanced	miRNA	hsa-mir-320b-1	0	0	0.204719	2.19407	1.30818	0.254266	0	1.00052	0	0	0	0	0.213189	0	0.293968	0	2.8327	0	8.5589	1.40125	0.801148	1.73607	0	0.788522	0	0	0.540992	0	0.736979	0.359236	0	0.164499	0
AAAAGCTGGGTTGAGAGGGCAG	RBC	Tissue-Enhanced	miRNA	hsa-mir-320b-1	2.92866	19.2656	6.52531	50.7397	2.9294	6.61418	8.22481	5.7438	4.45008	17.2064	5.25958	11.696	1.99897	3.09922	0.58495	1.4669	5.08251	5.02962	8.72269	1.25421	4.26195	15.9774	94.0498	2.87006	7.85023	14.1017	1.39239	5.42501	2.85381	7.05619	5.10979	5.87001	6.29125
AAAAGCTGGGTTGAGAGGGCAGA	RBC	Tissue-Enhanced	miRNA	hsa-mir-320b-1	3.21265	6.47952	7.50867	38.7247	0.665791	4.71943	2.3705	3.82528	1.85263	1.47204	3.16001	2.28804	3.91766	4.09847	3.12174	0.5712	3.62529	8.49933	0	6.91529	4.89109	10.981	47.3281	2.91736	7.86529	6.69828	3.34517	6.35189	2.64162	3.72102	2.53984	4.66621	2.13889
AAAAGCTGGGTTGAGAGGGCATA	CEREBELLUM	Tissue-Enhanced	miRNA	hsa-mir-320b-1	5.46584	3.73806	4.0024	42.2798	1.93258	5.03373	6.58265	2.5714	2.63251	2.2673	4.68785	3.06296	2.40259	2.52329	3.79843	0	3.41559	2.96956	0.277895	5.77519	7.91391	3.35398	26.3144	8.29608	5.3211	6.9275	5.48973	6.45037	5.41216	6.54168	7.23887	3.21745	0.910685
AAAAGCTGGGTTGAGAGGGCATAA	CEREBELLUM	Tissue-Enhanced	miRNA	hsa-mir-320b-1	1.05688	1.57348	1.26589	28.2392	1.30818	6.04349	3.01358	3.83629	2.73907	0.566824	3.16001	1.74693	1.53782	3.05952	3.16949	1.1424	6.03859	0	0	4.52747	7.07	1.07625	8.92149	1.44102	5.34917	2.28403	1.24085	4.61485	1.69245	2.73518	2.5549	2.42389	3.08287
AAAAGCTGGGTTGAGAGGGCG	RBC	Tissue-Enriched	miRNA	hsa-mir-320a	4157.91	4124.52	3120.5	9295.39	5077.05	6627.63	4342.64	3111.51	3058.09	5287.86	2759.81	3926.4	2667.69	2063.19	1360.59	3252.27	4161.68	1597.45	2641.14	3893.07	1209.9	3606.42	81792.5	1611.2	4213.31	3201.2	1807.6	3005.76	3946.25	4479.2	1990.66	2350.17	3300.83
AAAAGCTGGGTTGAGAGGGCGAAAAAAAA	MONO	Tissue-Enhanced	miRNA	hsa-mir-320a	0.507436	0	1.43303	0.830517	0	0.534982	3.34532	0.67958	0	0	1.02903	0.968654	0	1.54168	0.146984	0.5712	0	0	6.83511	0	2.38806	0	0	0.176864	0.619493	0	0	0.428462	0.509527	2.37595	0	1.43449	0
AAAAGCTGGGTTGAGAGGGCGAAAAG	MONO	Tissue-Enhanced	miRNA	hsa-mir-320a	0.803163	0.659657	2.95757	5.88368	2.19064	4.24562	3.34532	1.59759	2.24766	0	1.02903	0.581192	1.08869	0.635285	0.146984	0.380559	4.79975	3.09727	54.4797	0	5.14395	1.67699	2.62404	0.649739	0.459277	4.10738	2.10432	9.46591	1.49364	1.07771	0	1.41113	2.25586
AAAAGCTGGGTTGAGAGGGCGAAAAGA	BLADDER	Tissue-Enhanced	miRNA	hsa-mir-320a	0.761155	14.4709	0	0.53992	0.537866	0.508533	3.34532	0.306002	0	0	1.05334	0	0.213189	0.423523	0	0	0.291445	1.19451	6.83511	0.940654	2.58194	1.07625	2.23075	1.08729	0.688916	2.32935	0.425697	2.95809	2.67656	0	0	0	0
AAAAGCTGGGTTGAGAGGGCGAAAAGT	MONO	Tissue-Enhanced	miRNA	hsa-mir-320a	1.06275	1.66628	0	1.9628	1.70996	0	2.53948	0.612004	0	0	0	2.1139	0	0	1.26766	1.1424	0	0	17.3507	0	1.36608	0.358751	1.86116	0.176864	1.19431	0.168665	0	3.91367	2.48217	1.18797	0.410755	0.328998	1.22821
AAAAGCTGGGTTGAGAGGGCGAAACT	LOWER_ESOPHAGUS	Tissue-Enhanced	miRNA	hsa-mir-320a	0.507436	0	1.65852	0	0.449122	0.789248	0	0.306002	0	0	1.02903	0.621282	0.443022	0	0	0	4.37167	0	0.138389	0	0.260753	0.358751	0	2.15494	0.123899	0	0	0.249332	1.47396	0	0.82151	1.03853	0.952563
AAAAGCTGGGTTGAGAGGGCGAAAGA	MONO	Tissue-Enhanced	miRNA	hsa-mir-320b-2	3.67808	4.94032	9.06683	22.1372	6.53594	9.54319	4.32402	7.29658	4.27305	2.03886	5.19376	6.82402	2.89407	1.82865	3.07096	1.14168	5.8751	0.387032	69.3382	3.5409	8.84617	5.60426	44.9783	4.87053	2.69604	5.11937	4.24413	5.46107	4.13525	8.19915	5.91624	6.42932	9.49598
AAAAGCTGGGTTGAGAGGGCGAAATA	MONO	Tissue-Enhanced	miRNA	hsa-mir-320a	0.507436	0	1.41755	1.83234	4.18414	1.09641	0	3.82136	0.253508	0	2.10668	0.387462	0.860338	0.849045	0.389475	1.14168	3.20589	0	27.2215	3.90037	3.3804	0.60074	0.858953	0.678598	1.98238	1.21112	0.413616	1.49599	2.76612	0.304116	0.82151	1.48049	1.5876
AAAAGCTGGGTTGAGAGGGCGAAATAA	MONO	Tissue-Enriched	miRNA	hsa-mir-320a	0	0	0	0	0	0	0	0	0.304093	0	0	0.387462	0	0	0	0	0	0	16.2657	0	0.493773	0	0	0	0	0	0	1.35571	0.227452	0	0	0.328998	1.11132
AAAAGCTGGGTTGAGAGGGCGAAATAT	MONO	Tissue-Enhanced	miRNA	hsa-mir-320a	0.803163	0	0	1.10736	0.464905	0	0	0	0.608186	0	0	0.310641	0.459666	0.346319	0.536459	0.5712	0	0	16.0733	0	0.778679	3.44329	0	0.530593	0.796204	1.7628	0	1.35571	0.227452	0	0	0.369426	0
AAAAGCTGGGTTGAGAGGGCGAAATC	PANCREAS	Tissue-Enhanced	miRNA	hsa-mir-320a	0	0	0	2.34732	0.232452	0	0	0	0.253508	0	0	0.387462	1.11292	0	0.584213	0	0	0	0	3.90037	0.782936	0.344329	1.81387	0	0.371696	0	0.540992	0	0.282075	0	0	0	0.731028
AAAAGCTGGGTTGAGAGGGCGAAATG	MONO	Tissue-Enriched	miRNA	hsa-mir-320a	0	0	2.6653	0	0	0	0	0	0	0	0	0	0	0	0	0	0	0	20.1896	0	0.726171	0	0	0.176864	1.27364	0	0	0	0.282075	0	0	0.328998	0
AAAAGCTGGGTTGAGAGGGCGAACT	MONO	Tissue-Enhanced	miRNA	hsa-mir-320b-1	2.91693	3.14695	0.852032	5.89808	3.78846	11.6315	6.07805	6.27012	3.18263	18.5076	0	8.04854	2.61283	2.98231	1.07664	5.70911	10.2049	3.63985	69.9641	9.20847	4.50731	5.36227	4.38923	3.18571	2.17404	2.92823	6.51207	1.95043	5.48471	1.9432	0.851632	3.41718	4.65812
AAAAGCTGGGTTGAGAGGGCGAAGAAA	MONO	Tissue-Enhanced	miRNA	hsa-mir-320a	0	0.219886	1.4538	0.80988	0	4.67545	0	0.306002	1.26536	0	0	0	0	0.346319	0.729686	0	1.74867	1.45213	25.5574	3.90037	3.63174	3.0037	0	0	0.247797	0	0.827233	0	0.756659	1.97996	0	0.369426	1.5876
AAAAGCTGGGTTGAGAGGGCGAAGAT	MONO	Tissue-Enhanced	miRNA	hsa-mir-320a	1.05688	2.45302	2.03037	5.65519	0.610827	3.85067	1.67266	1.53001	0.826724	0	0	1.31938	2.17128	3.63745	4.67363	3.52748	3.78878	1.1611	31.7907	1.09419	3.23442	0.358751	11.0351	2.55441	3.61304	0.68989	1.08198	4.95274	3.44218	5.47223	1.64302	2.02553	0.455343
AAAAGCTGGGTTGAGAGGGCGAAGATT	MONO	Tissue-Enhanced	miRNA	hsa-mir-320a	1.01487	0	0	0.553678	0	0	0	0	0.253508	0	0	0	0	0	0	0	0.291445	0	9.54883	0	0.383452	0	0	0	1.59241	0	0	0	0.509527	0	1.27745	1.03853	0.731028
AAAAGCTGGGTTGAGAGGGCGAAGTAT	MONO	Tissue-Enhanced	miRNA	hsa-mir-320a	0.507436	0	0	0.276839	0.433339	1.01707	1.67266	0	0.88968	0	0	0.387462	0.220772	0	0.341722	0.380559	0.582889	0	5.25877	0.627103	0.809893	0	0	1.52484	0.247797	0	0	0.747995	1.65121	0	0.425816	0.683766	0
AAAAGCTGGGTTGAGAGGGCGAAGTTT	MONO	Tissue-Enhanced	miRNA	hsa-mir-320a	1.01487	0	1.43303	4.94118	2.39749	2.16638	3.34532	1.28374	0.760524	0	2.05806	2.75232	0	0.849045	0.194738	1.7136	1.45722	0.511931	12.4705	0	1.66894	0.60074	0	0.463653	0	0.70512	0.425697	0	1.47838	0	1.23226	3.28162	2.27671
AAAAGCTGGGTTGAGAGGGCGAATAAA	PBMC	Tissue-Enhanced	miRNA	hsa-mir-320a	0	0	1.05233	2.20095	1.54825	0.508533	0	0.33979	1.13082	0	0	0.310641	0	0	0.389475	0	2.04011	0	0	1.30012	4.86964	0.717501	0	0.324869	0.247797	1.41024	0	1.72448	1.69245	0	0	0.986993	0
AAAAGCTGGGTTGAGAGGGCGAATAAT	SKELETAL_MUSCLE	Tissue-Enhanced	miRNA	hsa-mir-320a	0	0	1.69964	0.26996	0.665791	1.06996	0	0.306002	0.332079	0	2.10668	0.968654	0.459666	0	1.12067	0	2.04011	0	0.88207	0	1.26	0.717501	0	1.76864	0	0.70512	5.50439	0	1.81066	0	0.82151	0.328998	0.952563
AAAAGCTGGGTTGAGAGGGCGAATAG	LIVER	Group-Enriched	miRNA	hsa-mir-320a	1.05688	0	0	0.823638	0.92981	0.254266	0	0	0	0	0	0.193731	0	0.849045	0.488705	4.6363	0	0	25.3721	0	1.50843	0	0.789577	0.324869	0.688916	1.99202	0	0	1.37543	0	0	0	0
AAAAGCTGGGTTGAGAGGGCGAATAG	MONO	Group-Enriched	miRNA	hsa-mir-320a	1.05688	0	0	0.823638	0.92981	0.254266	0	0	0	0	0	0.193731	0	0.849045	0.488705	4.6363	0	0	25.3721	0	1.50843	0	0.789577	0.324869	0.688916	1.99202	0	0	1.37543	0	0	0	0
AAAAGCTGGGTTGAGAGGGCGAATAT	MONO	Tissue-Enhanced	miRNA	hsa-mir-320a	5.37009	0.219886	4.80137	10.6426	7.13597	10.6656	5.04848	7.33746	3.23047	4.41128	1.05334	4.38234	3.58209	4.17768	9.02194	13.1347	7.50015	4.64309	91.3314	15.9637	21.9951	4.91422	2.83817	10.2999	3.67743	3.01924	1.62298	6.81992	8.32766	4.36787	2.93553	4.39471	4.85876
AAAAGCTGGGTTGAGAGGGCGAATGT	GALLBLADDER	Tissue-Enhanced	miRNA	hsa-mir-320a	0	0	1.2115	0.26996	0.464905	2.39484	2.53948	1.62353	0.253508	14.0963	1.02903	0	0.64715	0	0.389475	0.380559	5.84626	0.341287	0	1.61367	3.22409	1.75049	0.92833	0.231827	3.06928	0.33733	0.540992	3.66428	2.85381	0	0.425816	0.493497	0
AAAAGCTGGGTTGAGAGGGCGAATTA	MONO	Tissue-Enhanced	miRNA	hsa-mir-320a	0	0	0.2423	1.95378	2.84065	4.61412	0.4741	0.612004	0.507016	0	3.20153	1.70685	1.14011	2.38673	1.89885	0.951759	6.70322	0	37.8136	3.89669	8.87099	0.358751	0.882541	4.86777	0	0.70512	2.76061	6.31558	5.28323	1.63082	0.851632	2.14643	4.12777
AAAAGCTGGGTTGAGAGGGCGAATTAA	MONO	Tissue-Enhanced	miRNA	hsa-mir-320a	1.01487	0	0	0	1.99737	0	0	0.612004	0	0	0	0.581192	0	0.849045	0.729686	0	0.291445	0	4.07478	0.934168	1.40817	0	0	0.176864	0	0.35256	0	0	0.564149	0	0.851632	0	0
AAAAGCTGGGTTGAGAGGGCGAATTC	COLON_TRANSVERSE	Tissue-Enhanced	miRNA	hsa-mir-320a	0	1.57348	0.2423	0.53992	0.955422	0.842146	5.01798	0.918005	0	0	0	0.968654	0	0	0.584213	0.5712	0	0	4.11998	0	1.29007	0.945069	0	0.649739	0	0	0.540992	0	1.93958	0	0	0	0
AAAAGCTGGGTTGAGAGGGCGAATTCT	MONO	Tissue-Enhanced	miRNA	hsa-mir-320a	0	0	0.405013	0.26996	1.07573	1.12286	0	1.29158	0	0.566824	0	0	0	0.346319	0	1.7136	0.582889	0	8.8207	0	2.61239	0	0	0.231827	0	0	3.04685	0	1.81962	0	0	0	0.635042
AAAAGCTGGGTTGAGAGGGCGAATTG	MONO	Tissue-Enriched	miRNA	hsa-mir-320a	0	0	1.66206	0	0	0	0	0	0.912279	0	0	0.581192	0	0	0	0.257572	0	0	18.3013	0	1.83433	0	0.465666	0	0.247797	0	0.540992	0	0	0	0	0.328998	0.15876
AAAAGCTGGGTTGAGAGGGCGAATTTA	MONO	Tissue-Enhanced	miRNA	hsa-mir-320a	0	0	0	0.439115	0	0	1.67266	0	0	0	0	0	0.220772	0.769842	0.537196	0	0	0	6.39159	0	1.53333	0	0	0.640517	0.398102	0	0	0	1.26619	0	0	0.259634	1.38697
AAAAGCTGGGTTGAGAGGGCGAGATT	MONO	Tissue-Enhanced	miRNA	hsa-mir-320a	0.761155	0.786739	0.2423	5.31883	3.25433	2.06058	0.4741	0.962806	1.66039	1.13365	0	0.968654	0.220772	0.692638	0.341722	3.25903	0	0.96758	16.7786	0.467084	2.84232	0.717501	0.929831	1.17111	0.936713	1.41024	0.540992	0.950566	1.51332	0.608233	2.09896	0.164499	1.64171
AAAAGCTGGGTTGAGAGGGCGAGTTT	MONO	Tissue-Enhanced	miRNA	hsa-mir-320a	3.34621	0	2.6768	9.56748	2.27717	3.26279	0	2.18681	1.27234	0.566824	2.05806	2.55859	1.07353	0	3.41349	3.0452	4.95456	3.01581	26.5105	2.60025	3.12865	2.27773	0	2.90814	0.123899	0.35256	0	1.58166	2.67656	1.18797	0.836571	1.43728	1.18637
AAAAGCTGGGTTGAGAGGGCGATAAAA	MONO	Tissue-Enhanced	miRNA	hsa-mir-320a	1.01487	0	2.3558	5.19953	0.305414	2.03478	0	1.26881	1.34611	0	1.05334	0.193731	0	0.346319	1.36836	0	2.63603	3.84565	22.1422	0.313551	10.0784	0.358751	0.464165	1.11615	0.743392	0	0.413616	5.92343	3.22103	7.02957	0.425816	0.822494	0.476281
AAAAGCTGGGTTGAGAGGGCGATAAAT	MONO	Tissue-Enhanced	miRNA	hsa-mir-320a	1.01487	0.786739	0.2423	2.45028	1.07573	1.65784	0	1.01937	0.253508	0	0	1.86049	0.441545	0	0.390212	0.380559	2.04011	0.387032	11.6716	0	0.960398	0	0.465666	1.5313	1.51989	2.82048	2.06808	0	0.702037	4.3559	2.52477	0.164499	0.635042
AAAAGCTGGGTTGAGAGGGCGATAATT	MONO	Tissue-Enhanced	miRNA	hsa-mir-320a	0.253718	0	0	0.816759	0	4.41292	0	0	0	0	0	1.12565	0	0	0	0	0.874334	0	9.11472	0	1.76496	1.435	0	1.03233	1.4421	0.35256	0	0	0.247132	0	0.425816	0.683766	0
AAAAGCTGGGTTGAGAGGGCGATATA	MONO	Tissue-Enhanced	miRNA	hsa-mir-320a	0.507436	0.786739	0	1.0936	0.537866	0.762799	1.78453	4.81403	0.507016	0	0	0.310641	0.441545	0.635285	0.440952	0.761118	0	0	9.465	0	3.42504	0	0	0.324869	0	1.56368	0.540992	0.997326	1.54826	0	2.98071	4.14175	0.952563
AAAAGCTGGGTTGAGAGGGCGATTTA	MONO	Tissue-Enhanced	miRNA	hsa-mir-320a	2.36748	1.57348	1.63775	3.01771	3.34474	9.00059	2.25863	3.78048	0.332079	0	0	3.13978	1.36994	0.769842	1.31762	3.30349	4.08891	0	40.7748	18.5051	8.49665	1.72164	1.41909	3.84742	0.86729	2.11536	1.78184	0.571282	4.2884	0.359236	5.44524	2.09527	2.33953
AAAAGCTGGGTTGAGAGGGCGCATT	CEREBELLUM	Tissue-Enhanced	miRNA	hsa-mir-320b-1	2.83291	8.83973	4.47815	43.8402	2.52541	16.6326	0	1.94447	4.66114	1.70047	0	3.00573	0.6895	4.75561	1.46984	5.01686	3.41993	3.33878	1.79905	3.17494	2.73243	1.56023	2.64624	3.85664	3.76644	4.15457	2.77269	6.365	8.88285	5.08448	2.53984	3.50361	0.455343
AAAAGCTGGGTTGAGAGGGCGGAA	RBC	Tissue-Enhanced	miRNA	hsa-mir-320a	0.803163	6.65005	2.87931	17.9689	3.60114	3.5435	1.31043	4.51587	4.36769	3.12979	0	1.08556	2.71417	2.57864	2.77777	0.828772	0.874334	1.98693	2.23011	3.22735	1.82897	4.70246	48.1	4.26258	1.62563	2.2688	0.425697	3.7787	1.89392	4.2741	0	3.17145	4.29876
AAAAGCTGGGTTGAGAGGGCGGT	RBC	Tissue-Enhanced	miRNA	hsa-mir-320a	7.19819	4.0265	5.28375	23.6488	6.17016	5.56985	5.24172	3.73568	3.6476	6.83124	1.60076	1.51311	1.36235	3.64145	2.44202	2.86688	3.12414	0.822569	8.01251	3.38088	2.49139	2.95197	90.9133	3.40065	7.3894	12.9203	5.13177	10.4035	6.45985	1.90645	3.80222	2.13291	4.00218
AAAAGCTGGGTTGAGAGGGCGGTT	RBC	Tissue-Enriched	miRNA	hsa-mir-320a	2.37335	2.24558	2.03037	4.11346	0.914026	1.85921	2.53948	0.966727	1.1152	0	4.71216	0.193731	0.672855	0	1.75264	1.08634	2.04445	0.36416	0.0980078	5.20049	1.31338	0	60.5711	1.58902	0.123899	1.74757	0	0.867435	1.07368	0	0.836571	1.65648	0
AAAAGCTGGGTTGAGAGGGCGTA	CEREBELLUM	Group-Enriched	miRNA	hsa-mir-320a	203.595	290.255	298.097	1019.32	270.098	401.439	254.401	219.702	234.568	171.105	185.015	272.887	117.944	165.217	164.111	102.837	355.707	153.917	264.352	255.772	168.853	295.103	5215.2	162.91	391.417	282.142	150.255	322.99	315.731	342.615	168.233	230.069	226.162
AAAAGCTGGGTTGAGAGGGCGTA	RBC	Group-Enriched	miRNA	hsa-mir-320a	203.595	290.255	298.097	1019.32	270.098	401.439	254.401	219.702	234.568	171.105	185.015	272.887	117.944	165.217	164.111	102.837	355.707	153.917	264.352	255.772	168.853	295.103	5215.2	162.91	391.417	282.142	150.255	322.99	315.731	342.615	168.233	230.069	226.162
AAAAGCTGGGTTGAGAGGGCGTAAAA	MONO	Tissue-Enhanced	miRNA	hsa-mir-320a	0.549445	2.01325	2.64586	4.94397	0.681574	1.5785	0.948201	0.67958	0.877309	0	2.05806	0.774923	0	1.25072	2.29282	0.257572	2.04011	0.557676	28.3028	0.313551	5.64477	4.64477	1.32312	0.884321	3.60119	1.05768	0.540992	3.42769	2.83854	0	2.5549	1.83247	0.317521
AAAAGCTGGGTTGAGAGGGCGTAAG	RBC	Tissue-Enhanced	miRNA	hsa-mir-320a	0.253718	2.01325	1.49935	12.8186	5.01925	1.06996	1.8964	3.22112	3.38929	0	0	1.12565	1.32759	4.83281	1.6131	0.761118	2.92747	1.1611	18.4469	0.940654	5.76328	1.06183	28.7637	2.55717	4.48343	0.843325	0	4.86405	2.26998	1.11446	1.26239	1.72584	0
AAAAGCTGGGTTGAGAGGGCGTAAGT	MONO	Tissue-Enhanced	miRNA	hsa-mir-320a	0.253718	1.57348	0.405013	4.39503	1.77309	0.789248	0.948201	0.67958	0.760524	0	0	0	0	0	0.293968	0	0.582889	0	15.6434	0.627103	0.717265	0.717501	0.931332	1.93999	0.918555	0	0	2.85641	1.32081	0	1.70326	1.55818	0
AAAAGCTGGGTTGAGAGGGCGTG	RBC	Tissue-Enhanced	miRNA	hsa-mir-320a	6.43703	11.2585	6.56599	18.721	11.5804	7.02584	2.25863	6.92617	2.26163	4.11561	4.14042	4.82613	2.46622	2.46593	3.12321	2.856	3.0886	2.0706	0.294023	1.61367	3.99809	3.97053	98.9635	4.78395	10.6784	3.52524	3.71522	3.32928	4.27314	10.3711	3.39147	2.02591	1.20731
AAAAGCTGGGTTGAGAGGGCTATT	MONO	Tissue-Enhanced	miRNA	hsa-mir-320a	1.26859	1.57348	4.92429	6.02167	3.01593	0.877033	3.09496	1.93345	0.585587	1.70047	1.05334	3.45287	0.426377	2.46793	1.12067	2.2848	2.24981	0.580548	21.3633	0.940654	2.66474	0	1.41909	2.76935	1.18451	0	8.77526	4.22275	1.88496	0.395991	6.75281	0.657995	0.910685
AAAAGCTGGGTTGAGAGGGTAAA	CEREBELLUM	Tissue-Enhanced	miRNA	hsa-mir-320c-2	1.3106	1.00662	2.64807	30.4058	3.82543	3.29768	1.8964	6.12447	2.07865	0.566824	5.16945	3.95479	1.97474	0.692638	0	2.06058	5.16426	1.93516	0	6.08225	3.80666	4.31348	7.6001	2.44173	4.04076	3.86257	1.81808	5.54179	2.23062	7.09108	3.74198	2.81946	3.1665
AAAAGCTGGGTTGAGAGGGTG	RBC	Tissue-Enriched	miRNA	hsa-mir-320c-1	1.35261	4.99884	0	8.0943	7.21433	2.684	2.3705	5.82239	1.18679	0	4.16473	2.6755	3.97814	4.98722	2.97402	1.58989	2.62734	1.74164	0.374785	1.76721	0.271871	0.344329	106.122	1.00347	2.20881	1.56368	5.40117	1.14256	2.88875	11.4792	0.836571	1.09362	2.07616
AAAAGCTGGGTTGAGAGGGTGA	RBC	Tissue-Enriched	miRNA	hsa-mir-320c-1	24.2435	45.252	21.4857	112.24	42.8249	65.5876	21.3635	55.173	21.9399	35.2093	15.557	23.8815	9.99631	27.8671	20.1994	6.94091	34.6471	16.6539	12.9758	15.0583	10.199	26.8894	1144.99	18.8312	39.1218	24.3731	60.7021	38.1858	45.1803	25.3627	10.4195	15.6238	18.1304
AAAAGCTGGGTTGAGAGGGTGAA	RBC	Tissue-Enriched	miRNA	hsa-mir-320c-1	6.89827	3.64525	6.6646	17.3252	6.68629	6.14946	6.58265	5.43071	4.00064	3.88717	2.10668	11.2514	3.97666	9.26595	1.60787	2.41866	5.76452	2.857	6.6808	2.70786	2.0193	6.61436	159.165	4.87699	9.03319	9.02763	4.25621	6.98056	9.08432	6.69691	3.78716	1.49198	5.97373
AAAAGCTGGGTTGAGAGGGTGAAA	RBC	Tissue-Enhanced	miRNA	hsa-mir-320c-1	1.35261	3.59917	3.27107	13.6562	3.02036	4.16627	5.12985	0.951794	1.48549	4.41611	2.05806	0	1.30336	2.44608	0.633441	1.90352	0.874334	0.774064	1.69969	2.9138	1.04922	1.04741	25.5684	2.87006	2.10461	4.72149	4.99231	5.47183	3.24967	0.791982	1.23226	0.986993	0.614103
AAAAGCTGGGTTGAGAGGGTGT	RBC	Tissue-Enhanced	miRNA	hsa-mir-320c-1	3.44196	4.94032	1.69964	16.4717	7.82668	8.10473	3.3187	6.45324	2.34403	4.64454	4.14042	11.8717	0.671378	2.86761	2.29131	0.380559	1.75735	0.193516	0.513174	5.7687	1.35952	1.72164	98.972	2.62625	1.39599	8.06096	7.64495	4.1418	6.59774	2.5698	0.425816	1.4777	4.4698
AAAAGCTGGGTTGAGATGGCGA	RBC	Tissue-Enhanced	miRNA	hsa-mir-320a	1.3106	5.38009	0.649525	5.87271	1.46768	2.95628	5.49208	5.00841	3.14757	0	1.05334	3.23955	0.229833	1.48233	0.440952	1.78053	3.49733	0.947468	12.8975	0	1.00299	2.75463	29.7448	0.231827	9.34886	1.02722	8.69802	0.498663	1.25092	1.07771	2.0839	2.94075	4.29018
AAAAGCTGGGTTGAGGGGCGA	RBC	Tissue-Enriched	genome_mapped	GM	1.86004	3.2522	1.09654	2.45715	0.464905	1.04351	0	0.645792	1.87354	4.41611	4.16473	3.31637	1.77209	1.69809	1.12067	0	1.29373	0.774064	0.408222	0.313551	0.98201	1.03299	94.8749	1.38605	2.60691	1.53321	1.27709	0	1.67088	2.64331	0	0.574353	0.455343
AAAAGCTGGGTTGAGGGGGCG	RBC	Tissue-Enriched	genome_mapped	GM	10.079	11.0635	7.28451	12.9802	11.0043	12.5783	10.6524	7.22901	6.41625	11.7666	4.14042	8.41641	2.49192	3.63945	2.53376	3.11213	6.17523	2.01708	4.38519	8.37544	1.86269	6.99461	137.514	3.35766	5.68455	4.50713	3.89825	5.37558	5.76223	11.2017	3.33122	3.7458	13.7062
AAAAGCTGGGTTGAGGGGGCGT	RBC	Tissue-Enhanced	genome_mapped	GM	4.22752	3.45964	5.11883	9.43916	4.53095	6.3591	4.68625	1.27273	2.6217	0	1.60076	1.47303	1.55742	3.6633	3.41194	2.35173	5.25903	1.40588	15.4027	4.36745	3.15981	4.94445	45.4357	3.28797	4.17291	2.43746	3.83051	1.914	4.33218	3.61078	0.851632	1.25812	2.89086
AAAAGCTGGGTTGGGAGGGCG	RBC	Tissue-Enriched	genome_mapped	GM	4.69882	6.15744	4.06429	8.93793	4.49939	6.24551	3.45719	1.83601	2.5781	9.8132	3.65882	3.41369	4.01901	0.904399	0.87667	3.56034	2.16806	2.54134	0.942062	2.18837	1.20291	2.10924	91.0468	1.23529	5.78348	3.95545	1.38031	2.64103	3.1162	3.46378	2.93553	1.77776	4.39475
AAAAGCTGGGTTGGGAGGGCGA	RBC	Tissue-Enriched	genome_mapped	GM	26.6269	31.9545	29.6328	65.27	43.7254	62.0503	22.7272	26.8884	21.9736	31.1267	10.8863	25.6596	15.8645	17.8906	17.4082	14.9157	29.1697	14.158	25.0362	31.0615	16.0952	27.0588	503.26	24.9444	26.8313	15.2671	19.4685	26.3287	23.3031	26.1161	16.8067	17.5835	28.9838
AAAAGCTGTGTTGAGAGGGCGA	RBC	Tissue-Enriched	miRNA	hsa-mir-320a	1.3106	4.94643	0.409437	2.88251	1.36315	2.93891	0.83633	0.612004	0.573216	0	2.10668	2.1139	0.662317	0.981604	0.779688	4.63581	1.45722	0.557676	2.52061	2.08076	1.59622	2.4103	240.89	0.556696	4.87689	2.02398	5.50439	2.06969	1.74077	4.29252	0.410755	3.37675	1.52483
AAAAGCTGTGTTGAGAGGGCGAA	MONO	Group-Enriched	miRNA	hsa-mir-320a	1.31646	0.786739	0.2423	0.96313	0.971205	0.561431	1.31043	0.306002	0.269123	0	0	0.310641	0.671378	0.346319	0.390212	1.01869	0	0.242021	14.8568	0	0.158891	0.358751	55.9852	0.762419	0.247797	0.33733	1.24085	0.856923	0	0.663353	0	0.943778	0.455343
AAAAGCTGTGTTGAGAGGGCGAA	RBC	Group-Enriched	miRNA	hsa-mir-320a	1.31646	0.786739	0.2423	0.96313	0.971205	0.561431	1.31043	0.306002	0.269123	0	0	0.310641	0.671378	0.346319	0.390212	1.01869	0	0.242021	14.8568	0	0.158891	0.358751	55.9852	0.762419	0.247797	0.33733	1.24085	0.856923	0	0.663353	0	0.943778	0.455343
AAAAGCTTGGTTGAGAGGGCGA	CEREBELLUM	Tissue-Enhanced	miRNA	hsa-mir-320a	13.4891	0.219886	1.29463	49.7504	19.6095	1.66628	5.9153	1.58974	3.53398	0	3.1357	1.27929	1.3337	13.2373	1.56535	1.1424	1.16578	8.1048	27.566	12.6418	2.42105	1.20148	18.1449	0.649739	3.14552	0.70512	3.30893	1.4621	9.81085	0	0	2.76159	0.455343
AAAAGGAACTCGGCAAATC	ADRENAL_GLAND	Tissue-Enhanced	protein_coding	RP11-68C8.3-001	40.0896	0.786739	2.36465	2.76151	26.0759	11.5717	2.14676	1.94839	5.04207	9.63601	4.11611	9.77924	7.1671	10.3561	7.44996	3.04592	1.00229	1.36515	0.0980078	3.16846	0	0	1.18436	4.12223	2.51096	5.74684	1.81808	3.84118	4.47195	0.395991	2.90541	1.87569	1.18637
AAAAGGAAGGAAATTATGGAGA	JEJUNUM	Tissue-Enriched	protein_coding	AL078474.5-001	0	0	0	0	0	0	0	0	10.4368	0	1.60076	93.7348	0	0	0	0	0	0	0	0	0	0	0	0	0	0	0	0	0	0	0	0	0
AAAAGGAAGGAATCGAACCCCCCAAAGCTGGTT	DUODENUM	Tissue-Enhanced	miRNA	hsa-mir-12136	2.74722	1.57348	0	0	2.04472	0	0	1.58974	45.7509	34.0938	11.3193	4.21156	0.426377	0	0.731197	0	13.5309	0	0	0.627103	0	0.358751	0	0	0.398102	4.38529	0.413616	0.428462	0.227452	15.8396	0	0	2.19308
AAAAGGAAGGAATCGAACCCCCCAAAGCTGGTT	GALLBLADDER	Tissue-Enhanced	miRNA	hsa-mir-12136	2.74722	1.57348	0	0	2.04472	0	0	1.58974	45.7509	34.0938	11.3193	4.21156	0.426377	0	0.731197	0	13.5309	0	0	0.627103	0	0.358751	0	0	0.398102	4.38529	0.413616	0.428462	0.227452	15.8396	0	0	2.19308
AAAAGGAATTGTGGGTTTTGCC	DIAPHRAGM	Group-Enriched	miRNA	hsa-mir-548w	0	0	0	0	0	0	0	26.4003	0	0	0	0	0	0	0	0	0	0	0	0	0	0	0	0.231827	0	0	22.9257	0	0	0	0	0	0
AAAAGGAATTGTGGGTTTTGCC	SKELETAL_MUSCLE	Group-Enriched	miRNA	hsa-mir-548w	0	0	0	0	0	0	0	26.4003	0	0	0	0	0	0	0	0	0	0	0	0	0	0	0	0.231827	0	0	22.9257	0	0	0	0	0	0
AAAAGGCAAAGCTGTAGTGTATT	LIVER	Tissue-Enhanced	protein_coding	RP11-53A1.1-001	9.7471	0.879543	1.22831	0	3.6921	0	0.4741	1.28374	6.42214	5.69276	2.08237	9.38506	0	1.69809	0	31.2551	0.291445	11.9027	0	2.86139	0	0	0	0	0.495595	2.32935	0	2.24398	0.454905	0.718473	0.836571	3.71724	21.1273
AAAAGGCCGAACATGGAGATCAAGATTATATCTG	COLON_TRANSVERSE	Tissue-Enhanced	protein_coding	RP11-70F11.5-020	7.89879	0	0	0	0	0	119.901	0	16.4492	0	125.713	100.204	4.64528	0.849045	0	9.23876	0.874334	0	0	4.67084	0	0.717501	0	0	1.59241	49.5104	3.72255	0	0.454905	0.718473	0	0	4.08589
AAAAGGCCGAACATGGAGATCAAGATTATATCTG	ILEUM	Tissue-Enhanced	protein_coding	RP11-70F11.5-020	7.89879	0	0	0	0	0	119.901	0	16.4492	0	125.713	100.204	4.64528	0.849045	0	9.23876	0.874334	0	0	4.67084	0	0.717501	0	0	1.59241	49.5104	3.72255	0	0.454905	0.718473	0	0	4.08589
AAAAGGCCGAACATGGAGATCAAGATTATATCTG	JEJUNUM	Tissue-Enhanced	protein_coding	RP11-70F11.5-020	7.89879	0	0	0	0	0	119.901	0	16.4492	0	125.713	100.204	4.64528	0.849045	0	9.23876	0.874334	0	0	4.67084	0	0.717501	0	0	1.59241	49.5104	3.72255	0	0.454905	0.718473	0	0	4.08589
AAAAGGGACAAGCATCAAGCACGCAGCAATG	ADRENAL_GLAND	Group-Enriched	other_TMapped	ENST00000389680.2	54.5911	14.4709	0	0	0	0	0.948201	0	0.585587	1.70047	1.60076	2.1344	0	0.849045	0	0	2.04011	0	0	0	0	0	0	0.826603	0.123899	0	0	0.714103	0.282075	0	0	0.204927	1.82137
AAAAGGGACAAGCATCAAGCACGCAGCAATG	BLADDER	Group-Enriched	other_TMapped	ENST00000389680.2	54.5911	14.4709	0	0	0	0	0.948201	0	0.585587	1.70047	1.60076	2.1344	0	0.849045	0	0	2.04011	0	0	0	0	0	0	0.826603	0.123899	0	0	0.714103	0.282075	0	0	0.204927	1.82137
AAAAGGGACAAGCATCAAGCACGCAGCAATGCA	ADRENAL_GLAND	Group-Enriched	other_TMapped	ENST00000389680.2	71.668	0	0.9692	1.46372	2.38336	0.842146	0	0.33979	1.42468	0	1.05334	2.8325	1.5589	1.19536	0.683443	0.5712	1.16578	0	14.4505	0	0	0	0	1.31912	0	0	1.4956	0	0.564149	0	0	0	1.40791
AAAAGGGACAAGCATCAAGCACGCAGCAATGCA	MONO	Group-Enriched	other_TMapped	ENST00000389680.2	71.668	0	0.9692	1.46372	2.38336	0.842146	0	0.33979	1.42468	0	1.05334	2.8325	1.5589	1.19536	0.683443	0.5712	1.16578	0	14.4505	0	0	0	0	1.31912	0	0	1.4956	0	0.564149	0	0	0	1.40791
AAAAGNTGGGTTGAGAGGGCGA	PROSTATE	Tissue-Enhanced	miRNA	hsa-mir-320a	0	0	0	0	0	37.3772	22.7568	29.6822	9.2982	0	0	0	0	21.2261	0	0	0	0	0	0	0	59.5544	1.32612	0	0	12.6499	30.8365	0	0	25.1465	0	0	0
AAAAGTAAAAGGAACTCGGCA	ADRENAL_GLAND	Tissue-Enriched	protein_coding	RP11-168O22.2-001	408.956	0	1.95521	0.830517	2.15908	1.72827	1.67266	0.33979	3.12489	40.9276	3.20153	22.0111	1.54225	4.08882	0	1.7136	0	0	0	0.313551	0	0	0	1.82085	0	8.32064	0	3.42552	1.02347	0	0.410755	0	0.910685
AAAAGTAAAAGGAACTCGGCAAATCT	MONO	Tissue-Enhanced	protein_coding	RP11-68C8.3-001	84.2849	0.879543	6.86404	8.80532	36.2998	8.55339	5.04848	9.10399	8.30162	7.93554	6.86745	7.7584	11.5961	15.4915	21.6835	1.7136	6.12033	1.74164	99.601	1.56127	1.70094	2.82674	0	25.7498	3.76822	7.61739	14.7287	3.22518	7.71091	1.11446	7.43877	2.29982	2.13889
AAAAGTAACTGCGGTTTTTGA	PBMC	Tissue-Enhanced	miRNA	hsa-mir-548ak	0	0	0.60752	0.276839	0	0	0.948201	0.612004	4.49701	0	0	2.01749	0.229833	1.05881	0.146984	0.951759	1.16578	4.11436	0	1.56127	8.13172	0	0	0.408691	0	0.505995	1.806	0	0	1.43695	0.851632	1.29817	0
AAAAGTAACTGTGGTTTTTGT	DIAPHRAGM	Group-Enriched	other_TMapped	ENST00000601505.5	0	0	0	0	0	0.254266	0	63.1687	0	0	0	0	0	1.96521	0.972914	0	0	0	0	0	0	0	1.27733	0.353729	0	0	64.0819	0	0	0	0	0	0
AAAAGTAACTGTGGTTTTTGT	SKELETAL_MUSCLE	Group-Enriched	other_TMapped	ENST00000601505.5	0	0	0	0	0	0.254266	0	63.1687	0	0	0	0	0	1.96521	0.972914	0	0	0	0	0	0	0	1.27733	0.353729	0	0	64.0819	0	0	0	0	0	0
AAAAGTAACTGTGGTTTTTGTA	DIAPHRAGM	Group-Enriched	other_TMapped	ENST00000601505.5	0	0	0	0	0	0.254266	0	36.8399	0	0	0	0	0	1.27257	0	0	0	0	0	0	0	0	0.789577	0	0	0	43.7054	0	0	0	0	0	0
AAAAGTAACTGTGGTTTTTGTA	SKELETAL_MUSCLE	Group-Enriched	other_TMapped	ENST00000601505.5	0	0	0	0	0	0.254266	0	36.8399	0	0	0	0	0	1.27257	0	0	0	0	0	0	0	0	0.789577	0	0	0	43.7054	0	0	0	0	0	0
AAAAGTAATCGCAGTTTTTG	RBC	Tissue-Enriched	other_TMapped	ENST00000478404.1	0.549445	0.786739	0.7269	0.292744	0	0	0	0.645792	6.14116	0.566824	2.05806	2.28804	1.78578	1.27257	1.75334	0.380559	0.501143	0	0	2.18837	1.58377	5.414	55.0843	4.26102	3.67743	6.59316	1.36822	0	1.70583	2.37595	0	1.28427	2.93274
AAAAGTAATTGCAGTTTTGACA	DIAPHRAGM	Group-Enriched	other_TMapped	ENST00000518876.1	3.18824	0	1.9384	0	0	0	0	22.4363	0	0	0	0	0	19.7983	0	0	0	0	0	0	0	0	0	0	0	0	32.6717	0	0	0	0	0	0.910685
AAAAGTAATTGCAGTTTTGACA	LARYNX	Group-Enriched	other_TMapped	ENST00000518876.1	3.18824	0	1.9384	0	0	0	0	22.4363	0	0	0	0	0	19.7983	0	0	0	0	0	0	0	0	0	0	0	0	32.6717	0	0	0	0	0	0.910685
AAAAGTAATTGCAGTTTTGACA	SKELETAL_MUSCLE	Group-Enriched	other_TMapped	ENST00000518876.1	3.18824	0	1.9384	0	0	0	0	22.4363	0	0	0	0	0	19.7983	0	0	0	0	0	0	0	0	0	0	0	0	32.6717	0	0	0	0	0	0.910685
AAAAGTAATTGCGGATTTTG	RBC	Tissue-Enhanced	miRNA	hsa-mir-548i-3	0	0	0	1.08672	0	0	0	2.24655	1.46988	0	3.68313	1.92017	1.30947	0.635285	0	0	0	0.774064	0	0.313551	2.39158	1.67699	13.1411	0	0	0	1.39239	0	1.75603	0.608233	0.410755	0.657995	0
AAAAGTAATTGCGGATTTTGC	BLADDER	Tissue-Enhanced	miRNA	hsa-mir-548i-3	2.16164	13.5541	0	0	0.232452	1.88566	5.07897	5.77759	0.601201	4.41611	3.20153	1.72644	1.73584	0.346319	0.146984	0	0.501143	0.853219	0	0	0.317782	2.40296	1.27733	0	0.86729	3.98404	3.46047	0	0.988528	3.6494	0.425816	0.259634	0.455343
AAAAGTAATTGCGGTCTTTGG	RBC	Tissue-Enhanced	miRNA	hsa-mir-548j	0.549445	0	0.409437	0	0.216669	1.15775	0.83633	1.66516	0.538245	0	0	0.193731	1.50896	1.69809	1.07439	9.97789	0	0	0.833685	4.10911	4.90075	1.56023	58.371	1.18033	0.918555	0.858555	0	0	0.282075	1.58396	1.64302	0.424132	2.82808
AAAAGTAATTGCGGTTTTTGA	RBC	Tissue-Enriched	miRNA	hsa-mir-548ak	0.803163	9.49939	3.07828	2.35635	0.681574	2.85957	1.78453	13.3983	5.80922	11.8045	6.32003	2.52186	8.52043	1.90586	3.6649	5.1843	6.14403	9.50137	11.174	12.0361	16.9164	6.43852	140.526	6.53295	9.44945	7.31351	7.43044	13.8844	0.721716	0.304116	2.93553	10.9898	7.80377
AAAAGTAATTGTGGATTTTG	RBC	Tissue-Enriched	miRNA	hsa-mir-548n	0	2.23313	0	0.823638	1.36315	3.10475	0	0.306002	0.269123	4.98293	0	0	0.654734	0	0.830427	1.14168	0	0	0	0.627103	1.67713	0	52.2586	0	0.371696	3.67867	3.30893	0	3.67405	0.395991	1.64302	2.18762	0.455343
AAAAGTAATTGTGGATTTTGCT	SPINAL_CORD	Tissue-Enhanced	miRNA	hsa-mir-548ab	0.761155	1.31931	1.43303	31.0199	62.6433	58.5399	0	4.68164	3.92585	2.60568	1.60076	0.504372	9.3049	0.847047	3.45745	8.0292	3.54354	4.45238	0	24.1348	1.19452	0.358751	6.03692	1.20643	1.64379	1.04245	12.351	0	87.7336	3.59236	6.78294	1.01276	1.18637
AAAAGTAATTGTGGTTTCTGC	DIAPHRAGM	Tissue-Enhanced	miRNA	hsa-mir-548ag-2	8.4365	0.659657	1.83362	1.08672	0	0.3685	3.96179	47.3358	1.52105	0	1.02903	0	0.867922	7.22554	5.76818	2.09416	3.38005	5.54486	0	4.27562	4.44656	4.21252	0	5.16654	3.27263	3.20463	52.6724	0.856923	1.21156	5.72123	3.34628	1.36791	4.93381
AAAAGTAATTGTGGTTTCTGC	SKELETAL_MUSCLE	Tissue-Enhanced	miRNA	hsa-mir-548ag-2	8.4365	0.659657	1.83362	1.08672	0	0.3685	3.96179	47.3358	1.52105	0	1.02903	0	0.867922	7.22554	5.76818	2.09416	3.38005	5.54486	0	4.27562	4.44656	4.21252	0	5.16654	3.27263	3.20463	52.6724	0.856923	1.21156	5.72123	3.34628	1.36791	4.93381
AAAAGTAATTGTGGTTTCTGCC	DIAPHRAGM	Tissue-Enhanced	miRNA	hsa-mir-548ag-2	2.4515	8.32245	1.82256	0	0.738752	0.280715	13.0839	67.9663	2.98345	8.25573	6.19848	4.13138	0.459666	8.03708	7.95724	2.92293	0	8.90224	3.41756	1.88131	3.14365	9.25197	0	8.77781	1.18451	3.67867	48.6284	1.42821	0.721716	3.45366	2.92047	6.0686	7.76562
AAAAGTAATTGTGGTTTTGTCA	KIDNEY	Tissue-Enhanced	miRNA	hsa-mir-548b	0	0	0	0	0	0	0	0	0	0	0	0	8.00033	0.849045	0	4.12115	0	7.91606	0	0.627103	0	0	0	0	0	0	0.540992	5.55502	0	0	1.27745	0	0
AAAAGTAATTGTGGTTTTGTCA	LUNG	Tissue-Enhanced	miRNA	hsa-mir-548b	0	0	0	0	0	0	0	0	0	0	0	0	8.00033	0.849045	0	4.12115	0	7.91606	0	0.627103	0	0	0	0	0	0	0.540992	5.55502	0	0	1.27745	0	0
AAAAGTAATTGTGGTTTTTGA	RBC	Tissue-Enriched	miRNA	hsa-mir-548ad	1.90205	5.81986	2.63259	3.21868	7.86586	9.33046	1.31043	3.88184	6.47337	7.36872	5.74118	3.90092	2.85024	1.48433	3.37016	5.32927	3.508	3.29354	4.50836	12.8362	15.4098	3.66947	146.546	2.83198	6.99296	6.7466	4.40775	0	5.1962	2.29417	3.34628	5.78168	2.43547
AAAAGTAATTGTGGTTTTTGCT	RBC	Tissue-Enhanced	protein_coding	RP11-644F5.5-002	3.68395	4.33919	4.36936	9.3951	8.54217	4.26184	2.14676	17.1651	2.0641	1.70047	0	5.97473	5.47656	4.78146	6.87021	0.380559	4.01585	0.96758	0	3.44258	3.55703	7.30414	80.9587	4.33718	7.40292	0.67466	23.6845	2.99923	10.86	2.26568	0.851632	2.79015	0.910685
AAAAGTAATTGTGGTTTTTGTG	RBC	Tissue-Enhanced	miRNA	hsa-mir-548ap	0	0	0	0.276839	0.216669	0.280715	0	7.1737	0	0	0	0.310641	0.213189	0	0	0.380559	0	0	0.833685	0.313551	6.90067	0	30.242	0	0	0	2.77269	0	0.454905	0	0	0.822494	0
AAAAGTAATTGTGGTTTTTGTGA	PBMC	Tissue-Enhanced	miRNA	hsa-mir-548ap	0	0	0	0	0	0	0	0.67958	0	0	0	0	0	0	0.243229	0	1.00229	0	0	0.467084	6.04564	0	6.03626	0	0	0	4.0377	0	0	0	0	0	0
AAAAGTAATTGTGGTTTTTGTGA	RBC	Tissue-Enhanced	miRNA	hsa-mir-548ap	0	0	0	0	0	0	0	0.67958	0	0	0	0	0	0	0.243229	0	1.00229	0	0	0.467084	6.04564	0	6.03626	0	0	0	4.0377	0	0	0	0	0	0
AAAAGTAATTGTGGTTTTTGTGA	SKELETAL_MUSCLE	Tissue-Enhanced	miRNA	hsa-mir-548ap	0	0	0	0	0	0	0	0.67958	0	0	0	0	0	0	0.243229	0	1.00229	0	0	0.467084	6.04564	0	6.03626	0	0	0	4.0377	0	0	0	0	0	0
AAAAGTAATTGTGGTTTTTGTT	CEREBRAL_WHITE_MATTER	Tissue-Enhanced	miRNA	hsa-mir-548ap	3.94353	4.0265	3.9626	27.6047	40.8429	96.5515	0	4.2515	2.83699	8.72227	3.16001	3.6876	27.7763	2.46793	1.37061	18.7668	2.66921	1.1611	3.02322	14.3326	18.2755	2.99523	17.9967	3.80934	8.54224	4.49004	4.16508	2.04637	81.87	2.51465	6.23663	11.0273	1.54573
AAAAGTACTTGCGGATTTT	RBC	Tissue-Enriched	miRNA	hsa-mir-548k	0.507436	0.786739	2.1807	1.6404	0	1.27198	0	0.612004	1.59912	0	0	0.310641	0.220772	1.69809	2.9225	0	0	0	0	1.25421	1.36346	0	100.394	0.910424	0.707075	0.33733	1.36822	0.997326	1.1963	1.51045	0	0.943399	1.36603
AAAAGTACTTGCGGATTTTG	RBC	Tissue-Enriched	miRNA	hsa-mir-548k	4.02168	5.43862	0.810027	1.37044	1.16226	3.35966	0.4741	2.54154	3.56854	5.10142	4.21335	6.67038	2.45568	2.96666	4.04988	0.761118	1.58518	3.44357	9.70277	1.88131	7.24133	2.06597	404.776	4.02153	2.3327	5.74984	3.05893	0	0.846224	0.718473	2.0839	2.69185	2.00107
AAAAGTAGTTGCGGTTTTTG	RBC	Tissue-Enriched	genome_mapped	GM	0	4.24638	0	0.823638	2.31096	3.61393	0	2.24338	2.21594	2.2673	0	0	1.13104	2.54514	2.05254	1.9028	0	0	0.131444	2.19486	0.103196	0	61.6081	0.927306	4.04592	3.3733	2.51794	0	1.1283	3.16793	0.410755	1.81743	0
AAAAGTATTTGCGGGTTT	RBC	Tissue-Enriched	miRNA	hsa-mir-548l	0.549445	0.786739	0	0	0	0	0	0	0.269123	0	0	0.310641	0	0	0	0	0.501143	0	0	0	0.383452	0	94.5532	0.231827	0.918555	0.843325	0	0	0	0	0	0	0
AAAAGTATTTGCGGGTTTT	RBC	Tissue-Enriched	miRNA	hsa-mir-548l	0	0	0.4846	0.276839	0.433339	0	0	0.612004	0.538245	0	0	0	0.884567	0	0.486457	0.5712	0	0	0	0	0.970966	0	222.128	1.25218	0.229639	1.21112	0.851394	0	0.494264	1.18797	0	0	3.56774
AAAAGTATTTGCGGGTTTTG	RBC	Tissue-Enriched	miRNA	hsa-mir-548l	3.73768	1.4464	0.60752	1.85512	3.20698	2.98272	0	1.95231	5.0228	1.13365	1.60076	0.931922	2.66739	0.558081	0.977411	0.761118	0.501143	0	17.1602	2.19486	4.84051	0.60074	1040.28	1.90191	4.18271	2.69864	1.50768	0.677855	2.02726	0.395991	1.24733	1.20303	0
AAAAGTATTTGCGGGTTTTGT	RBC	Tissue-Enriched	miRNA	hsa-mir-548l	4.79457	3.23976	1.62005	4.62565	3.63658	4.40188	2.14676	0.612004	5.71536	2.83412	5.28389	1.78367	5.28613	5.5493	2.44054	9.74207	4.75553	0	20.3556	0.627103	22.6853	2.23447	470.721	5.57523	5.71096	3.94021	4.11675	1.27258	5.75152	3.57402	2.50971	2.40607	6.0365
AAAAGTATTTGCGGGTTTTGTCA	PBMC	Tissue-Enhanced	miRNA	hsa-mir-548l	0	0	0.444807	0.26996	3.93812	3.11448	2.14676	0	0.522631	0	1.02903	0	1.54984	0	2.7375	1.52296	4.3847	0	7.19622	0.313551	17.0505	0.717501	1.90534	1.336	5.65958	2.68191	1.81808	6.32664	0.227452	3.02091	2.46453	0.822494	0
AAAAGTCATGGAGGCCATGGGGTT	ADRENAL_GLAND	Tissue-Enhanced	miRNA	hsa-mir-12136	330.286	0.659657	1.21504	15.6844	45.7171	16.388	8.58704	8.62195	41.7931	59.5032	10.429	18.9014	6.42495	6.82586	4.52967	31.4153	52.077	0.387032	0	5.98394	1.16425	12.9333	2.50748	2.32534	0.973031	17.1053	9.85249	0.142821	17.0174	24.5717	2.0839	2.63198	37.7758
AAAAGTCATGGAGGCCATGGGGTTA	CEREBELLUM	Tissue-Enhanced	miRNA	hsa-mir-12136	0.253718	0	0	10.7997	22.4659	2.12322	0	0.951794	0.304093	0	1.05334	0	0.220772	1.38528	0.584213	0	2.58746	0	0	0.313551	0.438078	0	1.3925	2.21266	0	0	0.413616	0	1.13726	0	0	0.328998	0.455343
AAAAGTCATGGAGGCCATGGGGTTA	CEREBRAL_CORTEX	Tissue-Enhanced	miRNA	hsa-mir-12136	0.253718	0	0	10.7997	22.4659	2.12322	0	0.951794	0.304093	0	1.05334	0	0.220772	1.38528	0.584213	0	2.58746	0	0	0.313551	0.438078	0	1.3925	2.21266	0	0	0.413616	0	1.13726	0	0	0.328998	0.455343
AAAAGTCATGGAGGCCATGGGGTTG	ADRENAL_GLAND	Tissue-Enriched	miRNA	hsa-mir-12136	158.856	3.55245	22.2722	4.96138	15.9678	7.71951	2.25863	5.71393	6.46301	3.96777	2.10668	8.79009	14.4779	8.54181	5.26164	6.28248	2.79716	0.341287	0	8.06188	0.140128	0.358751	0.487753	2.9146	8.83638	3.95545	3.04685	0	2.41416	3.09628	3.69679	1.93077	4.64954
AAAAGTCATGGAGGCCATGGGGTTGG	ADRENAL_GLAND	Tissue-Enhanced	miRNA	hsa-mir-12136	81.4529	3.77233	7.91546	3.97332	8.48942	5.58803	8.47517	3.36019	3.24924	6.11175	0	4.5222	23.1413	4.87851	5.25862	3.87397	1.16578	0.682575	0	8.6918	0	0.717501	0.789577	2.17182	15.2078	3.35657	0	7.5681	3.27565	1.49209	2.46453	3.07948	0.910685
AAAAGTCATGGAGGCCATGGGGTTGGTTTGA	ADRENAL_GLAND	Tissue-Enhanced	miRNA	hsa-mir-12136	48.3305	0	1.21504	8.70042	7.0043	6.35975	3.81942	7.4797	0.557601	0	0	2.44168	4.59052	1.03896	5.06318	2.85455	2.91445	0.170644	0	2.18189	0	1.72164	0	6.74885	0.398102	1.39501	1.36822	2.49827	12.5025	0	1.23226	2.09489	0.455343
AAAAGTCCTAATAGTAGAAGAACCCTCCATAAACC	ADRENAL_GLAND	Group-Enriched	protein_coding	MT-CO1-201	48.216	0	0.2423	0	0.232452	0.737001	0.948201	2.94498	2.10605	17.5716	0	3.10641	0	0.849045	0.584213	2.09416	0	0	0	0.940654	0	0.717501	0	0.353729	1.99051	0	0	0	0.756659	0	0	0.657995	1.11132
AAAAGTCCTAATAGTAGAAGAACCCTCCATAAACC	GALLBLADDER	Group-Enriched	protein_coding	MT-CO1-201	48.216	0	0.2423	0	0.232452	0.737001	0.948201	2.94498	2.10605	17.5716	0	3.10641	0	0.849045	0.584213	2.09416	0	0	0	0.940654	0	0.717501	0	0.353729	1.99051	0	0	0	0.756659	0	0	0.657995	1.11132
AAAAGTGCTGACAGTGCAGA	RBC	Tissue-Enhanced	miRNA	hsa-mir-106b	0	1.00662	0.202507	0.146372	0	0.254266	0.4741	0.918005	0.573216	4.41611	0	0.387462	0.663794	0.849045	0.437966	1.33232	1.88096	0.412665	0.367841	0.313551	0.823257	1.30382	46.6429	0.324869	2.25337	13.3245	0	0.142821	0.282075	0.395991	1.67314	1.14833	0.889788
AAAAGTGCTGTTCGTGCAGGTAG	RBC	Tissue-Enhanced	miRNA	hsa-mir-93	0.549445	0	1.37642	0.26996	1.09913	1.41201	0.4741	0.932939	1.59744	1.13365	1.05334	1.70685	1.14917	0.211762	0.683443	0.638131	3.05108	0.36416	9.46792	0	7.11542	1.42058	23.4959	0.788522	2.49292	8.61714	3.43631	0.142821	0.247132	0.718473	0.836571	0.424132	1.93834
AAAAGTGCTTACAGTGCAGG	RBC	Tissue-Enriched	miRNA	hsa-mir-106a	6.00188	28.5324	4.98264	4.87648	6.28992	1.91211	7.1115	9.62046	26.3988	5.10142	8.85258	7.19679	38.0391	6.36684	4.92132	3.61567	3.508	0.36416	14.8599	19.0849	5.85032	20.0789	1151.36	8.84044	38.0691	33.5461	9.79027	0	6.72478	16.9109	4.12261	8.89766	8.02891
AAAAGTGCTTACAGTGCAGGA	RBC	Tissue-Enriched	miRNA	hsa-mir-106a	0	0.439771	1.4538	1.10736	1.49329	0.877033	6.1633	0	6.01411	0	2.62979	4.22779	1.14011	0	1.21614	0	0.501143	0.682575	0	1.25421	4.10688	4.92268	109.608	1.32834	8.48169	9.65473	0	0	3.4466	4.90073	2.98071	0.204927	0.455343
AAAAGTGCTTACAGTGCAGGT	RBC	Tissue-Enriched	miRNA	hsa-mir-106a	43.0581	173.506	10.8562	17.8232	26.3896	35.9965	71.7581	57.8505	139.953	106.984	54.0472	46.8558	172.278	42.5728	31.2805	26.288	100.764	35.7691	22.1807	86.8942	27.8296	166.918	3926.43	43.859	223.056	308.791	34.6761	15.2832	53.727	121.342	54.4374	46.3872	85.9028
AAAAGTGCTTACAGTGCAGGTA	RBC	Tissue-Enriched	miRNA	hsa-mir-106a	59.9262	245.12	52.4408	38.8201	104.103	75.0679	84.278	67.4216	158.843	116.6	60.3916	60.2997	294.948	68.9817	50.1966	65.3029	82.5088	35.8195	34.4446	119.786	91.7709	125.902	9464.65	73.5233	304.56	410.492	94.9939	31.028	106.447	89.9323	155.176	74.8545	59.6361
AAAAGTGCTTACAGTGCAGGTAG	RBC	Tissue-Enriched	miRNA	hsa-mir-106a	121.045	468.212	187.975	233.672	614.596	393.671	582.534	167.61	548.288	315.474	412.1	652.963	842.838	115.775	128.019	111.353	305.685	103.374	608.955	282.275	690.684	351.263	25935.1	150.511	760.723	1256.64	263.457	139.794	519.148	240.751	1320.27	207.401	200.745
AAAAGTGCTTACAGTGCAGGTAGA	RBC	Tissue-Enriched	miRNA	hsa-mir-106a	45.8507	161.72	35.2636	37.0798	93.772	54.6409	38.9333	38.2685	110.944	102.781	45.8393	57.5312	98.9585	26.4858	32.6736	45.1872	75.449	24.7367	284.144	78.8856	132.972	46.8999	10865.4	47.2133	175.931	173.511	76.1931	35.0763	93.8134	77.7023	239.361	44.1135	61.0611
AAAAGTGCTTACAGTGCAGGTAGAA	RBC	Tissue-Enriched	miRNA	hsa-mir-106a	0.549445	3.58673	1.62005	1.27866	1.97398	1.98253	0.948201	1.53001	1.34561	0	1.05334	3.84033	1.53319	0	0.146984	0.380559	0.501143	1.21011	5.12039	0.313551	13.9717	0	155.565	1.17111	3.64409	4.58441	3.02269	0.997326	2.37292	1.79618	7.97002	0	0.910685
AAAAGTGCTTACAGTGCAGGTAGAT	RBC	Tissue-Enriched	miRNA	hsa-mir-106a	0	0	0.405013	0	1.76492	0.508533	0.4741	1.2578	1.34561	3.96777	0	0	0.662317	2.59849	0.440952	0	2.00457	0	12.4424	0.940654	2.34942	0	141.305	1.04921	0.229639	1.51798	0.851394	0	0.564149	2.58819	5.00437	0.943399	0
AAAAGTGCTTACAGTGCAGGTAT	RBC	Tissue-Enhanced	miRNA	hsa-mir-106a	9.41356	20.9192	5.6901	15.9803	37.4812	27.779	45.0395	10.4509	20.1877	4.07772	12.4456	32.405	103.414	5.01307	3.17096	2.85455	14.9221	0	20.4306	12.928	47.6763	37.6219	405.323	5.5872	22.3818	73.4578	12.5703	4.39445	24.8491	9.25021	103.512	5.59217	29.8389
AAAAGTGCTTACAGTGCAGGTT	RBC	Tissue-Enhanced	miRNA	hsa-mir-106a	0.761155	0.786739	0.60752	3.22018	5.63077	2.59556	3.3187	0.612004	1.26536	0.566824	0	0	5.1667	0.849045	0	0.380559	1.37982	3.3883	19.1115	1.56776	2.88242	2.23447	78.9094	0.231827	2.06675	14.1752	0	0	0.454905	2.84729	3.40653	1.25812	0.910685
AAAAGTGCTTACAGTGCCGGT	RBC	Tissue-Enriched	miRNA	hsa-mir-106a	0	0	0	0	0	0	0	0	0.269123	0	0	0	0	0	0	0	0	0	0	0	0	0	103.346	0	0	0	0	0	0	0	0	0	0
AAAAGTGCTTACAGTGCCGGTA	RBC	Tissue-Enriched	miRNA	hsa-mir-106a	0	0	0	0.146372	0.216669	0	0	0	0	0	0	0	0	0	0	0	0	0	0	0	0	0	202.252	0	0	0.168665	0	0	0	0	0	0	0
AAAAGTGCTTACAGTGCCGGTAG	RBC	Tissue-Enriched	miRNA	hsa-mir-106a	0	0	0	0.146372	0	0	0	0	0.269123	0	0	0	0.213189	0	0	0.380559	0	0.193516	0	0	0.0529637	0	475.503	0	0.627741	0	0	0	0	0	0.425816	0	0
AAAAGTGCTTACAGTGCCGGTAGA	RBC	Tissue-Enriched	miRNA	hsa-mir-106a	0	0	0	0	0	0	0	0	0	0.566824	0	0	0	0	0	0	0	0	0	0	0.0700642	0	225.281	0	0	0	0	0	0	0	0	0	0
AAAAGTGCTTATAGTGCAGGTAG	MONO	Group-Enriched	miRNA	hsa-mir-20a	0.253718	1.09943	0.204719	0.146372	0.232452	1.04351	0.948201	0	0	0.566824	0	2.54145	0.459666	0	1.65861	0.772717	1.29373	0.534804	16.2209	2.70786	1.94387	4.30752	61.4477	0.73356	1.97917	5.09041	1.50768	0.285641	1.00379	2.02681	0.836571	0.888693	1.36603
AAAAGTGCTTATAGTGCAGGTAG	RBC	Group-Enriched	miRNA	hsa-mir-20a	0.253718	1.09943	0.204719	0.146372	0.232452	1.04351	0.948201	0	0	0.566824	0	2.54145	0.459666	0	1.65861	0.772717	1.29373	0.534804	16.2209	2.70786	1.94387	4.30752	61.4477	0.73356	1.97917	5.09041	1.50768	0.285641	1.00379	2.02681	0.836571	0.888693	1.36603
AAAAGTTAATAGCATGTTAGAGTTCTGATGGCA	MONO	Tissue-Enhanced	other_TMapped	ENST00000384706.1	2.11376	0	4.47948	3.82071	0.916241	4.04442	12.7178	4.26643	2.18521	0	9.03284	15.7898	2.35266	3.31698	0.536459	1.7136	10.2006	2.43476	36.8784	1.56127	4.3651	0.358751	0.464165	2.49945	1.59241	3.0497	2.04867	2.60231	1.60288	1.38183	1.6882	3.2523	7.5909
AAAAGTTATTGCGGTTTTGG	RBC	Tissue-Enriched	miRNA	hsa-mir-548at	0	0.786739	0	0	0	0.3685	7.58796	1.5638	1.98877	0	1.60076	0	0	0	0.486457	0.380559	1.00229	0	0	2.55433	0.844751	0	86.8562	0.353729	5.64967	4.35333	0.425697	0	2.20451	5.47036	0	1.29817	0
AAAAGTTATTGCGGTTTTGGCT	RBC	Tissue-Enriched	miRNA	hsa-mir-548at	9.74124	11.4198	7.34065	6.18007	9.61416	3.96572	7.75071	15.2395	10.6197	1.47204	13.149	12.0492	6.34472	8.24265	5.17877	1.71288	17.7244	6.77659	19.8457	9.98543	11.2056	9.72774	258.858	1.68206	10.9163	5.24384	35.3506	14.6755	5.86343	5.47036	4.68398	2.85597	13.4145
AAAAGTTATTGTGGTTTTTGCT	DIAPHRAGM	Tissue-Enhanced	miRNA	hsa-mir-548ac	5.59773	7.70603	6.08582	0.26996	1.23522	2.88537	15.2878	326.172	4.05295	3.96777	4.25486	6.01237	6.12224	39.8838	2.74195	11.6342	5.6654	2.88313	45.8997	4.85032	11.1088	0.358751	89.6458	12.099	5.15264	5.76357	295.552	2.13989	3.23882	7.24178	5.84094	2.96893	9.16988
AAAAGTTATTGTGGTTTTTGCT	SKELETAL_MUSCLE	Tissue-Enhanced	miRNA	hsa-mir-548ac	5.59773	7.70603	6.08582	0.26996	1.23522	2.88537	15.2878	326.172	4.05295	3.96777	4.25486	6.01237	6.12224	39.8838	2.74195	11.6342	5.6654	2.88313	45.8997	4.85032	11.1088	0.358751	89.6458	12.099	5.15264	5.76357	295.552	2.13989	3.23882	7.24178	5.84094	2.96893	9.16988
AAAAGTTCTTACAGTGCAGGTA	RBC	Tissue-Enriched	miRNA	hsa-mir-106a	0	0	0	0	0	0	0	0	0	0	0	0	0	0	0	0	0	0	0	0	0	0	115.232	0	0	0.67466	0	0	0	0	0	0	0
AAAAGTTCTTACAGTGCAGGTAG	RBC	Tissue-Enriched	miRNA	hsa-mir-106a	0	0	0	0	0.216669	0.3685	0.4741	0	0	0	0	0	0.441545	0	0	0	0	0	0.138389	0	0	0	285.296	0	0	0.168665	0	0	0	0	0	0.259634	0
AAAATAAGTACGGATTCGGCTTCTGAGATT	MONO	Tissue-Enriched	other_TMapped	ENST00000364995.1	0	4.40447	0.409437	0	1.34958	0.737001	0.4741	0.320935	1.45591	1.13365	3.70744	2.01749	0.671378	2.73705	0.87667	1.52296	1.74867	0.968084	55.8334	0	0.0529637	1.72164	0	0	1.19431	3.98404	0.413616	1.42585	0.984111	0	0.851632	7.12534	0.317521
AAAATAAGTACGGATTCGGCTTCTGAGATTA	MONO	Tissue-Enriched	other_TMapped	ENST00000431043.1	1.86004	0.786739	0.818875	0	0.305414	0.280715	1.67266	0	0	1.13365	2.10668	1.08556	0.450606	1.03896	1.16843	0.5712	0	0.682575	59.7773	0	0	1.07625	0	0.176864	0	0.505995	0.966689	0	0.282075	0	0.425816	2.45004	0.772864
AAAATACATGAACACCTGAGA	JEJUNUM	Tissue-Enhanced	other_TMapped	ENST00000537024.5	72.5869	3.33256	28.325	11.1685	35.3847	28.6508	61.3281	13.458	23.3347	51.0142	146.311	239.597	17.2681	26.7403	11.1619	30.2903	20.0453	9.86572	40.0036	18.4583	15.0283	14.9877	0	5.83747	13.3148	65.7857	15.5011	16.3615	17.9022	3.23313	2.53984	20.1568	13.364
AAAATAGAGGAAATTCCACGT	ADRENAL_GLAND	Tissue-Enhanced	miRNA	hsa-mir-376c	3.34034	0	0.204719	3.77944	1.96041	0	0	0	0	0	0	0.193731	0.426377	2.42423	0	0	0	0.193516	0	0	0.0529637	0.344329	0	0	0	0	0	0	0.227452	0	0	0.164499	0
AAAATAGAGGAAATTCCACGT	CEREBELLUM	Tissue-Enhanced	miRNA	hsa-mir-376c	3.34034	0	0.204719	3.77944	1.96041	0	0	0	0	0	0	0.193731	0.426377	2.42423	0	0	0	0.193516	0	0	0.0529637	0.344329	0	0	0	0	0	0	0.227452	0	0	0.164499	0
AAAATATCCTGAAGCGAACCACTAGTCTGACCT	MONO	Tissue-Enriched	other_TMapped	ENST00000390981.1	0	0	0	0	0	0	0	0	0.269123	0	0	0	0	0	0	0.5712	0	0	33.9807	0	0	0	0	0	0	0	0	0	0	0	0.425816	0	0
AAAATATCCTGAAGCGAACCACTAGTCTGACCTCA	MONO	Tissue-Enriched	other_TMapped	ENST00000390981.1	4.86099	0	2.85279	0	3.75911	3.43901	0.948201	3.34526	1.83702	16.1668	1.60076	5.06331	1.30947	4.50214	4.52967	3.32596	2.8327	1.45664	624.422	0	1.08882	1.20148	0	0.640517	1.20267	3.43422	0	0.428462	2.35324	1.18797	0.425816	1.27278	1.68355
AAAATCATGCTCAATAGGATTACGCTGAGG	CEREBELLUM	Group-Enriched	other_TMapped	ENST00000364456.1	0	0	0	14.2028	36.106	7.49251	0	1.60468	0	20.4057	0	0	0	0.692638	0	1.52296	0	0	0	0	0	0	0	0	0	0	0	0	1.07368	0	0	0.164499	0
AAAATCATGCTCAATAGGATTACGCTGAGG	CEREBRAL_CORTEX	Group-Enriched	other_TMapped	ENST00000364456.1	0	0	0	14.2028	36.106	7.49251	0	1.60468	0	20.4057	0	0	0	0.692638	0	1.52296	0	0	0	0	0	0	0	0	0	0	0	0	1.07368	0	0	0.164499	0
AAAATCATGCTCAATAGGATTACGCTGAGG	CEREBRAL_WHITE_MATTER	Group-Enriched	other_TMapped	ENST00000364456.1	0	0	0	14.2028	36.106	7.49251	0	1.60468	0	20.4057	0	0	0	0.692638	0	1.52296	0	0	0	0	0	0	0	0	0	0	0	0	1.07368	0	0	0.164499	0
AAAATCATGCTCAATAGGATTACGCTGAGG	GALLBLADDER	Group-Enriched	other_TMapped	ENST00000364456.1	0	0	0	14.2028	36.106	7.49251	0	1.60468	0	20.4057	0	0	0	0.692638	0	1.52296	0	0	0	0	0	0	0	0	0	0	0	0	1.07368	0	0	0.164499	0
AAAATCATGCTCAATAGGATTACGCTGAGGCCC	CEREBELLUM	Group-Enriched	other_TMapped	ENST00000606510.1	0.253718	0	0	7.98017	29.2436	9.4228	0	0	0	15.8711	0	0	0.662317	0	0	0	0	0	0	0	0	0	0	0	0	0	0	0	1.47396	0	0	0.614781	0
AAAATCATGCTCAATAGGATTACGCTGAGGCCC	CEREBRAL_CORTEX	Group-Enriched	other_TMapped	ENST00000606510.1	0.253718	0	0	7.98017	29.2436	9.4228	0	0	0	15.8711	0	0	0.662317	0	0	0	0	0	0	0	0	0	0	0	0	0	0	0	1.47396	0	0	0.614781	0
AAAATCATGCTCAATAGGATTACGCTGAGGCCC	CEREBRAL_WHITE_MATTER	Group-Enriched	other_TMapped	ENST00000606510.1	0.253718	0	0	7.98017	29.2436	9.4228	0	0	0	15.8711	0	0	0.662317	0	0	0	0	0	0	0	0	0	0	0	0	0	0	0	1.47396	0	0	0.614781	0
AAAATCATGCTCAATAGGATTACGCTGAGGCCC	GALLBLADDER	Group-Enriched	other_TMapped	ENST00000606510.1	0.253718	0	0	7.98017	29.2436	9.4228	0	0	0	15.8711	0	0	0.662317	0	0	0	0	0	0	0	0	0	0	0	0	0	0	0	1.47396	0	0	0.614781	0
AAAATCTCTGCAGGCAAATGTG	PANCREAS	Tissue-Enriched	miRNA	hsa-mir-216b	1.09889	0	2.04719	5.49442	0.216669	5.20135	2.53948	1.28374	3.10456	1.28148	0	6.18805	11.6327	0	0.243229	6.28176	0	0	0	7444.82	0.280257	0.358751	0	1.5798	4.7593	3.35657	8.36821	0.142821	21.2589	0.395991	1.64302	1.4369	0
AAAATCTGACACCAATGGGAAGTATAAGAACTT	ILEUM	Group-Enriched	protein_coding	AC115619.1-001	0	0	0	0	0	0	0	0	0.996236	0	12.6816	20.1635	0	0	0	42.7932	0	0	0	0	0	0	0	0	0	0	0	0	0	0	0	0	0
AAAATCTGACACCAATGGGAAGTATAAGAACTT	JEJUNUM	Group-Enriched	protein_coding	AC115619.1-001	0	0	0	0	0	0	0	0	0.996236	0	12.6816	20.1635	0	0	0	42.7932	0	0	0	0	0	0	0	0	0	0	0	0	0	0	0	0	0
AAAATCTGACACCAATGGGAAGTATAAGAACTT	LIVER	Group-Enriched	protein_coding	AC115619.1-001	0	0	0	0	0	0	0	0	0.996236	0	12.6816	20.1635	0	0	0	42.7932	0	0	0	0	0	0	0	0	0	0	0	0	0	0	0	0	0
AAAATGATGAATTCTGGGGCGCTGATT	PANCREAS	Tissue-Enhanced	other_TMapped	ENST00000459473.1	2.15577	0.879543	2.71217	2.48832	0	3.18344	13.0839	0.660725	9.87648	7.09756	19.6492	16.5999	7.40308	1.75145	0.881903	3.55962	1.66692	2.39959	0	72.0538	0.103196	1.31824	0	0.69548	1.87343	3.66381	0.540992	0	2.54763	4.86586	17.0518	5.84145	3.44219
AAAATGGGAAAGGAAAAGAC	COLON_TRANSVERSE	Tissue-Enhanced	protein_coding	RP11-505P4.2-003	46.8693	0	0	0	0	0	67.2964	0	10.5578	2.2673	27.057	32.4056	0.220772	0	0	2.28335	0	0	9.54883	10.035	0	0	0	0	0	15.9362	0	0	0	0	0	0.46456	0
AAAATGGGAAAGGAAAAGACT	ADRENAL_GLAND	Tissue-Enhanced	protein_coding	RP11-505P4.2-003	139.943	1.31931	0	0	0	0	118.591	0.645792	26.8298	2.83412	41.4224	142.281	0	0	0	2.66464	0	0	0	23.1134	0.211855	0	0	0	0	47.8085	0	0	0	0	0	0.204927	0
AAAATGGGAAAGGAAAAGACT	COLON_TRANSVERSE	Tissue-Enhanced	protein_coding	RP11-505P4.2-003	139.943	1.31931	0	0	0	0	118.591	0.645792	26.8298	2.83412	41.4224	142.281	0	0	0	2.66464	0	0	0	23.1134	0.211855	0	0	0	0	47.8085	0	0	0	0	0	0.204927	0
AAAATGGGAAAGGAAAAGACT	JEJUNUM	Tissue-Enhanced	protein_coding	RP11-505P4.2-003	139.943	1.31931	0	0	0	0	118.591	0.645792	26.8298	2.83412	41.4224	142.281	0	0	0	2.66464	0	0	0	23.1134	0.211855	0	0	0	0	47.8085	0	0	0	0	0	0.204927	0
AAAATGGTGCCCTAGTGACTAA	BREAST	Tissue-Enhanced	miRNA	hsa-mir-224	0	2.36022	10.3734	0	0	0	0	0.612004	1.29877	0	0	0.931922	0.662317	0	4.91612	0	0	4.70996	0	0	0	0.344329	0	0.855462	4.79086	2.42223	0	9.11273	0	0	0	1.29817	0.910685
AAAATGGTGCCCTAGTGACTACA	SKIN	Tissue-Enhanced	miRNA	hsa-mir-224	6.92006	11.6397	66.8824	0.26996	0.610827	1.68429	3.68093	9.85963	7.8177	2.2673	5.3082	4.09129	5.15616	13.1669	19.5004	1.34392	10.9157	5.76576	0	10.9757	0.288971	8.04202	0	21.4943	62.913	30.2905	3.79503	118.224	1.30113	1.07771	9.14204	12.813	10.4485
AAAATGGTGCCCTAGTGACTACT	BREAST	Tissue-Enhanced	miRNA	hsa-mir-224	0	1.09943	15.2407	1.46372	0	0	0.948201	2.14201	0.253508	1.47204	0	0.698102	0.433961	0.635285	2.15103	0	1.16578	0.170644	0	2.08076	0	1.31824	0	1.76864	8.52574	0.68989	0	14.8056	2.11241	0	0.82151	1.03853	2.33953
AAAATGGTGCCCTAGTGACTACT	SKIN	Tissue-Enhanced	miRNA	hsa-mir-224	0	1.09943	15.2407	1.46372	0	0	0.948201	2.14201	0.253508	1.47204	0	0.698102	0.433961	0.635285	2.15103	0	1.16578	0.170644	0	2.08076	0	1.31824	0	1.76864	8.52574	0.68989	0	14.8056	2.11241	0	0.82151	1.03853	2.33953
AAAATGGTGCCCTAGTGACTAT	BREAST	Tissue-Enhanced	miRNA	hsa-mir-224	2.12549	1.57348	14.9908	0	0	0	0.4741	0.918005	2.58997	10.2519	1.05334	0.310641	0	5.09227	1.46612	0	0	0.193516	0	0.627103	0	1.20148	0	0.530593	9.73031	4.12411	0.851394	8.79072	0.564149	0.359236	0	1.07934	0
AAAATGGTTCCCTTTAGA	PROSTATE	Tissue-Enhanced	miRNA	hsa-mir-522	0	0	0	0	0	0.737001	0	0	0	0	0	0	0	0	0	0	0	0	0	0	0	3.09896	0	0	0	0	0	0	0	0	0	0	0
AAAATGGTTCCCTTTAGAA	LUNG	Tissue-Enriched	miRNA	hsa-mir-522	0	0	0	0	0	0	0	0	0	0	0	0	0	0	0	0	0	3.3883	0	0	0	0	0	0	0	0	0	0	0	0	0	0	0
AAAATGGTTCCCTTTAGAAA	CEREBRAL_CORTEX	Tissue-Enriched	miRNA	hsa-mir-522	0	0	0	0	1.16226	0	0	0	0	0	0	0	0	0	0	0	0	0	0	0	0	0	0	0	0	0	0	0	0	0	0	0	0
AAAATGGTTCCCTTTAGAG	CEREBRAL_CORTEX	Tissue-Enriched	miRNA	hsa-mir-522	0	0	0	0	3.54784	0	0	0	0	0	0	0	0	0	0	0	0	0	0	0	0	0	0	0	0.123899	0	0	0	0	0	0.410755	0	0
AAAATGGTTCCCTTTAGAGA	CEREBELLUM	Tissue-Enhanced	miRNA	hsa-mir-522	0	0	0	2.63469	2.39749	1.1055	0	0.306002	0	0	0	0	0	0	0	0	0	2.10681	0	0	0	0	0	0	0	0	0	0	0	0	0	0	0
AAAATGGTTCCCTTTAGAGA	CEREBRAL_CORTEX	Tissue-Enhanced	miRNA	hsa-mir-522	0	0	0	2.63469	2.39749	1.1055	0	0.306002	0	0	0	0	0	0	0	0	0	2.10681	0	0	0	0	0	0	0	0	0	0	0	0	0	0	0
AAAATGGTTCCCTTTAGAGA	LUNG	Tissue-Enhanced	miRNA	hsa-mir-522	0	0	0	2.63469	2.39749	1.1055	0	0.306002	0	0	0	0	0	0	0	0	0	2.10681	0	0	0	0	0	0	0	0	0	0	0	0	0	0	0
AAAATGGTTCCCTTTAGAGAA	CEREBRAL_CORTEX	Tissue-Enriched	miRNA	hsa-mir-522	0	0	0	0	1.08335	0	0	0	0	0	0	0	0	0	0	0	0	0	0	0	0	0	0	0	0	0	0	0	0	0	0	0	0
AAAATGGTTCCCTTTAGAGT	CEREBRAL_CORTEX	Tissue-Enhanced	miRNA	hsa-mir-522	0.549445	0	1.47061	17.6633	44.0153	26.4595	0	1.69895	0	0	0	0	0	0.692638	1.94583	0	0	7.16704	0	0	0.263156	3.44329	0	0.408691	0	0	1.08198	0	1.24651	0.395991	1.23226	0.204927	0
AAAATGGTTCCCTTTAGAGT	CEREBRAL_WHITE_MATTER	Tissue-Enhanced	miRNA	hsa-mir-522	0.549445	0	1.47061	17.6633	44.0153	26.4595	0	1.69895	0	0	0	0	0	0.692638	1.94583	0	0	7.16704	0	0	0.263156	3.44329	0	0.408691	0	0	1.08198	0	1.24651	0.395991	1.23226	0.204927	0
AAAATGGTTCCCTTTAGAGTA	CEREBRAL_CORTEX	Tissue-Enhanced	miRNA	hsa-mir-522	0	0	0	0	1.11491	0	0	0	0	0	0	0	0	0	0	0	0	0.170644	0	0	0	0	0	0	0	0	0	0	0	0	0	0	0
AAAATGGTTCCCTTTAGAGTAA	CEREBRAL_CORTEX	Tissue-Enhanced	miRNA	hsa-mir-522	0	0	0	0	2.43293	0	0	0	0	0	0	0	0	0	0	0	0	0	0	0	0	0	0	0	0	0	0	0	0	0	0	0.519267	0
AAAATGGTTCCCTTTAGAGTAAA	SKIN	Tissue-Enhanced	miRNA	hsa-mir-522	0	0	0	0	0	0	0	0	0.608186	0	0	0	0	0	0	0	0	0	0	0	0	0	0	0	0	0	0	1.24666	0	0	0	0	0
AAAATGGTTCCCTTTAGAGTG	CEREBRAL_CORTEX	Tissue-Enhanced	miRNA	hsa-mir-522	0	0	0.614156	7.79016	43.1549	21.949	0	6.28707	0.912279	0	0	0	0	2.73705	1.51011	0.761118	0	9.98883	0	0	0.201806	0	0	2.36066	0.991189	0	0	2.35533	0.247132	0	2.09896	0	0
AAAATGGTTCCCTTTAGAGTGA	CEREBRAL_CORTEX	Tissue-Enhanced	miRNA	hsa-mir-522	0	0	3.61506	7.86539	25.9019	10.194	0	0.306002	0	0	0	0	0	0	0	0	0	11.4917	0	0	0.814214	0	0	1.11339	0.123899	0	1.27709	0	1.1283	0	1.65808	0	0
AAAATGGTTCCCTTTAGAGTGT	CEREBRAL_CORTEX	Tissue-Enhanced	miRNA	hsa-mir-522	0	0.219886	16.2337	16.8493	98.9343	29.8625	0	16.6716	6.33537	0	1.02903	0	0	2.60049	2.82401	0	1.96271	69.2191	0	1.56776	1.49642	2.51125	0	2.15494	7.58067	0.168665	3.862	16.4996	6.27001	0	15.1486	0	1.90513
AAAATGGTTCCCTTTAGAGTGT	LUNG	Tissue-Enhanced	miRNA	hsa-mir-522	0	0.219886	16.2337	16.8493	98.9343	29.8625	0	16.6716	6.33537	0	1.02903	0	0	2.60049	2.82401	0	1.96271	69.2191	0	1.56776	1.49642	2.51125	0	2.15494	7.58067	0.168665	3.862	16.4996	6.27001	0	15.1486	0	1.90513
AAAATGGTTCCCTTTAGAGTGTAG	SUBMANDIBULAR_GLAND	Tissue-Enhanced	miRNA	hsa-mir-522	0	0	0	0	0	0	0	0	0	0	0	0	0	0	0	0	0	0	0	0	0	0	0	0	0	0	0	0	0	0	1.27745	0	0.793802
AAAATGTTCTTGAATCGTCGGA	MONO	Tissue-Enhanced	protein_coding	RP11-13A2.3-001	0	7.3346	0.7269	0	2.32452	0.842146	2.53948	0.306002	0.608186	0	0	0	0.220772	0.692638	0.146984	1.1424	1.16578	9.43882	32.5121	0	0.657049	1.31824	1.41758	1.68206	4.4305	0	1.08198	1.74532	0.682357	0	0	0.614781	0
AAAATGTTGGTTATACCCTTCCCGTACTA	ADRENAL_GLAND	Tissue-Enriched	other_TMapped	ENST00000387377.1	179.542	0.439771	1.09212	0	0.650008	2.03543	5.99668	3.19442	1.77237	2.2673	0	9.8031	8.07738	1.69809	1.75186	7.04287	2.54125	0	0	0	0	1.72164	0	0.231827	2.42338	1.56368	0.425697	5.16582	1.61185	1.07771	0.425816	2.68352	1.82137
AAAATGTTGGTTATACCCTTCCCGTACTACC	ADRENAL_GLAND	Tissue-Enhanced	other_TMapped	ENST00000387377.1	66.1576	6.25963	5.75066	2.1023	12.7918	7.15825	9.342	8.54261	5.57547	9.24155	10.6579	20.5305	24.1289	14.8136	3.69924	12.3729	3.00686	1.1611	0	12.8339	0	4.25579	0	2.27038	14.2528	5.9326	2.20754	4.05389	2.56101	2.88404	3.34628	1.35325	5.24266
AAAATGTTTAGACGGGCT	ADRENAL_GLAND	Tissue-Enhanced	other_TMapped	ENST00000387314.1	144.644	30.5863	17.5173	9.48966	11.0937	21.6886	26.9354	19.9835	17.1552	29.9061	7.36626	7.40522	21.0554	14.0516	9.9957	18.4669	1.74867	7.38803	0	5.78168	0	8.50906	0.465666	10.4577	29.5133	15.4224	22.9418	54.3148	11.6871	8.2423	3.75704	3.55477	2.5106
AAAATGTTTAGACGGGCTCA	ADRENAL_GLAND	Tissue-Enhanced	other_TMapped	ENST00000387314.1	487.186	35.7544	72.5836	84.3214	56.3951	71.3733	79.4044	79.7169	67.9096	11.9278	7.9623	30.1883	52.5543	41.9061	59.0149	75.3107	14.9972	17.0165	0	24.1022	1.23086	98.8334	0.975505	51.4075	89.4192	44.7987	107.974	60.5772	43.7999	21.0932	23.0776	23.8566	17.0314
AAAATGTTTAGACGGGCTCACA	ADRENAL_GLAND	Tissue-Enhanced	other_TMapped	ENST00000387314.1	1777.32	102.497	124.155	140.224	124.421	65.0728	226.805	151.958	184.418	37.0137	33.807	36.4715	89.1276	118.291	54.4975	178.194	40.8721	52.619	25.384	53.3966	8.09332	297.333	0.394788	73.5952	250.364	236.32	124.384	102.836	91.6046	47.7935	45.9854	52.4274	97.872
AAAATGTTTAGACGGGCTCACAT	ADRENAL_GLAND	Tissue-Enhanced	other_TMapped	ENST00000387314.1	117.519	1.00662	15.8574	49.0782	20.8266	11.6935	8.8374	17.2926	6.6165	10.8187	0	4.88672	20.5039	13.8987	17.7515	18.2748	4.67378	7.13017	0	6.93108	0.211855	10.0862	0	30.8317	11.4928	12.2341	12.1446	22.5013	18.6721	2.94742	6.17639	1.35363	3.37945
AAAATGTTTAGACGGGCTCACATC	ADRENAL_GLAND	Tissue-Enhanced	other_TMapped	ENST00000387314.1	158.954	8.53252	8.98634	6.55471	5.90296	5.73715	19.8826	15.4338	9.08927	0.566824	10.5506	4.26543	12.5036	7.45516	13.5486	18.5778	5.17492	3.75416	0	4.70327	0.393893	14.4633	0	17.8198	16.1459	25.1756	17.8843	1.59447	4.86139	3.16793	4.94412	2.31448	9.94631
AAAATGTTTAGACGGGCTCACATCA	ADRENAL_GLAND	Tissue-Enhanced	other_TMapped	ENST00000387314.1	648.038	31.8738	37.4633	17.1984	13.3144	10.1494	43.9341	45.1811	99.9414	3.40095	10.5435	13.5761	36.7304	30.545	31.7501	24.176	41.3038	16.5959	9.11472	15.6975	1.40585	87.6517	0	34.2003	78.5041	105.845	35.3331	27.1233	22.4092	11.4571	5.40006	16.4927	21.4925
AAAATGTTTAGACGGGCTCACATCACC	ADRENAL_GLAND	Tissue-Enhanced	other_TMapped	ENST00000387314.1	786.948	41.6939	36.1223	9.8355	6.71689	8.35072	68.1078	36.5859	121.125	3.40095	24.8258	30.2039	44.9167	45.5977	26.8562	37.6587	36.6616	30.5452	0	26.2475	0.998327	99.9577	0.487753	20.3732	56.4629	181.718	24.0868	43.4738	22.8002	23.9468	2.89035	33.2199	67.5521
AAAATGTTTAGACGGGCTCACATCACCC	ADRENAL_GLAND	Tissue-Enhanced	other_TMapped	ENST00000387314.1	236.601	11.8863	9.91489	8.87666	5.40967	2.02634	22.5683	27.9988	70.7421	0.566824	9.51445	9.73243	40.4315	12.1079	30.045	38.8206	30.2281	7.30532	0	15.0445	0.534021	20.7405	0	34.4718	15.9098	83.1458	11.3957	8.03758	14.2895	4.53136	1.70326	6.96084	41.3264
AAAATGTTTAGACGGGCTCACATCACCCCA	ADRENAL_GLAND	Tissue-Enhanced	other_TMapped	ENST00000387314.1	485.821	30.1929	21.4356	11.9419	16.8775	5.08728	62.6626	34.6771	169.342	11.1374	13.2462	12.1441	35.853	19.9292	17.503	23.4091	45.6858	8.94485	0	22.3838	0.972428	43.1084	0	19.507	68.3563	227.507	13.5289	20.7995	17.3815	7.98502	4.92906	13.3264	41.3767
AAAATGTTTAGACGGGCTCACATCACCCCAT	ADRENAL_GLAND	Tissue-Enhanced	other_TMapped	ENST00000387314.1	75.7228	6.59657	1.58114	8.43755	4.2398	5.81568	8.8679	14.3307	21.7698	0	1.05334	8.90028	24.7108	0.211762	24.5187	16.9403	17.867	0	0	2.03484	0	8.76065	0	29.8834	4.50325	21.1879	8.42862	0.999744	6.83857	2.26568	3.33122	1.65369	5.84822
AAAATGTTTAGACGGGCTCACATCACCCCATA	ADRENAL_GLAND	Tissue-Enhanced	other_TMapped	ENST00000387314.1	745.795	81.5092	27.9181	20.6137	10.8418	8.61407	54.6961	56.3921	176.439	3.40095	26.9426	47.2396	54.285	23.9844	48.8225	33.1166	62.7361	15.3579	0	50.8591	1.29745	66.2427	0.92833	54.4925	109.629	186.781	25.8839	17.5373	22.6324	26.0453	7.43877	22.2778	74.8291
AAAATGTTTAGACGGGCTCACCA	CEREBELLUM	Tissue-Enhanced	other_TMapped	ENST00000387314.1	6.27487	3.55245	0.405013	59.736	54.6776	23.6006	2.14676	9.19233	0.93328	0.566824	0	1.58994	5.6112	0	0.341722	0.951759	0.878677	0	0	0	6.2372	0	1.3925	2.27252	5.11283	2.79002	6.45642	6.841	9.08887	0	2.0839	1.5578	0
AAAATGTTTAGACGGGCTCACCA	CEREBRAL_CORTEX	Tissue-Enhanced	other_TMapped	ENST00000387314.1	6.27487	3.55245	0.405013	59.736	54.6776	23.6006	2.14676	9.19233	0.93328	0.566824	0	1.58994	5.6112	0	0.341722	0.951759	0.878677	0	0	0	6.2372	0	1.3925	2.27252	5.11283	2.79002	6.45642	6.841	9.08887	0	2.0839	1.5578	0
AAAATTACACTGAGACCT	MONO	Tissue-Enhanced	other_TMapped	ENST00000364617.1	8.0971	0	1.21504	0.553678	0.305414	0	13.0025	4.0099	1.07649	2.2673	12.7646	26.0903	0.639566	0.847047	0.68418	0	2.00457	0	54.551	2.33542	6.88247	1.72164	0	0	0	5.97606	0.827233	0.451903	0	1.07771	0	0.164499	0.455343
AAAATTCAACGCTGTCGGTGA	CEREBELLUM	Tissue-Enhanced	miRNA	hsa-mir-181a-2	3.34034	0.659657	0.204719	44.3472	39.4004	9.62984	0	0.320935	1.07649	0	0	0	1.14011	3.80951	0.440952	0	0	9.58206	0.612299	10.401	1.93782	0	4.81127	1.94922	0.751639	0.33733	0	3.67702	15.4273	0	1.26239	0.874414	0.317521
AAAATTCAACGCTGTCGGTGA	CEREBRAL_CORTEX	Tissue-Enhanced	miRNA	hsa-mir-181a-2	3.34034	0.659657	0.204719	44.3472	39.4004	9.62984	0	0.320935	1.07649	0	0	0	1.14011	3.80951	0.440952	0	0	9.58206	0.612299	10.401	1.93782	0	4.81127	1.94922	0.751639	0.33733	0	3.67702	15.4273	0	1.26239	0.874414	0.317521
AAAATTCAACGCTGTCGGTGAG	CEREBRAL_CORTEX	Tissue-Enhanced	miRNA	hsa-mir-181a-2	2.83291	0.786739	0.202507	16.0125	19.9289	5.52539	0	0	0.269123	0	0	0.310641	0.229833	2.09976	0.437966	0.380559	0.501143	3.46318	0.841752	5.20049	1.73667	0.70308	11.2918	1.68206	0.999437	0.168665	0.413616	0.714103	7.0707	0	0.425816	0.848265	0.15876
AAAATTCAACGCTGTCGGTGAGT	CEREBRAL_CORTEX	Tissue-Enhanced	miRNA	hsa-mir-181a-2	2.7909	0.786739	0.852032	30.7705	40.5961	5.86809	0	0	0.304093	1.28148	0	1.43629	0.663794	5.56295	0.924423	0.828772	1.17012	13.9186	0.513174	10.401	1.27844	0.344329	1.92892	1.65321	0.477436	0.521225	1.38031	3.57051	16.0899	0.663353	0.410755	0.958057	0.317521
AAAATTCAACGCTGTCGGTGAGTTT	CEREBRAL_CORTEX	Tissue-Enhanced	miRNA	hsa-mir-181a-2	0	0	0	2.64436	7.18664	1.15775	0	0.33979	0	0	0	0	0.220772	0.346319	0	0	0	0.193516	2.04104	0	0.475011	0	0	0.324869	0	0	0	0	1.36471	0	0	0	0.317521
AAAATTCCTCTAGATAGTCAAGTTCTGATC	GALLBLADDER	Tissue-Enhanced	other_TMapped	ENST00000384550.1	21.5316	4.1193	0.2423	1.10736	3.77268	4.35093	7.89308	4.58812	11.5987	92.6037	33.2383	64.5618	2.59766	10.222	0.146984	6.64033	5.53745	0.853219	48.8855	9.20199	1.56948	2.75463	0	0.649739	4.83852	9.51653	4.86493	1.06995	1.32081	0.395991	2.0839	4.81365	0.635042
AAAATTGGAACGATACAGAGAAGATTAGCATG	COLON_TRANSVERSE	Tissue-Enhanced	other_TMapped	ENST00000384256.1	16.2245	0.786739	2.04719	0	15.9107	6.14102	41.6411	0	2.84936	1.13365	30.8131	28.4679	0.662317	0	0.389475	1.7136	0.291445	0	0	0	0	2.87847	0	0.408691	6.67551	9.37832	1.62298	0	3.16011	1.43695	0	2.6518	0.635042
AAAATTGTGGCTGGACATCTGT	CEREBELLUM	Group-Enriched	miRNA	hsa-mir-219b	0	0	0	12.5774	21.9132	56.4507	0	0	0	0	0	0	0	0	0	0	0	0	0	0	0	0	0	0	0	0	0.425697	0	49.3704	0	0	0	0
AAAATTGTGGCTGGACATCTGT	CEREBRAL_CORTEX	Group-Enriched	miRNA	hsa-mir-219b	0	0	0	12.5774	21.9132	56.4507	0	0	0	0	0	0	0	0	0	0	0	0	0	0	0	0	0	0	0	0	0.425697	0	49.3704	0	0	0	0
AAAATTGTGGCTGGACATCTGT	CEREBRAL_WHITE_MATTER	Group-Enriched	miRNA	hsa-mir-219b	0	0	0	12.5774	21.9132	56.4507	0	0	0	0	0	0	0	0	0	0	0	0	0	0	0	0	0	0	0	0	0.425697	0	49.3704	0	0	0	0
AAAATTGTGGCTGGACATCTGT	SPINAL_CORD	Group-Enriched	miRNA	hsa-mir-219b	0	0	0	12.5774	21.9132	56.4507	0	0	0	0	0	0	0	0	0	0	0	0	0	0	0	0	0	0	0	0	0.425697	0	49.3704	0	0	0	0
AAAATTTAATTTCTTTTTTCCTCTGA	COLON_TRANSVERSE	Tissue-Enhanced	protein_coding	RP11-564A8.5-001	0	0	0	0	0	0	78.3583	0	19.4741	1.13365	27.5528	45.6974	0	0	0	0	0	0	0	0	0	0	0	0	0	11.9521	0	0	0	0	0	0	0
AAAATTTAATTTCTTTTTTCCTCTGA	JEJUNUM	Tissue-Enhanced	protein_coding	RP11-564A8.5-001	0	0	0	0	0	0	78.3583	0	19.4741	1.13365	27.5528	45.6974	0	0	0	0	0	0	0	0	0	0	0	0	0	11.9521	0	0	0	0	0	0	0
AAAATTTCGGTTGGGAAAAACA	CEREBRAL_CORTEX	Tissue-Enhanced	genome_mapped	GM	0	0	0	1.75646	2.82487	0.737001	0	0	0.332079	0	0	0.931922	0	0.849045	0	0	0	0.193516	0	0	0.855731	0	0	0	1.37783	0	0	0	0.227452	0	0	0	0
AAAATTTCGGTTGGGACACAA	CEREBRAL_CORTEX	Tissue-Enhanced	genome_mapped	GM	0.253718	0	0	0	3.08889	0.280715	0.4741	0	0	0	0	0	0.459666	0	0.146984	0	0	0	0	0	0.923657	0	0	0	0	0	0	0.498663	0	0	0	0	0
AAAATTTCGGTTGGGACACAAA	STOMACH	Tissue-Enhanced	genome_mapped	GM	0	0	0	1.0246	0.650008	0	0	0	0	0	2.05806	0	0	0	0	0	0	0	0	0.313551	0.17326	0	0	0	0	0	0	0	0	3.04116	3.36135	0	0
AAAATTTCGGTTGGGACACAAA	SUBMANDIBULAR_GLAND	Tissue-Enhanced	genome_mapped	GM	0	0	0	1.0246	0.650008	0	0	0	0	0	2.05806	0	0	0	0	0	0	0	0	0.313551	0.17326	0	0	0	0	0	0	0	0	3.04116	3.36135	0	0
AAAATTTCGGTTGGGGCGAC	ADRENAL_GLAND	Tissue-Enriched	protein_coding	RP11-68C8.3-001	267.707	0	0.204719	0.878231	2.30279	1.85986	12.1827	18.2982	2.94573	9.63601	4.25486	25.9966	4.02827	1.69809	6.3427	2.47472	6.41178	1.45213	0	1.56776	0.482847	0	0	3.97147	0	1.18065	7.85871	2.14231	2.09715	0.912349	4.2431	0.958057	10.9701
AAAATTTCGGTTGGGGCGACCTCG	ADRENAL_GLAND	Tissue-Enriched	protein_coding	RP11-68C8.3-001	189.65	0.786739	0.814451	0.553678	1.52707	0.929931	4.18165	0.918005	0.664157	9.63601	1.60076	11.8402	0.441545	1.69809	0.929657	3.80776	2.91445	0	0	1.09419	0	0	0	1.55094	0.495595	2.34458	2.06808	0.903806	2.33986	0.608233	0	0	2.93269
AAAATTTCGGTTGGGGCGACCTCGGAGCA	ADRENAL_GLAND	Tissue-Enriched	protein_coding	RP11-68C8.3-001	245.212	0	0	3.03512	2.1019	1.01772	9.342	8.36075	4.1847	18.7052	5.85563	21.7559	3.70152	6.28764	0.584213	3.4272	5.82889	0.968084	0	0.313551	0.140128	0.60074	0	0.73356	1.83041	2.66668	3.31368	0.677855	2.53867	1.43695	0.836571	0.164499	7.603
AAAATTTCGGTTGGGGCGACCTCGGAGCAGAA	ADRENAL_GLAND	Tissue-Enhanced	other_TMapped	ENST00000387347.2	89.0939	0	0	0	1.99197	1.38622	1.67266	1.26881	2.08884	17.1147	4.25486	18.2825	1.54688	6.32314	0	2.09416	3.50168	0	0	0.313551	0.0700642	0.959491	0	0.556696	0.688916	1.21112	2.60907	0.903806	0.282075	0.359236	0	1.20303	1.84231
AAAATTTCGGTTGGGGCGACCTCGGAGCAGAAC	ADRENAL_GLAND	Group-Enriched	other_TMapped	ENST00000387347.2	73.3583	0.786739	0.405013	0	0.650008	0.508533	1.4223	1.01937	1.34611	17.5716	0	6.07541	0	0	2.19061	0.380559	0.291445	0	0	0	0	0	0	0.826603	0	1.99202	0.827233	0	0.282075	1.52058	0	0	0.614103
AAAATTTCGGTTGGGGCGACCTCGGAGCAGAAC	GALLBLADDER	Group-Enriched	other_TMapped	ENST00000387347.2	73.3583	0.786739	0.405013	0	0.650008	0.508533	1.4223	1.01937	1.34611	17.5716	0	6.07541	0	0	2.19061	0.380559	0.291445	0	0	0	0	0	0	0.826603	0	1.99202	0.827233	0	0.282075	1.52058	0	0	0.614103
AAAATTTCGGTTGGGGCGACCTCGGAGCAGAACC	ADRENAL_GLAND	Tissue-Enhanced	other_TMapped	ENST00000387347.2	266.01	4.85669	0.810027	0.26996	0.827497	2.33351	9.23013	5.393	4.89726	64.0512	9.60458	27.8681	3.48075	13.929	0.341722	3.4272	6.12468	0	0	0.940654	0	0.60074	0	0.231827	1.34473	0.168665	4.16033	0.498663	5.04493	0.395991	0	2.10398	5.58974
AAAATTTTGATTAAAGCCATCTGTAACTCTGAGG	ADRENAL_GLAND	Tissue-Enriched	other_TMapped	ENST00000363497.1	1063.62	0.439771	2.12235	13.9212	49.1576	15.9416	0.948201	6.68267	1.42793	54.0879	0	0.621282	5.29854	15.5397	1.31913	0.380559	1.58518	1.38802	0	28.8581	0	2.85558	0	0.463653	1.18451	2.69714	1.90922	2.71359	1.30113	2.33919	0	0.328998	0.772864
AAAATTTTGATTAAAGCCATCTGTAACTCTGAGGT	ADRENAL_GLAND	Tissue-Enriched	other_TMapped	ENST00000363497.1	395.291	0	0	2.73399	20.9776	2.12322	0.4741	1.6801	0.269123	18.4586	0	0	1.76618	7.94203	0.293968	0	0	0	0	11.576	0	1.42058	0	0.585555	0.123899	3.18791	0.540992	0.225952	1.87424	1.43695	1.64302	0.683766	0.614103
AAAATTTTGGTGCAACTCCAAATAAAAGTA	ADRENAL_GLAND	Tissue-Enhanced	other_TMapped	ENST00000387456.1	80.7573	3.14695	5.07152	2.09327	4.97633	8.93746	6.50127	0.67958	12.8462	0.566824	4.23055	9.90042	13.0932	4.66875	4.47897	14.6555	1.96271	0	0	8.07118	0	2.03574	0	1.23805	4.37099	14.452	1.39239	3.82812	5.79529	0.718473	7.01296	7.00963	5.76074
AAACAAACATAGTGCACTTCTT	CEREBRAL_CORTEX	Tissue-Enhanced	genome_mapped	GM	1.81804	0	0	2.21686	4.52943	3.25452	0	0.320935	0.636172	1.28148	0	0.310641	0	0.346319	0.146984	0	0	0	0	0	0.103196	0	0	0.324869	0	0	0	0	0.227452	0	0.425816	0	0
AAACAAACATGGTGCACCTCTT	CEREBRAL_CORTEX	Tissue-Enhanced	miRNA	hsa-mir-495	2.83291	0.786739	0.7269	7.95416	13.3634	4.60585	0	1.22401	0.507016	1.13365	0	0.193731	0.213189	1.75344	0.243229	0	0	0	0	0	0.156159	0.717501	0	0.231827	0.247797	0	0.425697	0	1.70583	0	1.26239	0	0
AAACAAACATGGTGCACT	CEREBRAL_CORTEX	Tissue-Enhanced	miRNA	hsa-mir-495	13.4672	1.09943	0	34.1644	67.0657	30.1234	0.4741	0.612004	0	4.41611	5.7898	0.310641	0.220772	2.04441	0.146984	0	0.501143	0	0	4.36745	0.676267	0.344329	0	0.231827	0	1.41024	1.39239	0	16.2006	1.8247	7.60444	0	0.455343
AAACAAACATGGTGCACTT	CEREBELLUM	Tissue-Enhanced	miRNA	hsa-mir-495	28.2206	0	0.7269	76.0442	75.6019	31.6964	3.01358	1.54494	2.39293	8.38388	0	2.86923	0.441545	4.81496	3.07472	1.33232	2.50572	1.70644	0	1.88131	0.987188	2.81232	1.43967	4.19408	0.619493	3.98404	8.00767	0.999744	8.26674	1.8247	7.95496	0.259634	2.92411
AAACAAACATGGTGCACTT	CEREBRAL_CORTEX	Tissue-Enhanced	miRNA	hsa-mir-495	28.2206	0	0.7269	76.0442	75.6019	31.6964	3.01358	1.54494	2.39293	8.38388	0	2.86923	0.441545	4.81496	3.07472	1.33232	2.50572	1.70644	0	1.88131	0.987188	2.81232	1.43967	4.19408	0.619493	3.98404	8.00767	0.999744	8.26674	1.8247	7.95496	0.259634	2.92411
AAACAAACATGGTGCACTTA	CEREBELLUM	Tissue-Enhanced	miRNA	hsa-mir-495	0.549445	0	0	3.58515	2.43071	1.474	0	1.22401	0.507016	0	1.60076	0	0	0	0.293968	0	0.501143	0	0	1.30012	0.317782	0	0	0	0	0	0.954608	0	0	0	0	0.259634	0
AAACAAACATGGTGCACTTCA	CEREBELLUM	Tissue-Enhanced	miRNA	hsa-mir-495	0.761155	0	0	5.20641	1.96041	0	0	0	0	0.566824	0	0	0	0	0	0	0	1.19451	0	0	0	1.80222	0	0.324869	0	0.67466	0	0	0	1.58396	0.410755	0.259634	0
AAACAAACATGGTGCACTTCCT	CEREBELLUM	Tissue-Enhanced	miRNA	hsa-mir-495	5.15838	1.23896	0	9.96897	14.2437	3.95598	0	0	0.253508	2.03886	0	0.193731	0.433961	0.849045	0.194738	0	0	0	0	0	0.0529637	0.959491	0	0.855462	0.583176	0.35256	0.966689	0.285641	2.14105	0.663353	0.425816	0	0
AAACAAACATGGTGCACTTCCT	CEREBRAL_CORTEX	Tissue-Enhanced	miRNA	hsa-mir-495	5.15838	1.23896	0	9.96897	14.2437	3.95598	0	0	0.253508	2.03886	0	0.193731	0.433961	0.849045	0.194738	0	0	0	0	0	0.0529637	0.959491	0	0.855462	0.583176	0.35256	0.966689	0.285641	2.14105	0.663353	0.425816	0	0
AAACAAACATGGTGCACTTCTA	ADRENAL_GLAND	Tissue-Enhanced	miRNA	hsa-mir-495	15.4288	0	0	9.77811	7.24437	1.72827	0	0.98166	0	0	0	1.72644	0.672855	1.69809	1.56608	0.380559	0	0	0	0.934168	0	0	0	0.463653	0	0	3.07101	0.225952	1.09336	1.15122	0.851632	0	0
AAACAAACATGGTGCACTTCTG	CEREBRAL_CORTEX	Tissue-Enhanced	miRNA	hsa-mir-495	0.761155	0	0	2.79332	6.00472	2.211	0	0	0	5.69759	0	0	0	0.346319	0.194738	0	0	0	0	0	0	0	0	0	0	0	0	0	0.282075	3.34528	1.70326	0	0
AAACAAACATGGTGCACTTCTG	GALLBLADDER	Tissue-Enhanced	miRNA	hsa-mir-495	0.761155	0	0	2.79332	6.00472	2.211	0	0	0	5.69759	0	0	0	0.346319	0.194738	0	0	0	0	0	0	0	0	0	0	0	0	0	0.282075	3.34528	1.70326	0	0
AAACAAACATGGTGCACTTCTT	CEREBRAL_CORTEX	Tissue-Enhanced	miRNA	hsa-mir-495	6668.14	401.221	271.403	9661.41	15978.2	6522.82	387.695	659.433	443.498	3312.06	382.384	412.22	365.699	1197.69	400.935	271.994	433.682	183.805	184.32	642.908	270.464	696.829	0	504.753	303.826	332.349	616.103	190.694	2056.18	751.303	1910.29	268.17	291.097
AAACAAACATGGTGCACTTCTTA	CEREBRAL_CORTEX	Tissue-Enhanced	miRNA	hsa-mir-495	231.781	16.4896	10.5366	219.578	364.89	155.244	2.8446	19.0851	14.3286	48.2893	9.37569	19.295	11.2771	68.9166	22.8691	13.9968	15.3016	6.56541	9.33256	16.5441	22.4964	19.7849	0	24.3916	13.8154	14.6682	26.1749	13.0008	40.9806	16.537	71.24	10.1843	16.3681
AAACAAACATGGTGCACTTCTTAAA	ADRENAL_GLAND	Tissue-Enhanced	miRNA	hsa-mir-495	4.20311	0	1.22831	1.8966	0.898243	0	0	0	0	0	0	1.72644	0	0	0	0	0	0	0	0	0.206391	0	0	0	0.619493	0	0	0	0.227452	0	2.0839	0	0
AAACAAACATGGTGCACTTCTTAT	ADRENAL_GLAND	Tissue-Enhanced	miRNA	hsa-mir-495	7.7493	0	0.405013	1.37044	4.80867	1.5527	0	0	0.332079	0	0	0.387462	0.433961	2.23432	1.26688	0	0	0	0	0.627103	1.12173	0.358751	0	0.530593	0	0.70512	2.03659	3.79169	0.282075	3.34528	1.27745	0.164499	1.11132
AAACAAGCATGGTGCACTTCTT	CEREBRAL_CORTEX	Tissue-Enhanced	miRNA	hsa-mir-495	20.4335	0	0.2423	32.7275	71.9791	35.4935	0	0.306002	1.06462	4.79238	0	0.581192	0.213189	2.46793	0.488705	0	0	0.822569	0	0	0.313717	0.717501	0	1.18033	0.123899	0.70512	1.81808	0.511593	14.2325	1.38183	2.93553	0.46456	0.317521
AAACAAGCATGGTGCACTTCTTT	CEREBRAL_CORTEX	Tissue-Enhanced	miRNA	hsa-mir-495	13.1715	0.219886	0	6.69355	23.3172	7.06981	0	0.306002	0	4.03501	1.05334	0.193731	0	0	0.243229	0.257572	0	0.193516	0	1.30012	0.472608	0	0	0.530593	0	0	1.08198	0.142821	2.97201	0.663353	0.851632	0	0.15876
AAACAATATCCTGGTGCTGAGT	CEREBRAL_CORTEX	Tissue-Enhanced	miRNA	hsa-mir-338	0	0	0.204719	14.6251	33.5692	35.3529	0	0	0.839095	0	0	2.48513	0	0	0.293968	0	0.878677	7.0465	8.03664	0.467084	1.40991	1.03299	0	0.974608	1.36288	0	0	0	15.9688	0.395991	0	0	0
AAACAATATCCTGGTGCTGAGT	CEREBRAL_WHITE_MATTER	Tissue-Enhanced	miRNA	hsa-mir-338	0	0	0.204719	14.6251	33.5692	35.3529	0	0	0.839095	0	0	2.48513	0	0	0.293968	0	0.878677	7.0465	8.03664	0.467084	1.40991	1.03299	0	0.974608	1.36288	0	0	0	15.9688	0.395991	0	0	0
AAACACAAGGTATTGGTATT	RBC	Tissue-Enriched	miRNA	hsa-mir-624	0.761155	3.20548	2.6653	0	0	0.737001	0	1.6086	0.601201	1.70047	2.6541	2.61827	1.96715	3.18242	2.04358	2.85528	1.58518	0.387032	0	3.44907	2.05549	5.23704	248.035	3.79461	9.086	4.72262	3.38142	0	0.247132	1.07771	0	1.47732	2.29765
AAACACAAGGTATTGGTATTA	RBC	Tissue-Enriched	miRNA	hsa-mir-624	0.549445	0	0.2423	0.26996	0	0	0.4741	1.57481	0	1.13365	0	4.21156	1.4999	1.69809	1.2199	1.90352	1.37548	1.36515	0	1.25421	2.87923	0.358751	194.928	2.55165	3.64111	1.85531	3.21047	0	1.55268	1.18797	2.93553	1.5578	0
AAACACACCTGGTTAACCTCT	CEREBELLUM	Tissue-Enhanced	miRNA	hsa-mir-329-1	2.7909	1.09943	0	15.0883	18.7283	7.31629	0	0.33979	0	0.566824	0	0.581192	0	0	0.293968	0	0.501143	0.387032	0	1.30012	0	1.07625	0	0.927306	0	0	0	0	2.33356	0.395991	0.410755	0	0.793802
AAACACACCTGGTTAACCTCT	CEREBRAL_CORTEX	Tissue-Enhanced	miRNA	hsa-mir-329-1	2.7909	1.09943	0	15.0883	18.7283	7.31629	0	0.33979	0	0.566824	0	0.581192	0	0	0.293968	0	0.501143	0.387032	0	1.30012	0	1.07625	0	0.927306	0	0	0	0	2.33356	0.395991	0.410755	0	0.793802
AAACACACCTGGTTAACCTCTT	CEREBRAL_CORTEX	Tissue-Enhanced	miRNA	hsa-mir-329-1	9.47159	0	0	19.2351	53.3958	24.0896	0.4741	0	1.82456	2.2673	0	0.193731	0	0.692638	0	0	0	0	0	0.313551	0.776731	0.717501	0	0.826603	1.36288	0	0	0	7.94277	0	0	0	0
AAACACATGATTTTGTGGAAGTTCTGATT	SKELETAL_MUSCLE	Tissue-Enhanced	other_TMapped	ENST00000459604.1	0	0	0	1.90348	0.305414	0	0	6.5274	0	0.566824	2.10668	16.6266	0	0	0.729686	8.49988	4.95456	0	0	2.8025	5.21625	0	0	5.98175	0	0	21.508	0	0.494264	0.359236	2.05377	0.328998	0
AAACAGAAAATTCTGAGTAGC	MONO	Tissue-Enhanced	other_TMapped	ENST00000384147.1	3.18237	1.57348	3.13931	0.553678	5.50603	4.06178	6.69064	3.36602	0.601201	1.13365	0	1.00874	0.860338	0.692638	0	0	4.04468	1.02386	33.7168	4.36745	1.08521	3.09896	0	0.353729	0.688916	1.18065	0.966689	0	2.81445	1.07771	0.851632	1.79166	1.36603
AAACAGGAGATCCTGGGTTCGAATCCCAGCGGTG	COLON_TRANSVERSE	Tissue-Enhanced	tRNA	tRNA-Thr-AGT-5-1	21.5809	3.14695	0.7269	0.878231	0.305414	0.508533	59.0388	4.5575	5.03723	1.13365	21.8217	13.1596	1.35329	5.99268	0.683443	30.8369	0.501143	4.87508	0	1.86834	0	3.39864	0	1.87857	1.65358	38.8778	3.28952	4.62777	1.74519	2.30244	1.24733	1.34176	0.731028
AAACAGGAGATCCTGGGTTCGGATCCCAGCGGGG	ADRENAL_GLAND	Tissue-Enhanced	tRNA	tRNA-Thr-CGT-3-1	118.761	6.33103	0	0	1.53247	0	70.5071	0	5.97741	0.566824	20.221	12.0492	0	5.30403	0	2.474	0	0	0	8.57121	0	0.358751	0	0	1.99051	69.4915	0	0	0.929489	1.18797	0.82151	0	0.635042
AAACAGGAGATCCTGGGTTCGGATCCCAGCGGGG	COLON_TRANSVERSE	Tissue-Enhanced	tRNA	tRNA-Thr-CGT-3-1	118.761	6.33103	0	0	1.53247	0	70.5071	0	5.97741	0.566824	20.221	12.0492	0	5.30403	0	2.474	0	0	0	8.57121	0	0.358751	0	0	1.99051	69.4915	0	0	0.929489	1.18797	0.82151	0	0.635042
AAACAGGAGATCCTGGGTTCGGATCCCAGCGGTG	ADRENAL_GLAND	Tissue-Enhanced	tRNA	tRNA-Thr-AGT-5-1	61.2706	0	0	0	0	0	69.3696	0.33979	5.69654	0.566824	12.716	10.1137	2.38595	10.6121	0	6.28103	1.00229	0	0	7.38238	0	3.22876	0	0.176864	3.01635	67.4389	0	0	0	0	1.26239	0.848265	0
AAACAGGAGATCCTGGGTTCGGATCCCAGCGGTG	COLON_TRANSVERSE	Tissue-Enhanced	tRNA	tRNA-Thr-AGT-5-1	61.2706	0	0	0	0	0	69.3696	0.33979	5.69654	0.566824	12.716	10.1137	2.38595	10.6121	0	6.28103	1.00229	0	0	7.38238	0	3.22876	0	0.176864	3.01635	67.4389	0	0	0	0	1.26239	0.848265	0
AAACAGGAGATCCTGGGTTCGGATCCCAGCGGTG	SIGMOID_COLON	Tissue-Enhanced	tRNA	tRNA-Thr-AGT-5-1	61.2706	0	0	0	0	0	69.3696	0.33979	5.69654	0.566824	12.716	10.1137	2.38595	10.6121	0	6.28103	1.00229	0	0	7.38238	0	3.22876	0	0.176864	3.01635	67.4389	0	0	0	0	1.26239	0.848265	0
AAACAGGAGATCCTGGGTTCGTATCCCAGCGGGG	ADRENAL_GLAND	Group-Enriched	tRNA	tRNA-Thr-CGT-3-1	234.188	0	0	2.92744	4.01108	1.8425	167.659	0.67958	12.9437	0.566824	44.0664	13.2201	1.34423	8.49045	0.973688	13.697	0.501143	0	0	5.86983	0	0.60074	0	0	4.06035	154.091	0	0.285641	1.26619	0	2.46453	1.01276	0.793802
AAACAGGAGATCCTGGGTTCGTATCCCAGCGGGG	COLON_TRANSVERSE	Group-Enriched	tRNA	tRNA-Thr-CGT-3-1	234.188	0	0	2.92744	4.01108	1.8425	167.659	0.67958	12.9437	0.566824	44.0664	13.2201	1.34423	8.49045	0.973688	13.697	0.501143	0	0	5.86983	0	0.60074	0	0	4.06035	154.091	0	0.285641	1.26619	0	2.46453	1.01276	0.793802
AAACAGGAGATCCTGGGTTCGTATCCCAGCGGGG	ILEUM	Group-Enriched	tRNA	tRNA-Thr-CGT-3-1	234.188	0	0	2.92744	4.01108	1.8425	167.659	0.67958	12.9437	0.566824	44.0664	13.2201	1.34423	8.49045	0.973688	13.697	0.501143	0	0	5.86983	0	0.60074	0	0	4.06035	154.091	0	0.285641	1.26619	0	2.46453	1.01276	0.793802
AAACAGGAGATCCTGGGTTCGTATCCCAGCGGGG	SIGMOID_COLON	Group-Enriched	tRNA	tRNA-Thr-CGT-3-1	234.188	0	0	2.92744	4.01108	1.8425	167.659	0.67958	12.9437	0.566824	44.0664	13.2201	1.34423	8.49045	0.973688	13.697	0.501143	0	0	5.86983	0	0.60074	0	0	4.06035	154.091	0	0.285641	1.26619	0	2.46453	1.01276	0.793802
AAACAGGAGATCCTGGGTTCGTATCCCAGCGGTG	ADRENAL_GLAND	Tissue-Enhanced	tRNA	tRNA-Thr-AGT-5-1	126.744	1.57348	0.204719	0.26996	0.916241	2.12257	167.579	1.62745	13.3134	15.1772	36.2286	21.5059	4.00552	11.8846	1.36316	16.3705	1.50343	0	0	4.10263	0	3.22876	0	0.530593	3.65916	156.115	0	1.14256	0.721716	1.66758	0.425816	1.29855	0.889788
AAACAGGAGATCCTGGGTTCGTATCCCAGCGGTG	COLON_TRANSVERSE	Tissue-Enhanced	tRNA	tRNA-Thr-AGT-5-1	126.744	1.57348	0.204719	0.26996	0.916241	2.12257	167.579	1.62745	13.3134	15.1772	36.2286	21.5059	4.00552	11.8846	1.36316	16.3705	1.50343	0	0	4.10263	0	3.22876	0	0.530593	3.65916	156.115	0	1.14256	0.721716	1.66758	0.425816	1.29855	0.889788
AAACAGGAGATCCTGGGTTCGTATCCCAGCGGTG	SIGMOID_COLON	Tissue-Enhanced	tRNA	tRNA-Thr-AGT-5-1	126.744	1.57348	0.204719	0.26996	0.916241	2.12257	167.579	1.62745	13.3134	15.1772	36.2286	21.5059	4.00552	11.8846	1.36316	16.3705	1.50343	0	0	4.10263	0	3.22876	0	0.530593	3.65916	156.115	0	1.14256	0.721716	1.66758	0.425816	1.29855	0.889788
AAACAGTAACCATTACTGAGTT	BLADDER	Group-Enriched	genome_mapped	GM	0	24.3889	0	0	0	0	0	0	12.6488	0	0	0	0	0	2.14211	12.1779	0	0	0	0	0	0	1.32312	0	0	0.168665	0	0	0	0	0	12.722	0
AAACAGTAACCATTACTGAGTT	DUODENUM	Group-Enriched	genome_mapped	GM	0	24.3889	0	0	0	0	0	0	12.6488	0	0	0	0	0	2.14211	12.1779	0	0	0	0	0	0	1.32312	0	0	0.168665	0	0	0	0	0	12.722	0
AAACAGTAACCATTACTGAGTT	LIVER	Group-Enriched	genome_mapped	GM	0	24.3889	0	0	0	0	0	0	12.6488	0	0	0	0	0	2.14211	12.1779	0	0	0	0	0	0	1.32312	0	0	0.168665	0	0	0	0	0	12.722	0
AAACAGTAACCATTACTGAGTT	THYROID	Group-Enriched	genome_mapped	GM	0	24.3889	0	0	0	0	0	0	12.6488	0	0	0	0	0	2.14211	12.1779	0	0	0	0	0	0	1.32312	0	0	0.168665	0	0	0	0	0	12.722	0
AAACAGTTACAATTACTGAGTT	RBC	Tissue-Enriched	genome_mapped	GM	0.253718	0.786739	0	0	0.216669	0	0	0	0.304093	0	0	0	0.213189	0	0	0.380559	0	0	6.82379	0	0.140128	0	135.811	0.324869	0.398102	0.33733	0.425697	0	0	0	0	0	0
AAACAGTTACAATTACTGAGTTT	RBC	Tissue-Enriched	genome_mapped	GM	0	0	0	0	0.232452	0	0	0.306002	0	0	0	0	0	0	0	0	0	0	1.86563	0	0	0	44.7111	0	0.459277	0	0.413616	0	0	0	0	0	0
AAACAGTTACCATTACTGAG	RBC	Tissue-Enriched	protein_coding	AC004846.4-001	0.803163	5.78558	0.60752	0.146372	0.232452	0	0	0.33979	17.0177	10.4179	2.10668	0	2.25451	3.39418	2.33755	10.8818	7.80859	1.40588	5.17379	5.00385	0.123028	6.36642	514.091	0.556696	7.11686	60.5507	6.33162	1.10632	0.988528	4.66002	2.46453	8.40454	0.15876
AAACAGTTACCATTACTGAGT	RBC	Tissue-Enriched	miRNA	hsa-mir-451b	5.67588	58.6587	4.40916	0.839542	2.53524	0.649216	1.78453	6.96071	93.4177	38.7617	12.1757	11.7753	17.1439	9.47006	18.1162	51.4593	30.7818	5.25986	26.1848	21.0015	2.41097	25.9268	2173.85	11.0123	49.3576	293.385	45.8426	9.88646	4.03484	28.5784	12.413	71.4235	8.53479
AAACAGTTACCATTACTGAGTT	RBC	Tissue-Enriched	miRNA	hsa-mir-451b	8.26094	51.2256	3.84276	1.12541	2.1433	0.3685	0.83633	7.16927	133.346	43.8498	6.84314	5.23654	17.4236	10.1805	17.7753	42.6567	29.0244	6.39758	84.0189	25.3035	3.48893	22.2197	5272.96	13.2396	54.4525	346.867	67.4586	11.5384	5.04305	26.6637	7.04308	71.1877	6.53372
AAACAGTTACCATTACTGAGTTT	RBC	Tissue-Enriched	miRNA	hsa-mir-451b	2.15577	19.4728	1.74165	0.416332	0.88246	0.737001	0	0.951794	37.3368	13.9336	7.89648	2.03708	8.7353	2.67969	6.32999	13.4247	8.85076	1.24025	32.1402	9.17834	1.01908	6.02209	1691.96	4.33993	16.1567	92.4284	19.1351	0.820614	1.76487	3.26991	1.65808	26.1987	1.86325
AAACAGTTACCATTACTGAGTTTA	RBC	Tissue-Enriched	miRNA	hsa-mir-451b	0	0.439771	0	0	0	0	0	0	1.07649	1.28148	0	1.72644	0.229833	0	0.58495	0	1.00229	0	3.33693	0	0.0529637	0	122.469	0	0.936713	6.2406	1.65447	0.142821	0	0.395991	0	1.5578	0
AAACAGTTACCATTACTGAGTTTAG	RBC	Tissue-Enriched	miRNA	hsa-mir-451b	0	0.219886	0	0	0	0	0	0	2.45707	1.47204	0	0	0.441545	0	0.779688	0.638131	0	0	2.27497	0	0.0787786	1.2894	189.394	0.353729	0.769798	9.10791	1.69071	0.225952	0.247132	0	0.425816	1.92723	0
AAACAGTTACCATTACTGAGTTTAGT	RBC	Tissue-Enriched	miRNA	hsa-mir-451b	0	0.219886	0	0	0	0	0	0.612004	0.601201	0.566824	0	0	0.671378	0	0.584213	0.5712	0.792588	0	1.03082	0.313551	0.0529637	0.70308	66.4934	0.463653	1.16635	2.8673	1.67863	0	0.494264	0.359236	0	0.778901	0
AAACATAAAGCTTGGAATACACGAAGACTCTCA	ADRENAL_GLAND	Tissue-Enhanced	protein_coding	RP11-114H15.1-001	80.9783	0.659657	0	0	2.7879	1.40358	30.0444	1.66516	0.304093	0	33.533	4.75267	22.9557	2.54714	0	23.7853	2.16806	1.45213	0	3.89669	0	5.52369	0	0	0.123899	18.6028	0	0	2.11241	0.791982	0	0.328998	1.09038
AAACATAAGAGTCTGACA	JEJUNUM	Tissue-Enhanced	other_TMapped	ENST00000384027.1	55.6702	3.23976	11.3249	0.553678	0.305414	1.37713	25.1891	1.59366	13.9868	1.13365	97.0161	139.609	7.90821	0.981604	1.56162	17.3223	5.54179	0	16.8279	12.9874	5.32134	4.25579	0	3.33095	1.43231	24.3345	5.50439	4.36775	1.65121	0	3.34628	4.13229	7.50723
AAACATACACGGGAAACCTCT	ADRENAL_GLAND	Tissue-Enhanced	miRNA	hsa-mir-494	53.5409	1.5392	4.16597	10.2161	8.70222	4.29868	2.53948	5.04421	1.37734	36.0049	3.1357	2.40495	0.441545	5.6265	3.75149	2.47472	0	0	0	0.780635	6.22783	3.0037	0	1.91389	2.10628	2.80525	3.04685	2.93737	2.90213	0	12.0926	1.29855	0.731028
AAACATAGAGGAAATTCCACGT	ADRENAL_GLAND	Tissue-Enhanced	miRNA	hsa-mir-376c	13.9746	0.659657	2.04719	5.78566	1.57982	0	0.4741	1.64239	4.22772	14.5153	0	0.193731	0.229833	4.58955	0.827442	0.380559	0	0	0	3.26959	0.317782	0.60074	0	0.408691	0	2.66668	3.3016	1.49599	0	0.791982	0.410755	0.259634	0
AAACATAGAGGAAATTCCACGT	GALLBLADDER	Tissue-Enhanced	miRNA	hsa-mir-376c	13.9746	0.659657	2.04719	5.78566	1.57982	0	0.4741	1.64239	4.22772	14.5153	0	0.193731	0.229833	4.58955	0.827442	0.380559	0	0	0	3.26959	0.317782	0.60074	0	0.408691	0	2.66668	3.3016	1.49599	0	0.791982	0.410755	0.259634	0
AAACATATAACTGAACTCCTCACACC	ADRENAL_GLAND	Group-Enriched	other_TMapped	ENST00000387347.2	145.135	1.57348	1.4538	0	2.39153	2.211	4.21215	7.94439	3.22125	78.2218	3.20153	11.1831	1.54225	1.19337	3.40896	0.951759	2.623	1.96857	5.78246	0.313551	0	3.6997	0	2.25564	3.30872	0.68989	5.83895	0	1.01905	0	0.851632	1.22956	6.83889
AAACATATAACTGAACTCCTCACACC	GALLBLADDER	Group-Enriched	other_TMapped	ENST00000387347.2	145.135	1.57348	1.4538	0	2.39153	2.211	4.21215	7.94439	3.22125	78.2218	3.20153	11.1831	1.54225	1.19337	3.40896	0.951759	2.623	1.96857	5.78246	0.313551	0	3.6997	0	2.25564	3.30872	0.68989	5.83895	0	1.01905	0	0.851632	1.22956	6.83889
AAACATATAACTGAACTCCTCACACCC	ADRENAL_GLAND	Group-Enriched	other_TMapped	ENST00000387347.2	81.2623	0.219886	0	0.276839	1.52707	0.3685	5.01798	5.15065	4.28529	45.346	3.20153	3.27964	0.443022	6.26579	0.584213	3.9984	1.45722	0.72832	0	0	0	0.358751	0	2.02657	3.93646	1.05768	4.56186	1.55822	4.0564	0	0.410755	4.14062	6.75513
AAACATATAACTGAACTCCTCACACCC	GALLBLADDER	Group-Enriched	other_TMapped	ENST00000387347.2	81.2623	0.219886	0	0.276839	1.52707	0.3685	5.01798	5.15065	4.28529	45.346	3.20153	3.27964	0.443022	6.26579	0.584213	3.9984	1.45722	0.72832	0	0	0	0.358751	0	2.02657	3.93646	1.05768	4.56186	1.55822	4.0564	0	0.410755	4.14062	6.75513
AAACATATAACTGAACTCCTCACACCCAATTGG	ADRENAL_GLAND	Tissue-Enriched	other_TMapped	ENST00000387347.2	190.095	0.786739	0.9692	0.862326	0.84328	0.508533	5.01798	5.59572	1.63241	10.2028	0	11.0824	2.84118	4.78146	2.38457	0.5712	0.874334	0	0	2.19486	0.280257	0	0	1.73978	0.229639	2.16069	1.38031	2.92419	1.86528	0	0.410755	0.493497	4.31966
AAACATATAACTGAACTCCTCACACCCAATTGGAC	ADRENAL_GLAND	Group-Enriched	other_TMapped	ENST00000387347.2	133.757	0	0	0.546799	1.52707	0	2.73273	3.94942	1.42468	19.272	1.05334	23.1521	2.21826	0.849045	2.62857	0.380559	3.78878	0.387032	0	0.467084	0	0.344329	0	4.12379	0.495595	0.70512	2.32283	0	0.564149	2.95753	0.82151	0	3.68462
AAACATATAACTGAACTCCTCACACCCAATTGGAC	GALLBLADDER	Group-Enriched	other_TMapped	ENST00000387347.2	133.757	0	0	0.546799	1.52707	0	2.73273	3.94942	1.42468	19.272	1.05334	23.1521	2.21826	0.849045	2.62857	0.380559	3.78878	0.387032	0	0.467084	0	0.344329	0	4.12379	0.495595	0.70512	2.32283	0	0.564149	2.95753	0.82151	0	3.68462
AAACATATAACTGAACTCCTCACACCCAATTGGAC	JEJUNUM	Group-Enriched	other_TMapped	ENST00000387347.2	133.757	0	0	0.546799	1.52707	0	2.73273	3.94942	1.42468	19.272	1.05334	23.1521	2.21826	0.849045	2.62857	0.380559	3.78878	0.387032	0	0.467084	0	0.344329	0	4.12379	0.495595	0.70512	2.32283	0	0.564149	2.95753	0.82151	0	3.68462
AAACATCACCTCTAGCATCACC	ADRENAL_GLAND	Group-Enriched	other_TMapped	ENST00000387347.2	201.101	0	0	0	0.305414	1.93856	8.00107	2.00103	2.38755	37.9772	4.80229	5.938	0.88309	5.00487	0.146984	0.380559	0	0.580548	0	1.56776	0	0.717501	0	0.69548	0	5.97606	0.540992	0	0.529206	0.359236	0	0.259634	7.45299
AAACATCACCTCTAGCATCACC	GALLBLADDER	Group-Enriched	other_TMapped	ENST00000387347.2	201.101	0	0	0	0.305414	1.93856	8.00107	2.00103	2.38755	37.9772	4.80229	5.938	0.88309	5.00487	0.146984	0.380559	0	0.580548	0	1.56776	0	0.717501	0	0.69548	0	5.97606	0.540992	0	0.529206	0.359236	0	0.259634	7.45299
AAACATCACCTCTAGCATCACCA	ADRENAL_GLAND	Group-Enriched	other_TMapped	ENST00000387347.2	126.025	0	0.818875	0	0.305414	0	0.4741	3.96435	2.46612	20.4057	0	5.70418	0.426377	1.69409	0.389475	2.28408	0	1.69415	0	0	0	0.358751	0	1.76864	1.30841	0	1.39239	0	0	0	0.410755	0.657995	1.68355
AAACATCACCTCTAGCATCACCA	GALLBLADDER	Group-Enriched	other_TMapped	ENST00000387347.2	126.025	0	0.818875	0	0.305414	0	0.4741	3.96435	2.46612	20.4057	0	5.70418	0.426377	1.69409	0.389475	2.28408	0	1.69415	0	0	0	0.358751	0	1.76864	1.30841	0	1.39239	0	0	0	0.410755	0.657995	1.68355
AAACATCAGATTGTGAATC	ADRENAL_GLAND	Tissue-Enhanced	other_TMapped	ENST00000387441.1	47.6724	1.57348	0	4.58374	4.0187	1.46491	3.84992	14.7944	5.17497	2.2673	4.80229	21.6571	0	11.8866	5.06318	6.66376	0.878677	0	0	2.50841	0.210192	1.20148	0	3.41909	0.477436	0	5.10285	0	3.15556	0.718473	2.11402	0.204927	0.910685
AAACATCAGATTGTGAATCT	ADRENAL_GLAND	Tissue-Enhanced	other_TMapped	ENST00000387441.1	89.186	2.67291	1.4538	1.61976	4.66497	2.70136	2.98309	12.0651	4.29606	9.85591	3.20153	5.59153	0.220772	18.3957	11.1052	10.0902	0.878677	1.93516	0	10.3472	0	5.33343	0	7.24531	0.936713	1.99202	9.29942	0	0	3.676	1.65808	3.27883	4.55343
AAACATCAGATTGTGAATCTGACAACAGAGG	ADRENAL_GLAND	Tissue-Enhanced	other_TMapped	ENST00000387441.1	50.5828	1.57348	3.44704	2.20783	3.67036	2.30706	2.14676	7.79822	1.39295	5.77819	1.05334	2.87259	8.33164	3.81771	0.537196	20.9308	0	0.580548	0	4.37675	0	3.12046	0	2.29648	3.09747	4.55246	0.413616	4.63593	3.07041	3.52716	0.425816	1.53203	0.455343
AAACATCAGATTGTGAATCTGACAACAGAGGCT	ADRENAL_GLAND	Tissue-Enhanced	other_TMapped	ENST00000387441.1	191.183	8.20432	11.0145	10.43	15.9836	7.49121	4.99136	27.5436	13.5462	75.6075	14.3654	24.1489	30.941	32.6608	11.4961	59.7652	0.878677	0.387032	0	10.6714	0.467144	2.51972	0	11.288	9.67234	7.26483	25.2914	11.3095	6.40965	1.15122	4.54843	1.74012	3.73877
AAACATCCCCGACTGGAAGCTTT	RIGHT_HEART	Tissue-Enhanced	miRNA	hsa-mir-30d	1.57018	0.659657	2.32707	0	1.34958	1.01707	2.50899	3.90854	0.760524	0	2.10668	0.387462	2.24692	2.42423	27.3056	8.37591	0.582889	1.70644	18.9997	0.313551	5.98447	0	0	37.0653	0.619493	0.168665	8.78183	1.30883	2.89329	0	1.64302	1.81743	0
AAACATCCCCGACTGGACGCT	RBC	Tissue-Enriched	miRNA	hsa-mir-30d	0	0	0	0	0	0	0	0	0	0	1.05334	1.72644	0.220772	0.211762	1.55713	0	0	0	0	0	0.0700642	0	63.1944	0.231827	0.229639	0	0	0	0.247132	0	0	0	0
AAACATCCTTGACTGGAAGCTG	RBC	Tissue-Enhanced	miRNA	hsa-mir-30e	0	0	0.614156	2.44275	0	1.24553	3.48768	0.612004	2.6879	0.566824	0	0.931922	3.14813	2.96866	5.16683	1.9028	0	1.93617	0.138389	0.934168	2.97905	0.945069	14.8617	3.8643	0	2.88253	3.43631	2.43858	1.51773	0	0	1.94226	1.09038
AAACATCCTTGACTGGAAGCTT	LEFT_HEART	Tissue-Enhanced	miRNA	hsa-mir-30e	1.64833	8.89826	2.50834	4.45865	6.3417	4.19272	9.45387	13.1744	5.19063	2.2673	5.3082	2.44504	9.33846	10.7128	81.4379	9.32478	3.38005	0	25.7265	0.940654	24.875	1.31824	3.0882	61.6087	4.56598	11.1274	28.7529	2.93737	6.85182	4.13537	14.4819	2.61099	5.58108
AAACATCCTTGACTGGACGCT	RBC	Tissue-Enriched	miRNA	hsa-mir-30e	0	0	0	0.146372	0	0	0	0.33979	0	0	0	0	0.213189	0	1.07067	0.5712	0	0	0.269833	0	0.315114	0	62.8376	0.73356	0.477436	0.168665	0	0.249332	0	0	0	0	0
AAACATGGTAGGCTTCCCCAAGGCATCTGCAGGG	BREAST	Group-Enriched	protein_coding	AC104309.2-008	0	0	1.21504	0	0	0	0	0	0	0	0	0	0	0	0	0	0	2.90094	0	0	0	0	0	0	0	0	0	0	0	0	0	0.204927	0
AAACATGGTAGGCTTCCCCAAGGCATCTGCAGGG	LUNG	Group-Enriched	protein_coding	AC104309.2-008	0	0	1.21504	0	0	0	0	0	0	0	0	0	0	0	0	0	0	2.90094	0	0	0	0	0	0	0	0	0	0	0	0	0	0.204927	0
AAACATGGTTCCGTCAAGCACA	LUNG	Tissue-Enhanced	miRNA	hsa-mir-218-1	26.8126	10.5835	5.63526	0	1.04417	2.3684	2.8446	2.93005	8.32686	1.13365	8.9184	2.48177	8.00932	10.8411	2.63602	0	9.07387	66.3116	0	3.95558	0	13.8281	0	2.937	5.45337	7.05047	4.69399	3.70868	3.80486	13.1734	7.08826	13.3596	10.878
AAACATGGTTCCGTCAAGCACT	ADRENAL_GLAND	Tissue-Enhanced	miRNA	hsa-mir-218-1	26.5764	0	0	0.146372	0.610827	1.474	1.4223	1.22401	2.74605	0	1.60076	1.20247	3.29937	2.38673	0	0	10.6677	20.8102	0	1.56776	0	6.35061	0	0.501734	1.99733	1.41024	2.4817	4.70824	2.50373	3.98835	2.46453	1.54669	3.46313
AAACATTCAACGCTGTCGGTG	CEREBRAL_WHITE_MATTER	Tissue-Enhanced	miRNA	hsa-mir-181a-2	0	0	1.43303	11.9803	13.5314	21.3125	0.4741	0	0	0	1.02903	0.581192	0.450606	0	0.68418	0	0.501143	0	8.99527	0.627103	2.07958	0.717501	11.8749	0.408691	1.14819	0.168665	0.540992	0	5.48912	2.70855	0	0.164499	0.476281
AAACATTCAACGCTGTCGGTGAG	RBC	Tissue-Enhanced	miRNA	hsa-mir-181a-2	5.29614	0	1.13634	26.4153	29.8658	43.4948	2.62086	4.13912	2.49949	1.47204	1.05334	3.99488	2.83655	1.90985	7.94154	0.761118	0.874334	11.0039	5.3164	5.99691	8.30819	2.7979	59.0667	2.22954	1.51989	6.91263	1.65447	1.42821	12.9636	1.86969	2.93553	2.18762	0.731028
AAACATTCAACGCTGTCGGTGAGTTT	CEREBRAL_CORTEX	Tissue-Enhanced	miRNA	hsa-mir-181a-2	0.253718	0	0.409437	8.44249	19.4076	6.37532	0	1.5638	0	0	0	0	0.892151	0	1.17215	0	0	0	16.8745	0	2.02152	1.72164	0	0.176864	1.19431	0	1.08198	0	1.30554	0	0	1.24346	0.455343
AAACATTCAACGCTGTCGGTGAGTTT	MONO	Tissue-Enhanced	miRNA	hsa-mir-181a-2	0.253718	0	0.409437	8.44249	19.4076	6.37532	0	1.5638	0	0	0	0	0.892151	0	1.17215	0	0	0	16.8745	0	2.02152	1.72164	0	0.176864	1.19431	0	1.08198	0	1.30554	0	0	1.24346	0.455343
AAACATTCATTGCTGTCGGTGGGT	CEREBRAL_WHITE_MATTER	Tissue-Enhanced	miRNA	hsa-mir-181b-1	0.253718	1.09943	1.67533	17.8881	13.1372	25.0582	0	0	0.253508	1.13365	0	0.504372	3.05733	0.849045	0.973688	0	2.0488	2.23397	0	2.24078	1.03238	0	0	0.324869	0.229639	0	0.827233	0.999744	8.14412	0	0.425816	1.16298	0
AAACATTCATTGCTGTCGGTGGGTT	CEREBRAL_WHITE_MATTER	Tissue-Enhanced	miRNA	hsa-mir-181b-1	1.61219	0	0.2423	7.88882	8.93024	20.8477	0	0	0	0	1.60076	4.16811	0.450606	0	2.6278	0	1.00229	1.74164	0	2.60025	1.43667	0.358751	0	1.14225	0.123899	0.505995	0.540992	0.677793	8.43437	0.791982	0.425816	1.60139	0.455343
AAACATTCGCAGTGCACTTCTT	ADRENAL_GLAND	Tissue-Enhanced	genome_mapped	GM	4.19138	0	0	2.4937	3.00236	0.762799	0	0	0	0.566824	0	0	0	0	0	0	0	0.193516	0.131444	0	0.103196	0	0	0.176864	0.398102	0	0	0.225952	0.282075	0	0	0	0
AAACATTCGCAGTGCACTTCTT	CEREBRAL_CORTEX	Tissue-Enhanced	genome_mapped	GM	4.19138	0	0	2.4937	3.00236	0.762799	0	0	0	0.566824	0	0	0	0	0	0	0	0.193516	0.131444	0	0.103196	0	0	0.176864	0.398102	0	0	0.225952	0.282075	0	0	0	0
AAACATTCGCGGCGCACTTCTT	CEREBRAL_CORTEX	Tissue-Enhanced	miRNA	hsa-mir-543	10.9258	1.00662	0	7.43229	16.0951	4.34184	0	0.645792	0	2.56297	0	0.193731	0.654734	1.40713	0.293968	0.257572	0.501143	0.170644	0.131444	0	0.388366	0.358751	0	1.08729	0	0	0.540992	0	2.04252	0	0.425816	0.574353	0.455343
AAACATTCGCGGCGCACTTCTTT	ADRENAL_GLAND	Tissue-Enhanced	miRNA	hsa-mir-543	4.40309	0	0	3.16408	3.80424	1.29843	0	0	0	0.566824	0	0	0.220772	0.346319	0.194738	0.257572	0	0.170644	0.229452	0	0.156159	0	0	0	0	0	0.966689	0	0	0	0.851632	0.259634	0.15876
AAACATTCGCGGCGCACTTCTTT	CEREBRAL_CORTEX	Tissue-Enhanced	miRNA	hsa-mir-543	4.40309	0	0	3.16408	3.80424	1.29843	0	0	0	0.566824	0	0	0.220772	0.346319	0.194738	0.257572	0	0.170644	0.229452	0	0.156159	0	0	0	0	0	0.966689	0	0	0	0.851632	0.259634	0.15876
AAACATTCGCGGTGCACCTCTT	CEREBRAL_CORTEX	Tissue-Enhanced	miRNA	hsa-mir-543	1.77603	0	0	2.49584	3.43348	2.57041	0	0	0	1.84831	0	0	0	0.346319	0	0	0	0	0.131444	0	0.105927	0	0	0.231827	0.247797	0	0	0	1.09336	0.304116	1.26239	0	0.15876
AAACATTCGCGGTGCACT	CEREBRAL_CORTEX	Tissue-Enhanced	miRNA	hsa-mir-543	6.09343	0	0	8.62884	23.6074	6.24503	0	0	1.50325	19.1365	0	0.193731	0	0.346319	0.146984	0	0	0	0	0	0.468478	0	0.975505	0	0	1.22635	0	0	7.02225	0	0	0	0
AAACATTCGCGGTGCACT	GALLBLADDER	Tissue-Enhanced	miRNA	hsa-mir-543	6.09343	0	0	8.62884	23.6074	6.24503	0	0	1.50325	19.1365	0	0.193731	0	0.346319	0.146984	0	0	0	0	0	0.468478	0	0.975505	0	0	1.22635	0	0	7.02225	0	0	0	0
AAACATTCGCGGTGCACTT	CEREBRAL_CORTEX	Tissue-Enhanced	miRNA	hsa-mir-543	14.5719	0	0.2423	9.08709	19.5494	6.84265	0.4741	2.22452	0.332079	13.086	2.05806	1.72644	0	3.42968	0.146984	0	0	0	0	1.30012	0.5826	2.1525	0	0.884321	0.247797	0	1.78184	0.142821	3.91677	0	2.92047	0.204927	0
AAACATTCGCGGTGCACTTC	CEREBRAL_CORTEX	Tissue-Enhanced	miRNA	hsa-mir-543	28.3971	1.57348	0	18.7908	33.5374	13.131	5.55307	3.67202	3.79771	2.2673	0	4.22535	0.441545	0	0.440952	0.951759	1.00229	0	0	9.10086	0.589844	3.15665	0.92833	2.64099	1.19431	0.67466	0	0.571282	3.75277	2.61668	2.06884	0.259634	0.455343
AAACATTCGCGGTGCACTTCTA	SCIATIC	Tissue-Enhanced	miRNA	hsa-mir-543	3.93766	0	0	1.9469	3.31373	0.903482	0	0.612004	0	0	1.60076	0.774923	0	0	0.341722	0	0.291445	0	0.131444	0	0.661379	0	0	0.176864	5.46614	0	0.540992	0	0	0	2.12908	0	0
AAACATTCGCGGTGCACTTCTAA	GALLBLADDER	Tissue-Enhanced	miRNA	hsa-mir-543	0.803163	0	0	0.276839	0	0	0.4741	0	0	1.28148	0	2.13104	0	0	0	0	0	0	0	0	0.55272	0	0	0	0	0	0	0	0	0	0	0	0.476281
AAACATTCGCGGTGCACTTCTAA	JEJUNUM	Tissue-Enhanced	miRNA	hsa-mir-543	0.803163	0	0	0.276839	0	0	0.4741	0	0	1.28148	0	2.13104	0	0	0	0	0	0	0	0	0.55272	0	0	0	0	0	0	0	0	0	0	0	0.476281
AAACATTCGCGGTGCACTTCTT	CEREBRAL_CORTEX	Tissue-Enhanced	miRNA	hsa-mir-543	4181.24	107.595	118.783	3708.36	6877.44	2768.34	116.935	310.25	163.5	820.772	164.706	164.454	173.215	570.344	141.815	127.032	116.959	68.3331	263.531	344.3	179.938	243.002	0	262.388	132.969	132.279	261.598	100.216	849.192	149.38	783.528	119.942	151.145
AAACATTCGCGGTGCACTTCTTA	CEREBRAL_CORTEX	Tissue-Enhanced	miRNA	hsa-mir-543	179.191	11.7107	2.86781	155.335	243.002	90.2071	8.14344	18.1282	5.77297	66.6554	6.86034	8.37723	7.91727	27.3563	7.56264	10.0895	1.50343	11.4689	24.4914	10.7726	42.0047	13.5499	0	18.6814	5.21869	6.4386	9.55816	7.47458	24.6243	9.87494	35.6823	3.97928	14.9148
AAACATTCGCGGTGCACTTCTTAA	MONO	Tissue-Enhanced	miRNA	hsa-mir-543	12.1104	0	2.58571	5.22081	20.3485	6.77157	1.4223	0.966727	0.917665	0.566824	0	0.387462	0.441545	1.90785	0.972914	0.380559	1.74867	0	20.6662	0	10.805	0	0	1.75391	0	0	0.954608	0	1.4587	0	1.26239	0	3.17521
AAACATTCGCGGTGCACTTCTTGT	ADRENAL_GLAND	Tissue-Enhanced	miRNA	hsa-mir-543	2.02975	0	0	0	0	0	0	0.67958	0	1.47204	0	0.310641	0	0	0	0	0	0	0	0	0.899431	0	0	0	0	0	0	0	0	0	0.425816	0	0
AAACATTCGCGGTGCACTTCTTGT	GALLBLADDER	Tissue-Enhanced	miRNA	hsa-mir-543	2.02975	0	0	0	0	0	0	0.67958	0	1.47204	0	0.310641	0	0	0	0	0	0	0	0	0.899431	0	0	0	0	0	0	0	0	0	0.425816	0	0
AAACATTCGCGGTGCACTTCTTT	ADRENAL_GLAND	Tissue-Enhanced	miRNA	hsa-mir-543	2167.67	79.6991	65.1701	1135.81	1661.81	707.85	71.0705	163.254	75.1944	516.419	91.3773	78.4519	101.861	374.061	82.543	87.5471	85.9856	39.9389	318.022	173.838	213.397	102.164	0.464165	161.575	77.6442	64.5932	184.097	74.8701	163.799	83.1056	377.228	68.4269	104.763
AAACATTCGCGGTGCACTTCTTTAA	PBMC	Tissue-Enhanced	miRNA	hsa-mir-543	1.01487	0	0	0.276839	1.78292	0.508533	2.50899	0	0	0	0	0	0.426377	0.423523	0	0	0	0	0	0	7.14373	0	0	0.176864	0	0	0.540992	0	0.454905	0	0	0	1.5876
AAACATTCGCGGTGCACTTCTTTG	ADRENAL_GLAND	Tissue-Enhanced	miRNA	hsa-mir-543	2.87492	0.786739	0	0	0.650008	0	0	0	0	1.70047	0	0	0	0	0.243229	0	0	0	0	0.467084	0.787849	0	0	0.324869	0	0	0	0	0	0	0	0	0
AAACATTCGCGGTGCACTTCTTTG	GALLBLADDER	Tissue-Enhanced	miRNA	hsa-mir-543	2.87492	0.786739	0	0	0.650008	0	0	0	0	1.70047	0	0	0	0	0.243229	0	0	0	0	0.467084	0.787849	0	0	0.324869	0	0	0	0	0	0	0	0	0
AAACATTCGCGGTGCACTTCTTTT	ADRENAL_GLAND	Tissue-Enhanced	miRNA	hsa-mir-543	68.0794	2.36022	1.30347	25.3513	28.5199	16.0188	1.78453	1.6086	2.96775	8.97039	0	2.90932	3.51719	9.02668	1.75636	3.61712	0	1.69415	24.1858	4.21392	21.4146	2.26331	0	2.91736	1.23899	1.7628	8.01899	0	2.48405	1.79618	10.5099	1.44839	0.772864
AAACCACGAGGAAGAGAGG	GALLBLADDER	Tissue-Enhanced	other_TMapped	ENST00000625876.1	1.09889	0.659657	0	1.28554	0.610827	1.99989	3.37581	0.612004	15.969	35.9042	1.02903	0.931922	0.213189	0.346319	0	0.5712	2.50572	0	11.6589	3.90037	0.632896	0	0	0.69548	2.5805	3.03597	0.425697	0.999744	1.34049	5.90311	0	0.259634	7.05188
AAACCAGGGGTCGCGAGT	ADRENAL_GLAND	Tissue-Enhanced	tRNA	tRNA-Thr-TGT-2-1	118.218	14.948	1.90657	2.29423	7.75164	7.42225	113.164	0.33979	12.3647	6.80189	79.0027	85.181	0.433961	16.9769	0.341722	3.0452	0.291445	0.968084	0	7.01642	3.34972	0	2.57836	1.18033	1.85527	47.8085	3.38142	5.31342	3.74835	1.58396	1.70326	2.85597	1.24914
AAACCAGGGGTCGCGAGTTC	ADRENAL_GLAND	Tissue-Enhanced	tRNA	tRNA-Thr-TGT-2-1	111.322	0	1.63111	1.46372	3.61319	3.7895	123.383	1.95231	14.25	2.83412	90.6481	50.9945	0.213189	2.89345	2.2398	2.28408	0	0	0	5.30162	1.74392	2.16097	0	3.4713	2.88266	48.0247	6.34922	1.99465	3.01137	0.359236	0.82151	1.46267	0.455343
AAACCAGGGGTCGCGAGTTC	COLON_TRANSVERSE	Tissue-Enhanced	tRNA	tRNA-Thr-TGT-2-1	111.322	0	1.63111	1.46372	3.61319	3.7895	123.383	1.95231	14.25	2.83412	90.6481	50.9945	0.213189	2.89345	2.2398	2.28408	0	0	0	5.30162	1.74392	2.16097	0	3.4713	2.88266	48.0247	6.34922	1.99465	3.01137	0.359236	0.82151	1.46267	0.455343
AAACCAGGGGTCGCGAGTTCA	ADRENAL_GLAND	Tissue-Enhanced	tRNA	tRNA-Thr-TGT-3-1	195.278	2.23313	0.614156	2.14098	6.54411	7.95642	150.194	5.92058	8.48295	1.13365	102.713	67.2544	0.433961	1.888	3.06724	0	1.16578	6.4041	0	1.86834	1.38667	0	0	4.20486	1.11509	82.5466	3.44839	0	1.79539	0	1.70326	0.164499	0.952563
AAACCAGGGGTCGCGAGTTCA	COLON_TRANSVERSE	Tissue-Enhanced	tRNA	tRNA-Thr-TGT-3-1	195.278	2.23313	0.614156	2.14098	6.54411	7.95642	150.194	5.92058	8.48295	1.13365	102.713	67.2544	0.433961	1.888	3.06724	0	1.16578	6.4041	0	1.86834	1.38667	0	0	4.20486	1.11509	82.5466	3.44839	0	1.79539	0	1.70326	0.164499	0.952563
AAACCAGGGGTCGCGAGTTCATATCTCGCTGGGG	ADRENAL_GLAND	Tissue-Enhanced	tRNA	tRNA-Thr-TGT-5-1	134.104	0	1.62669	0.276839	0.697357	0.254266	99.8397	1.35916	8.08405	0	47.8153	40.425	2.45253	8.70221	0	18.6899	1.08403	0	0	6.23579	0	1.435	0	0	10.7488	97.8858	0.827233	1.90355	1.48279	0	1.64302	1.08213	0
AAACCAGGGGTCGCGAGTTCATTTCTCGCTGGGG	ADRENAL_GLAND	Tissue-Enhanced	tRNA	tRNA-Thr-TGT-3-1	344.579	2.36022	0.4846	1.90283	0.84328	1.89475	149.096	1.32537	16.5434	0.566824	52.4931	53.087	1.98991	12.9236	0.194738	22.2739	2.29602	0	0	17.0413	0	2.51125	0	0.855462	1.94595	97.1506	2.06808	1.30883	1.65121	1.18797	0	0.259634	0.731028
AAACCATCGACCGTTGATTGT	CEREBRAL_WHITE_MATTER	Tissue-Enhanced	miRNA	hsa-mir-181a-1	4.99454	0	0.894037	18.1043	27.2886	40.8618	2.50899	1.32537	1.32831	1.13365	2.05806	0.774923	1.57407	0.849045	1.36316	0	1.16578	5.80699	0	0.627103	7.77353	0	4.55007	2.49945	4.41389	3.40226	0.851394	2.67728	8.57038	0	1.27745	1.39685	1.72543
AAACCATGCAGGAAACAGCC	ILEUM	Tissue-Enhanced	other_TMapped	ENST00000364478.1	1.09889	0	3.05972	0	0	0	45.3728	3.06002	2.85417	4.41128	70.3921	35.4811	1.95809	0.849045	0	0	0.582889	0.170644	16.6201	0	0.515978	0.358751	0	0.176864	0.991189	22.2648	0.413616	0	1.93958	0	0.410755	2.35212	4.3406
AAACCATGCAGGAAACATAT	MONO	Tissue-Enhanced	other_TMapped	ENST00000363217.1	5.15671	2.36022	1.22831	0	0	0	18.5556	2.00495	5.17391	0	23.3567	18.3141	1.79336	0.849045	0	1.52296	5.55916	0	62.8098	1.09419	1.09864	3.6997	0	0.176864	0.229639	2.49802	2.06808	0	1.01905	0.359236	1.27745	2.62565	0
AAACCATGTGGTCAGCATTGCATCTGCGGCA	LUNG	Tissue-Enhanced	other_TMapped	ENST00000516733.1	0	0	0	0	0	0	0	0	0	0	0	0	0	0	0.146984	0.772717	0	3.75416	0	0	0.279187	0.358751	0	0	0.353537	0.168665	0	0	0	0	0	0	0.455343
AAACCATGTGGTCAGCATTGCATCTGCGGCAA	LUNG	Tissue-Enhanced	other_TMapped	ENST00000516733.1	0.253718	0.219886	0	0.26996	0	0	0	0	0	0	0	0.310641	0.441545	0.346319	0	0	0	4.09545	0	0	0.738495	0	0	0	0.123899	0	0.540992	0.534973	0.282075	0	0	0.409854	0.15876
AAACCATTACCATTACTGAGTTTA	RBC	Tissue-Enhanced	miRNA	hsa-mir-451b	1.3106	2.36022	1.17171	0.26996	0.610827	0.254266	2.8446	29.9882	13.6848	2.94407	0	1.72644	2.21974	34.6544	1.55864	1.65682	1.50343	0.193516	0.915507	1.25421	0.0700642	15.6673	93.9981	0.408691	4.88514	7.26782	6.68701	0	0.721716	8.73193	0.410755	4.32218	0.731028
AAACCATTACCATTACTGAGTTTAG	RBC	Tissue-Enhanced	miRNA	hsa-mir-451b	1.86591	1.67873	0.409437	2.32604	0.522083	0	0.4741	18.9721	14.4082	2.60568	0	0.891833	3.10431	33.6708	0.828179	1.4669	0.501143	0.36416	0.868244	1.24772	0	20.8309	123.778	1.92155	4.61248	11.1471	10.8521	0.225952	1.23124	12.0386	0.410755	5.48162	0
AAACCATTTCATAACTTTGTCAAAGTTAAA	LOWER_ESOPHAGUS	Tissue-Enhanced	other_TMapped	ENST00000387419.1	21.104	2.9856	0	0.276839	0.955422	0	2.8446	5.12862	9.72339	0	1.05334	0	5.51005	0.692638	2.78153	1.9028	31.572	0	0	0.627103	0.280257	5.40666	0	2.38521	0.645899	7.60515	0.966689	0	0.282075	0.791982	1.67314	0.424132	11.7801
AAACCCACTCCACCTTACT	ADRENAL_GLAND	Group-Enriched	other_TMapped	ENST00000387347.2	79.7179	0	0.810027	0.276839	1.08335	0.280715	0	1.01937	0	163.245	0	8.3873	0.662317	0.849045	0.881903	0	0	0	0	0.313551	0	0	0	0.324869	0.796204	0	1.24085	0	0	1.07771	0	0.519267	2.65705
AAACCCACTCCACCTTACT	GALLBLADDER	Group-Enriched	other_TMapped	ENST00000387347.2	79.7179	0	0.810027	0.276839	1.08335	0.280715	0	1.01937	0	163.245	0	8.3873	0.662317	0.849045	0.881903	0	0	0	0	0.313551	0	0	0	0.324869	0.796204	0	1.24085	0	0	1.07771	0	0.519267	2.65705
AAACCCACTCCACCTTACTACCA	ADRENAL_GLAND	Group-Enriched	other_TMapped	ENST00000387347.2	66.5416	20.6843	0	0	1.75952	0	1.67266	1.92561	0	26.6407	0	2.48513	0.220772	3.39418	0.389475	0	0.501143	0	0	1.25421	0	0	0	0.872344	0.688916	0	1.27709	0	0	0	0.410755	0.493497	0
AAACCCACTCCACCTTACTACCA	BLADDER	Group-Enriched	other_TMapped	ENST00000387347.2	66.5416	20.6843	0	0	1.75952	0	1.67266	1.92561	0	26.6407	0	2.48513	0.220772	3.39418	0.389475	0	0.501143	0	0	1.25421	0	0	0	0.872344	0.688916	0	1.27709	0	0	0	0.410755	0.493497	0
AAACCCACTCCACCTTACTACCA	GALLBLADDER	Group-Enriched	other_TMapped	ENST00000387347.2	66.5416	20.6843	0	0	1.75952	0	1.67266	1.92561	0	26.6407	0	2.48513	0.220772	3.39418	0.389475	0	0.501143	0	0	1.25421	0	0	0	0.872344	0.688916	0	1.27709	0	0	0	0.410755	0.493497	0
AAACCCAGCGGGCCGACTTC	MONO	Tissue-Enriched	genome_mapped	GM	0.253718	0	0	0	0	0.762799	0.4741	0	0.538245	0	1.02903	0.193731	0	0	0.587936	0	1.45722	0.853219	157.517	0.313551	2.22898	0	1.397	0	0	0	0.413616	0.571282	0	0	0	0.683766	0
AAACCCAGCGGGCCGACTTCC	MONO	Tissue-Enriched	genome_mapped	GM	1.52231	3.14695	3.77644	1.98085	1.18787	5.37757	10.8723	1.22401	4.40065	15.0491	1.05334	0.193731	1.81148	0.981604	2.24728	9.87666	3.21458	2.37848	293.341	5.24922	16.6706	1.37732	10.0466	2.31983	8.80963	1.73234	1.39239	2.42795	1.70141	0	0.410755	2.35136	0.910685
AAACCCTATAAACCTGACCT	COLON_TRANSVERSE	Group-Enriched	protein_coding	CTD-2325A15.4-001	0	0	0	0	0	0	50.0349	0	20.4526	0	23.3395	127.376	0	0	0	1.90352	0	0	0	0	0	0	0	0	0.495595	4.68916	4.9634	0	0	0	0	0	3.01645
AAACCCTATAAACCTGACCT	DUODENUM	Group-Enriched	protein_coding	CTD-2325A15.4-001	0	0	0	0	0	0	50.0349	0	20.4526	0	23.3395	127.376	0	0	0	1.90352	0	0	0	0	0	0	0	0	0.495595	4.68916	4.9634	0	0	0	0	0	3.01645
AAACCCTATAAACCTGACCT	ILEUM	Group-Enriched	protein_coding	CTD-2325A15.4-001	0	0	0	0	0	0	50.0349	0	20.4526	0	23.3395	127.376	0	0	0	1.90352	0	0	0	0	0	0	0	0	0.495595	4.68916	4.9634	0	0	0	0	0	3.01645
AAACCCTATAAACCTGACCT	JEJUNUM	Group-Enriched	protein_coding	CTD-2325A15.4-001	0	0	0	0	0	0	50.0349	0	20.4526	0	23.3395	127.376	0	0	0	1.90352	0	0	0	0	0	0	0	0	0.495595	4.68916	4.9634	0	0	0	0	0	3.01645
AAACCCTTACCATTACTGAGTTT	LARYNX	Tissue-Enhanced	miRNA	hsa-mir-451b	4.1015	8.53949	0.409437	1.08672	4.08792	3.4197	12.3266	135.914	56.0593	8.38388	8.9184	5.31336	17.0054	229.834	5.25405	12.1617	2.08632	3.75596	3.06133	2.65546	0.394898	94.7141	89.5305	2.01459	7.01306	57.3461	56.8566	2.31914	2.87803	74.883	1.24733	9.84058	1.06945
AAACCGATACCATTACTGAG	RBC	Tissue-Enhanced	genome_mapped	GM	0.803163	6.13255	0.889613	0.292744	1.20366	0.877033	4.43589	9.83686	8.31248	9.55541	0	0.504372	1.95957	14.4871	0.390212	2.03738	1.50343	8.1186	0.32746	12.9015	0	9.64803	61.4265	2.12452	6.21995	28.1823	12.5758	4.91118	2.77509	6.59491	3.74198	2.17296	1.22821
AAACCGATACCATTACTGAGTTT	RBC	Tissue-Enhanced	miRNA	hsa-mir-451b	5.97327	19.6342	1.05454	1.78677	4.80327	2.2368	4.43589	27.3277	27.1531	23.0701	0	2.1344	6.6967	41.2665	2.33682	4.02015	2.88325	7.57147	3.98497	9.96546	0.526641	20.6189	202.22	6.94379	15.2266	47.471	30.0883	5.27995	7.87919	9.91165	3.74198	6.27239	3.34616
AAACCGCTACCATTACTGAG	RBC	Tissue-Enriched	miRNA	hsa-mir-451b	6.05143	60.2628	9.55008	1.71089	2.72851	0.622767	7.28049	21.1056	56.1684	59.3825	1.05334	2.01749	19.2258	25.5996	10.1448	30.351	15.9947	27.5755	4.49692	59.6142	0.951939	39.7358	741.68	15.3832	25.1831	102.5	26.3562	9.71319	15.5206	46.2877	19.8518	18.0704	12.9541
AAACCGCTACCATTACTGAGTTTAG	RBC	Tissue-Enriched	miRNA	hsa-mir-451b	1.35261	12.2066	1.54356	0.276839	1.21944	0	0.4741	4.28403	11.2336	8.38388	2.6541	0.310641	4.4772	2.46793	3.26574	4.00783	2.50572	1.04673	1.92902	5.01682	0.377798	4.49778	330.555	4.08415	6.33715	15.1026	5.75257	0.903806	2.20451	4.60487	4.54843	5.13796	3.64274
AAACCGCTACCATTACTGAGTTTAGT	RBC	Tissue-Enriched	miRNA	hsa-mir-451b	0	14.3469	2.27621	0.562703	0.522083	0	0	7.1017	7.38775	13.2569	0	4.65535	4.21871	2.67969	3.26124	3.50428	0.792588	3.7185	0.901681	5.20979	0.593973	1.64815	110.642	7.27417	7.88654	9.38318	3.79503	2.99706	1.74519	3.66587	6.22157	5.09791	2.89082
AAACCGCTGGGTGATCTGG	MONO	Tissue-Enriched	genome_mapped	GM	3.18824	0.786739	1.4538	3.80567	1.83248	3.55259	0	0.947872	1.04526	12.3431	0	0.310641	1.59977	0	1.46239	6.52822	0	2.78663	416.224	0.313551	8.09607	0.344329	10.2067	1.29026	7.68784	2.82048	1.25293	5.11586	0.247132	1.43695	0.410755	2.28237	1.24914
AAACCGCTGGGTGATCTGGA	ILEUM	Group-Enriched	genome_mapped	GM	1.3106	0	0	0	0	0	0	0.306002	1.34561	0	3.20153	0	0	0.692638	0	0	0	0.170644	21.4575	0	1.59368	0	0.860454	0	0.688916	0	0	0	0	0	0.410755	0.778901	0
AAACCGCTGGGTGATCTGGA	MONO	Group-Enriched	genome_mapped	GM	1.3106	0	0	0	0	0	0	0.306002	1.34561	0	3.20153	0	0	0.692638	0	0	0	0.170644	21.4575	0	1.59368	0	0.860454	0	0.688916	0	0	0	0	0	0.410755	0.778901	0
AAACCGCTGGGTGATCTGGAA	MONO	Tissue-Enriched	genome_mapped	GM	5.85731	0	0	0.553678	0.232452	0	0	0.918005	0.608186	0	1.60076	2.88882	0	0	0	0.5712	0	0	47.6373	0	0.826179	0	0.929831	0	0.688916	1.41024	1.27709	0	0	0.718473	1.23226	0.259634	0
AAACCGGAGATGAAAACC	ADRENAL_GLAND	Tissue-Enhanced	other_TMapped	ENST00000387460.2	104.469	3.67953	8.73961	61.9317	41.6225	21.6182	10.9028	0	3.28047	4.5346	3.16001	3.41369	4.35773	3.58609	23.464	3.80704	1.74867	5.32295	0.276778	1.25421	0.157557	0	0	34.3332	2.13938	1.02722	3.18631	2.8517	30.3398	2.99428	10.3291	2.89162	1.36603
AAACCGGAGATGAAAACCT	ADRENAL_GLAND	Tissue-Enhanced	other_TMapped	ENST00000387460.2	53.8978	0	2.1807	17.7364	17.5614	1.8425	0	0	2.15298	10.2028	0	1.86384	2.20162	1.54168	7.49926	1.71288	0	0	6.08911	0.313551	0.630229	0	0	14.9338	0	5.17993	1.62298	1.85667	7.90166	1.02259	0.82151	0.778901	0.910685
AAACCGGAGATGAAAACCTTTTTCCAAGG	ADRENAL_GLAND	Tissue-Enhanced	other_TMapped	ENST00000387460.2	109.68	0.659657	0.651737	9.81078	20.868	9.05348	4.65575	1.69895	2.42576	1.13365	2.10668	3.90092	4.18079	10.1647	5.06462	20.1725	1.37548	2.90425	0	0.313551	0.0700642	0	0	6.76046	2.12277	2.49802	2.9912	0	8.67534	1.18797	1.26239	2.55704	4.89197
AAACCGGAGATGAAAACCTTTTTCCAAGGA	LIVER	Tissue-Enhanced	other_TMapped	ENST00000387460.2	10.5981	2.36022	1.50819	9.46559	32.5749	12.6319	6.80251	3.3979	2.379	2.2673	1.60076	4.03406	7.2518	4.93786	11.4483	50.9949	0.501143	0	0	1.40125	0.569228	1.80222	0	7.8026	2.83139	3.52524	5.21082	4.72933	9.89573	3.22491	1.27745	0.698424	2.82808
AAACCGGAGATGAAAACCTTTTTCCAAGGAC	LIVER	Tissue-Enhanced	other_TMapped	ENST00000387460.2	11.2375	0.439771	1.41755	15.5715	40.5187	9.46531	1.78453	2.03874	1.22176	1.13365	3.68313	3.95815	11.4674	1.19536	16.6181	60.1283	0.878677	0	0	1.92723	0	0.60074	0	19.0667	3.1056	2.16069	4.78512	2.93737	12.1594	4.22911	5.856	1.02742	0.910685
AAACCGGAGATGAAAACCTTTTTCCAAGGACACCA	MONO	Tissue-Enhanced	other_TMapped	ENST00000387460.2	98.9855	91.2263	139.189	571.276	804.675	425.458	95.953	162.386	37.3795	61.486	71.91	75.4162	190.656	646.039	559.663	361.302	34.3889	35.559	3227.97	44.0146	11.1754	36.8285	0	1219.77	115.613	66.9794	215.736	208.888	490.516	46.5983	219.757	69.1058	39.6204
AAACCGGGCGGAAACACTTT	RBC	Tissue-Enriched	genome_mapped	GM	1.61219	0.786739	0	0.709075	2.22983	0.789248	0	0.306002	2.27889	0	0	0.581192	0	0.849045	0	0	1.00229	0	0	0	2.10959	1.72164	111.693	2.34869	2.06675	1.36455	0.425697	0	1.51773	3.49041	0	1.62717	0.614103
AAACCGTAACCATTACTGAGT	RBC	Tissue-Enhanced	miRNA	hsa-mir-451b	13.5311	27.5016	1.61651	4.63488	12.0079	0	8.09255	2.20959	17.7518	9.36486	2.6541	2.88882	1.08111	19.2019	6.05172	10.1753	4.00914	32.7163	1.93138	11.4256	2.46832	6.2785	81.4115	4.2518	10.9745	31.586	3.04685	0.641484	15.4665	12.635	2.87528	15.8376	3.18744
AAACCGTAACCATTACTGAGTT	RBC	Tissue-Enhanced	miRNA	hsa-mir-451b	15.2231	29.5148	1.05233	7.58166	17.1296	0.280715	2.53948	1.22401	27.6151	4.87298	0	6.11123	2.71417	13.0693	9.2354	12.4587	4.00914	27.7881	7.14437	20.9778	2.56767	2.75463	183.76	3.97698	12.5177	41.0313	2.64532	1.46216	19.2829	9.50378	5.33981	17.2456	1.84231
AAACCGTCACCATTACTGAGTTTAG	RBC	Tissue-Enriched	miRNA	hsa-mir-451b	2.11963	4.37346	1.29684	0.26996	0.84328	0	0	2.4818	5.55032	5.77819	0	0	2.41776	2.46793	4.7236	3.76258	2.00457	0.557676	0.196016	3.75613	0.436416	1.30382	155.137	1.79965	2.75721	7.45172	0.839314	0.225952	2.50626	0.755227	2.09896	1.40796	3.62184
AAACCGTCACCATTACTGAGTTTAGT	RBC	Tissue-Enhanced	miRNA	hsa-mir-451b	1.57018	8.08727	0.889613	0.562703	0.522083	0.737001	1.67266	4.0456	2.89406	10.3421	0	0	3.13001	3.16057	1.56011	1.65682	1.00229	0.557676	0.277895	1.25421	0.297686	0	48.1423	4.04117	2.36066	4.09365	5.72841	1.04663	2.73371	2.44117	3.31616	1.47732	0.455343
AAACCGTNACCATTACTGAGTT	RBC	Tissue-Enriched	miRNA	hsa-mir-451b	0	0	0.202507	0	0	0	0	0	0.538245	1.13365	0	0	0.220772	0	0	0.638131	0	0	0	1.25421	0	0	91.4595	0.231827	0	0.67466	0	0	0.247132	0.395991	0.410755	1.20303	0.910685
AAACCGTTAACATTACTGAGTT	RBC	Tissue-Enhanced	genome_mapped	GM	9.37742	97.6726	4.93709	0.970009	1.05995	0.903482	3.01358	8.19256	60.3907	44.4775	6.33723	8.61259	8.38748	6.84572	12.2274	38.7064	2.50572	3.78435	4.82902	33.0147	4.07979	8.27098	425.456	15.2874	33.4173	27.0154	14.0063	3.75798	7.42669	11.006	12.3829	58.3532	4.53253
AAACCGTTACATTACTGAGTT	RBC	Tissue-Enriched	genome_mapped	GM	0	12.2066	1.78144	0	0	0.280715	0	1.2578	9.29918	8.19333	1.05334	2.61827	1.76007	2.7569	4.48265	4.71362	1.50343	2.62602	0.966252	6.73811	0.0700642	1.97806	317.921	3.07302	9.34731	13.0024	5.0842	1.04663	1.97264	3.43529	4.21298	3.13064	1.36603
AAACCGTTACATTACTGAGTTT	RBC	Tissue-Enriched	miRNA	hsa-mir-451b	0	4.37346	0.409437	0	0	0	0	0.918005	2.17234	0.566824	0	0.193731	1.56501	1.69809	1.60562	0.380559	1.00229	0.193516	0.751806	1.72129	0.140128	0.60074	79.1317	0.762419	5.28324	3.54196	1.25293	0.142821	1.51773	0.395991	1.23226	0.778901	2.5315
AAACCGTTACCATAACTGAGTTTAG	RBC	Tissue-Enriched	miRNA	hsa-mir-451b	0	0.452217	0.2423	0	0	0	0	0.612004	0.905294	0.566824	0	0	0	0.346319	0.486457	0	0	0	0	0	0	0.358751	229.683	0.408691	0.688916	3.54196	1.08198	0.451903	0.494264	0.718473	0	0.46456	0
AAACCGTTACCATAACTGAGTTTAGT	RBC	Tissue-Enriched	miRNA	hsa-mir-451b	0	0	0.447019	0	0	0	0	0.306002	0.269123	2.03886	0	0.310641	0.64715	0	0.972914	0	0	0.193516	0.277895	0.467084	0	0.358751	71.1545	0	0.627741	1.01199	1.08198	0.225952	0	0.359236	0	0	0
AAACCGTTACCATCACTGAGTTTAG	RBC	Tissue-Enriched	miRNA	hsa-mir-451b	0.253718	1.55164	0	0.416332	0	0	0.4741	0.951794	4.40389	5.02082	0	0.310641	1.08111	1.69809	2.09281	0.638131	0.501143	0.170644	0.0980078	0.780635	0	0	354.486	1.79199	2.35911	5.41251	2.10432	0.451903	0.529206	0	1.26239	2.282	0.15876
AAACCGTTACCATCACTGAGTTTAGT	RBC	Tissue-Enriched	miRNA	hsa-mir-451b	1.06275	2.36022	0.405013	0.276839	0	0	0.4741	1.5638	2.17764	4.30616	1.05334	0.815012	1.08111	1.69809	1.55786	0.515144	0.291445	0.534804	0.0980078	0.940654	0.350649	0	116.771	1.58902	1.89983	2.03921	0.851394	2.17638	0.474584	0.755227	1.67314	1.83209	1.06945
AAACCGTTACCATGACTGAGTTTAG	RBC	Tissue-Enriched	miRNA	hsa-mir-451b	0	0.786739	0	0	0	0	0	1.53001	2.27889	0	0	0	0	1.69809	0.243229	0.257572	0	0	0	0.467084	0.0787786	1.54581	410.788	0	0.85738	2.69864	1.08198	0	0.227452	0.359236	0	0.874414	0.731028
AAACCGTTACCATGACTGAGTTTAGA	RBC	Tissue-Enriched	miRNA	hsa-mir-451b	0	0.786739	0	0	0	0	0	0	0	0	0	0	0	0	0	0	0	0	0	0	0	0	55.916	0	0	0	0	0	0	0.359236	0	0	0
AAACCGTTACCATGACTGAGTTTAGT	RBC	Tissue-Enriched	miRNA	hsa-mir-451b	0	0.786739	0	0	0	0	0	0.918005	3.13192	1.28148	0	0.193731	0.426377	0	0.243229	0.257572	0	0	0	0.313551	0.0700642	1.30382	135.962	0.176864	0.459277	2.02398	2.04867	0	0.474584	0.967469	0	0.204927	0.455343
AAACCGTTACCATTAATGAG	RBC	Tissue-Enhanced	miRNA	hsa-mir-451b	4.35941	2.79999	1.89861	0.146372	0.232452	0	0	2.18681	2.72994	2.98196	0	2.34772	3.37797	1.48433	2.28755	4.14242	0.501143	2.22845	0.375903	6.89813	0.0700642	8.77672	98.1736	3.27875	23.4859	12.3887	1.66655	0.737544	6.00105	4.74363	1.65808	1.45155	4.84151
AAACCGTTACCATTAATGAGT	RBC	Tissue-Enhanced	miRNA	hsa-mir-451b	18.8147	22.6322	21.3295	0.839542	3.31151	0	0.948201	9.6283	20.8367	25.5279	1.60076	5.02657	30.633	6.63196	6.48069	14.2653	1.67126	7.46769	2.96915	23.8758	0.734101	28.9307	288.645	10.0757	160.463	77.3495	13.2702	5.04343	35.5782	23.7347	6.57208	9.26231	23.2009
AAACCGTTACCATTAATGAGTT	RBC	Tissue-Enhanced	miRNA	hsa-mir-451b	29.2961	17.4845	21.4157	0.146372	5.95723	1.83341	2.3705	9.05793	26.8248	34.7316	4.68785	8.38059	33.0887	9.17909	5.01609	15.722	6.68269	6.63002	7.17438	21.0079	1.22621	23.7138	690.953	12.8266	160.852	74.7281	15.052	5.25645	45.0828	25.1146	10.2839	9.31701	18.5599
AAACCGTTACCATTAATGAGTTT	RBC	Tissue-Enhanced	miRNA	hsa-mir-451b	6.29761	4.94032	4.3216	0.862326	2.55698	0.534982	0.4741	3.39981	6.77208	13.7431	2.6541	3.90092	14.3118	4.80331	1.46313	2.86615	0.501143	1.88766	1.62812	4.43564	0.482063	5.09144	202.496	2.62901	55.303	20.5749	4.84077	2.40234	15.5693	3.83128	0.836571	4.41731	3.37945
AAACCGTTACCATTACAGAG	RBC	Tissue-Enhanced	miRNA	hsa-mir-451b	0.803163	2.01325	1.09433	0.146372	0	0	0.4741	1.25387	4.94213	6.86913	0	2.65836	0.450606	1.05881	0.875932	3.45983	3.17469	1.01609	1.07927	2.82196	0.123028	2.32239	53.371	1.46712	5.22052	17.9089	0	0.571282	0.988528	1.81457	0	3.00657	0
AAACCGTTACCATTACAGAGT	RBC	Tissue-Enhanced	miRNA	hsa-mir-451b	2.66321	18.1347	7.14962	1.87102	1.11491	0.3685	0.948201	9.46846	28.8626	41.1059	2.08237	4.71593	8.43278	2.89146	12.6062	12.8542	5.38462	9.80925	7.36233	18.4249	1.44239	4.73269	194.955	7.16915	45.7209	96.6287	9.9129	13.798	8.71067	10.6568	8.32053	15.2096	5.51835
AAACCGTTACCATTACAGAGTT	RBC	Group-Enriched	miRNA	hsa-mir-451b	2.70522	20.6775	8.76834	1.13229	1.50907	1.474	3.01358	6.99058	42.0377	47.247	4.73647	4.9259	12.8617	9.31165	12.7592	21.0825	6.8063	8.22164	30.7273	26.3189	0.89133	10.3369	681.452	11.9515	55.2315	120.225	12.9403	10.0869	9.2265	10.9325	9.94849	20.105	12.708
AAACCGTTACCATTACAGAGTT	SIGMOID_COLON	Group-Enriched	miRNA	hsa-mir-451b	2.70522	20.6775	8.76834	1.13229	1.50907	1.474	3.01358	6.99058	42.0377	47.247	4.73647	4.9259	12.8617	9.31165	12.7592	21.0825	6.8063	8.22164	30.7273	26.3189	0.89133	10.3369	681.452	11.9515	55.2315	120.225	12.9403	10.0869	9.2265	10.9325	9.94849	20.105	12.708
AAACCGTTACCATTACAGAGTTT	RBC	Tissue-Enhanced	miRNA	hsa-mir-451b	1.05688	12.3461	2.14091	0.976888	0.665791	0.280715	0	3.76554	12.3801	8.27393	1.60076	1.20247	3.83616	4.79931	5.15931	2.86615	2.58746	2.44534	5.39975	4.22322	0.201806	0.70308	198.491	4.16797	18.5888	28.6262	5.57687	2.46203	2.25913	1.05934	5.00437	9.00708	1.52479
AAACCGTTACCATTACCGAG	RBC	Tissue-Enriched	miRNA	hsa-mir-451b	4.60727	22.3126	5.87004	0.70005	1.52485	1.1055	0.948201	8.53552	27.8163	26.7618	1.05334	1.43629	4.40767	7.97773	5.26529	13.1323	4.00914	10.4413	2.65094	23.5164	0.31612	15.6704	327.843	8.80116	17.4817	46.8116	11.4697	5.13701	6.19557	25.4188	10.77	12.3831	6.60869
AAACCGTTACCATTACCGAGTT	RBC	Tissue-Enriched	miRNA	hsa-mir-451b	55.8003	261.39	40.3987	4.23425	14.3448	4.49161	16.1218	82.7627	233.754	289.378	10.5749	22.8109	84.0754	96.5331	67.617	110.734	67.8225	44.9373	40.4121	190.203	7.09881	110.04	4156.34	97.701	216.78	366.654	123.851	41.9218	54.6631	131.271	95.2568	120.683	57.6824
AAACCGTTACCATTACCGAGTTT	RBC	Tissue-Enriched	miRNA	hsa-mir-451b	22.7833	119.151	13.5211	1.94904	9.36302	2.20126	1.8964	34.9271	94.4781	123.112	5.24238	12.8609	40.3086	36.8788	33.2198	35.1238	18.6307	14.4569	15.2017	55.1892	3.29949	35.4049	1589.04	41.5358	87.924	123.122	46.8599	13.8787	29.9769	30.2661	38.181	53.0297	18.903
AAACCGTTACCATTACCGAGTTTA	RBC	Tissue-Enriched	miRNA	hsa-mir-451b	2.12549	10.1933	1.54135	0.816759	0.681574	0	0	2.22452	3.42532	5.77819	0	0.621282	2.90018	1.06081	1.02292	0.895703	0	0.435537	1.5543	3.28905	0.33322	3.69236	137.545	2.97998	4.09203	8.81627	3.3935	0.677855	2.20451	2.58816	2.47959	2.80126	1.06945
AAACCGTTACCATTACCGAGTTTAG	RBC	Tissue-Enriched	miRNA	hsa-mir-451b	1.31646	7.39334	0.405013	0.423211	0.955422	0.3685	0.83633	3.75453	6.75971	7.58862	1.02903	0	3.51404	2.33338	1.3639	0.761118	5.30958	1.65066	5.08506	3.13551	0.439148	3.17954	215.608	2.7193	5.0764	9.27657	2.24378	2.09325	3.22798	1.51045	2.89035	6.28667	2.37274
AAACCGTTACCATTACCGAGTTTAGT	RBC	Tissue-Enriched	miRNA	hsa-mir-451b	0.507436	5.47289	2.39338	0.292744	0.216669	0	0	3.07495	2.4221	9.17914	0	1.12565	3.54733	2.09976	3.65366	2.74317	0.291445	1.36013	0.65492	3.12903	0.227621	2.26331	65.6911	4.93961	8.35097	5.39578	5.01647	2.03356	6.82318	3.84965	2.49465	3.28048	3.00774
AAACCGTTACCATTACGGAGT	RBC	Tissue-Enhanced	miRNA	hsa-mir-451b	4.2754	20.1574	7.31454	0.292744	1.7807	0	1.31043	6.63511	17.9351	37.5854	0	1.74693	7.91412	4.85666	8.91073	8.36336	5.38896	7.31389	0.916687	11.2879	0.412327	14.3219	146.076	6.61736	17.31	27.2464	11.8591	6.79123	6.45596	16.4782	6.67751	15.5941	3.42129
AAACCGTTACCATTACGGAGTT	RBC	Tissue-Enriched	miRNA	hsa-mir-451b	8.01895	16.5394	7.03024	1.1095	2.24782	2.09677	3.09496	5.97513	24.8413	28.9107	3.08708	4.57852	10.0144	7.13668	10.3776	9.04595	7.97642	3.68333	4.47282	14.0904	0.865515	8.84883	357.191	7.82655	23.0421	36.646	11.7793	9.87154	6.19999	14.9107	5.81081	10.2782	3.20834
AAACCGTTACCATTACGGAGTTT	RBC	Tissue-Enriched	miRNA	hsa-mir-451b	2.4515	5.59997	4.08152	0	0.898243	1.21065	0	2.84754	10.0473	15.8625	0	4.77226	2.41481	4.80331	3.50819	2.47472	1.29373	1.55365	1.42403	5.48391	0.0700642	4.90118	130.731	3.79736	15.3007	14.212	6.37338	3.11644	2.98085	2.69017	2.95059	4.45571	1.34513
AAACCGTTACCATTACTAAG	RBC	Tissue-Enriched	miRNA	hsa-mir-451b	4.90886	25.8034	2.38896	0.553678	0.650008	2.948	2.3705	7.8481	17.5127	18.9875	1.05334	1.20247	11.5293	7.13268	6.82168	16.9611	11.3166	10.948	1.0977	30.7216	0.342263	17.297	325.253	4.95159	24.648	30.9114	15.5985	4.51897	5.1282	19.9667	2.47959	14.3253	3.48402
AAACCGTTACCATTACTAAGT	RBC	Tissue-Enriched	miRNA	hsa-mir-451b	26.605	172.298	15.2751	8.0612	4.11727	7.843	3.3187	39.2614	142.138	157.908	9.47293	9.6957	54.8943	35.0281	38.5708	72.1204	34.1354	36.1183	22.4331	108.385	4.16243	62.3152	1318.4	42.2138	152.091	158.649	90.4853	34.8089	25.9338	71.2591	46.0607	101.374	29.2716
AAACCGTTACCATTACTAAGTT	RBC	Tissue-Enriched	miRNA	hsa-mir-451b	29.6304	175.421	14.0057	4.1457	8.31941	7.30802	6.52553	33.3403	169.858	146.426	7.89648	36.1205	56.8014	33.922	42.0463	71.0075	36.7094	22.6021	36.2339	91.2505	7.6871	58.4099	2852.83	56.8647	150.245	193.563	130.992	43.7038	37.6012	52.2046	37.0241	118.315	22.2826
AAACCGTTACCATTACTAAGTTT	RBC	Tissue-Enriched	miRNA	hsa-mir-451b	5.70616	60.0144	5.55921	1.37732	3.53801	1.9212	0	15.9244	43.7312	41.0814	1.05334	4.03497	20.1192	9.54726	15.4862	23.8099	8.68292	8.37668	9.58528	21.0803	2.65703	10.344	857.985	18.1139	49.2845	47.0259	33.2102	10.9884	12.4716	10.2608	14.9227	39.1007	7.58211
AAACCGTTACCATTACTAAGTTTA	RBC	Tissue-Enriched	miRNA	hsa-mir-451b	0	5.94694	0	0.276839	0.216669	0	0	1.22401	2.45707	0	0	0	1.27913	1.90985	0.875932	0.638131	0.501143	1.60717	1.30872	0.313551	0.263485	0.60074	62.8131	0.640517	0.459277	3.21986	0.851394	0.820675	0.776338	1.05934	0.836571	1.81743	0.317521
AAACCGTTACCATTACTAAGTTTAG	RBC	Tissue-Enriched	miRNA	hsa-mir-451b	0	4.15358	0.687106	0	0	0	0	0	3.21386	4.64454	0	1.72644	0.884567	1.69809	1.70562	3.04447	1.50343	3.41287	1.12883	1.88131	0.0700642	0	90.7883	1.17111	2.83655	5.07518	0.851394	0.451903	0.736979	0	0.410755	2.3367	2.00107
AAACCGTTACCATTACTCAG	RBC	Tissue-Enriched	miRNA	hsa-mir-451b	1.56432	14.4085	0.647313	0	0	0	0	0.64187	10.6201	1.84831	0	0	4.82035	0.211762	1.12141	7.65758	3.508	2.1342	1.98677	8.46589	0.140128	2.42472	129.033	3.02082	8.5609	8.95447	7.02966	2.62829	2.32902	7.57069	1.64302	6.26128	1.66265
AAACCGTTACCATTACTCAGTT	RBC	Tissue-Enriched	miRNA	hsa-mir-451b	17.0713	62.6463	7.29864	3.98084	1.70996	2.74598	0	23.5314	84.0346	64.0452	3.20153	8.57677	36.3013	19.6308	18.1297	25.02	26.1412	12.7883	19.0612	59.4477	4.9218	35.0331	1426.19	20.0676	78.7637	97.7473	76.3443	23.057	20.6531	28.7456	29.2389	45.1632	15.4732
AAACCGTTACCATTACTCAGTTT	RBC	Tissue-Enriched	miRNA	hsa-mir-451b	6.73863	39.8034	8.65828	2.04985	0	4.78142	1.4223	6.59106	28.8568	23.9838	3.1357	6.3426	18.7236	13.7153	8.91449	21.6757	7.14632	9.25378	6.98061	15.1975	2.3586	19.0846	686.671	19.7207	36.7833	41.2304	25.0744	8.74179	10.9934	8.35436	6.66245	31.9244	7.76185
AAACCGTTACCATTACTGA	RBC	Tissue-Enriched	miRNA	hsa-mir-451b	1570.93	6182.75	861.173	172.168	377.153	302.88	398.543	2030.57	6873.76	8400.72	427.601	762.716	2651.57	2475.14	1947.24	4648.62	1953.48	1837.78	531.886	7016.02	91.4189	4843.76	96928	2426.39	11937	8826.42	3831.41	1580.62	2125.19	4441.82	2073.25	4359.36	1748.8
AAACCGTTACCATTACTGAA	RBC	Tissue-Enriched	miRNA	hsa-mir-451b	13.2724	40.187	6.60136	1.94002	2.74651	0.991267	0	5.43463	51.5564	38.9118	4.25486	6.88615	16.8432	18.9458	11.8475	22.9266	9.2745	21.5411	11.7931	43.4107	1.38316	26.6225	1104.2	12.4576	51.708	58.4788	16.5652	11.0504	13.3427	36.2859	14.527	27.1349	7.22283
AAACCGTTACCATTACTGAAA	RBC	Tissue-Enhanced	miRNA	hsa-mir-451b	3.77383	10.032	6.50584	2.72711	0.232452	1.04351	1.4223	5.699	7.31251	15.7968	1.60076	0.310641	5.38452	3.39019	4.44087	12.4744	3.26078	4.11335	0	19.2185	1.17384	5.8016	129.629	5.99804	17.6107	12.1881	1.81808	5.85921	4.94907	10.7341	9.58291	7.38308	3.08287
AAACCGTTACCATTACTGAAGTT	RBC	Tissue-Enriched	miRNA	hsa-mir-451b	0	3.93369	0.2423	0	0	0	0.4741	0	2.51679	0.566824	0	0	0.680439	0.211762	1.41464	1.14168	1.00229	1.1611	0.138389	3.44907	0	2.92313	82.675	0.965387	4.09358	1.90101	0.540992	0	0.988528	0	0.410755	1.53203	0.455343
AAACCGTTACCATTACTGAAT	RBC	Tissue-Enriched	miRNA	hsa-mir-451b	23.9461	131.558	13.667	4.93236	14.3107	2.02634	13.8389	21.4156	95.2647	122.753	7.77493	14.8006	28.6188	34.4792	33.425	72.6677	28.9936	43.3666	6.43979	83.1125	1.85952	42.8936	2300.62	29.2714	121.745	116.511	45.3752	22.0104	24.1509	50.8595	32.7659	80.8386	18.2385
AAACCGTTACCATTACTGAATT	RBC	Tissue-Enriched	miRNA	hsa-mir-451b	30.9023	156.118	15.0854	5.47443	13.3688	1.83341	8.17393	32.9695	131.633	115.727	8.44391	17.2252	41.0509	46.6804	29.9393	80.1979	33.2875	36.8741	50.4365	97.2209	4.91749	56.3799	4864	42.7772	138.363	151.045	45.5008	11.8687	31.7701	50.7575	44.5724	86.3876	26.084
AAACCGTTACCATTACTGAATTCCA	RBC	Tissue-Enriched	miRNA	hsa-mir-451b	0	0.659657	0	0	0	0	0	1.8698	6.3297	1.70047	0	0	0.441545	0	0.683443	0.761118	0.501143	0	0	4.38972	0	0	548.737	0.176864	1.14819	5.90327	0	0	0.247132	1.18797	0	6.75047	1.36603
AAACCGTTACCATTACTGAATTT	RBC	Tissue-Enriched	miRNA	hsa-mir-451b	9.38591	47.8321	3.04291	2.05673	5.07491	2.9738	3.96179	16.0842	37.1036	37.3933	1.05334	2.25131	15.6726	16.163	13.0031	25.4238	7.89468	4.48428	3.37155	21.7074	1.43713	22.8635	1924.98	21.4264	66.6965	61.53	20.8214	7.74204	9.39316	16.0169	20.3378	42.9247	9.34074
AAACCGTTACCATTACTGAATTTA	RBC	Tissue-Enriched	miRNA	hsa-mir-451b	0.253718	28.7591	0.649525	0	1.16226	0	0	1.97116	4.0998	3.5109	2.6541	0	1.08111	1.83065	0.878918	0.951759	2.00457	0.193516	12.3911	0.627103	0.0700642	0	208.7	3.31407	7.62213	5.2743	5.0842	0.225952	1.76045	3.02091	2.50971	4.5525	1.36603
AAACCGTTACCATTACTGAATTTAG	RBC	Tissue-Enriched	miRNA	hsa-mir-451b	2.37335	1.57348	2.75197	0	0.433339	0.737001	0	0	2.67561	7.25023	0	0.193731	2.60672	0	0.437966	6.80827	0.501143	1.97133	1.38948	1.25421	0	0.60074	238.208	1.52208	5.39053	2.19264	1.50768	1.12976	3.09464	1.15122	2.05377	2.35136	0
AAACCGTTACCATTACTGAATTTAGT	RBC	Tissue-Enriched	miRNA	hsa-mir-451b	0.761155	3.93369	1.4538	1.07984	0.738752	0	0	1.91068	1.78959	4.11561	0	0	1.32	2.04441	0.146984	1.71288	0	0.193516	0	1.25421	0.0529637	2.03574	64.2131	3.18571	4.03085	3.06643	0.839314	2.03356	0.776338	0.359236	0	2.91105	0.614103
AAACCGTTACCATTACTGAC	RBC	Tissue-Enriched	miRNA	hsa-mir-451b	3.97967	9.51184	1.09212	0.26996	1.7987	0.3685	0.948201	2.22452	9.80994	7.25023	1.05334	0	2.65075	5.70771	2.34205	5.5854	2.50572	4.88917	0.131444	5.64393	0.0787786	6.54225	227.018	3.22379	16.0975	13.1559	1.67863	8.05112	4.09843	6.56646	0.836571	4.63652	1.98013
AAACCGTTACCATTACTGACT	RBC	Tissue-Enriched	miRNA	hsa-mir-451b	5.87753	31.2396	3.39574	3.67863	8.19162	0.649216	3.96179	5.40084	23.7675	25.1895	1.02903	3.04582	4.19448	13.5563	5.89353	16.9722	1.29373	19.6248	0.492341	26.6992	0.0700642	11.4361	360.006	4.11301	24.5376	33.6862	9.84593	2.50879	9.79987	9.62413	2.06884	18.7669	7.47758
AAACCGTTACCATTACTGACTT	RBC	Tissue-Enriched	miRNA	hsa-mir-451b	21.4627	70.7279	7.73549	4.82682	15.9215	2.57041	0.948201	18.1834	60.9854	52.0576	1.02903	21.5136	33.2038	19.0721	17.9223	30.1499	12.4073	13.6007	15.2052	42.1091	1.04151	39.0774	1358.14	22.3187	112.281	77.7839	38.7072	18.3973	22.4999	31.6645	17.9938	39.5853	12.5405
AAACCGTTACCATTACTGACTTT	RBC	Tissue-Enriched	miRNA	hsa-mir-451b	9.18006	38.2618	1.61872	2.22803	6.70207	0	0	10.304	24.0312	24.6948	1.05334	1.92017	16.0343	19.2249	8.18105	17.9583	4.51029	3.22116	1.34215	21.7246	1.27957	7.97699	583.245	19.4668	59.0556	34.6361	12.7218	4.0693	8.90331	9.78125	7.43877	19.5596	1.52479
AAACCGTTACCATTACTGACTTTA	RBC	Tissue-Enriched	miRNA	hsa-mir-451b	2.66907	4.59335	0	0.53992	0	0	0	1.53001	1.12383	2.41513	0	0	2.34507	1.54168	0.146984	0.951759	0.501143	0	0	0.313551	0.515978	0.60074	66.1445	1.6059	2.51096	1.87054	0.966689	0.451903	1.95738	1.79618	2.47959	1.5578	0
AAACCGTTACCATTACTGACTTTAG	GALLBLADDER	Group-Enriched	miRNA	hsa-mir-451b	1.05688	1.75909	1.01253	0	0	0	0	0.306002	0.538245	19.255	0	0	2.4738	4.24323	1.36762	3.07927	0	1.79015	0	0.627103	0	0	116.571	1.06119	7.0275	0.843325	2.09224	0.225952	1.44343	0	0	5.23461	0
AAACCGTTACCATTACTGACTTTAG	RBC	Group-Enriched	miRNA	hsa-mir-451b	1.05688	1.75909	1.01253	0	0	0	0	0.306002	0.538245	19.255	0	0	2.4738	4.24323	1.36762	3.07927	0	1.79015	0	0.627103	0	0	116.571	1.06119	7.0275	0.843325	2.09224	0.225952	1.44343	0	0	5.23461	0
AAACCGTTACCATTACTGAG	RBC	Tissue-Enriched	miRNA	hsa-mir-451b	14272.7	57160.7	10298.3	1425.54	2471.1	1595.23	3534.65	18543.3	66970.9	75193	4257.74	5728.69	20418	21058.4	15407.2	40128.7	25117.7	22680	5786.27	72332.9	1082.96	45224.1	1.28328e+06	19716.8	71217.4	97003.9	27159.9	11329.5	13004.1	53586.8	18056.4	32352.2	14927.6
AAACCGTTACCATTACTGAGA	RBC	Tissue-Enriched	miRNA	hsa-mir-451b	92.6876	377.5	77.0608	17.0614	27.9107	9.77182	25.3229	94.9756	312.521	459.847	44.8103	45.1814	139.053	171.84	88.37	188.777	136.963	132.283	16.0687	368.26	22.0501	224.808	6738.61	131.61	557.641	383.872	176.623	93.9634	94.6771	261.707	115.289	194.599	75.8832
AAACCGTTACCATTACTGAGAA	RBC	Tissue-Enriched	miRNA	hsa-mir-451b	2.66321	8.30716	6.42626	1.08672	0.216669	1.474	0	4.9707	4.40754	7.28812	4.80229	1.78367	1.54836	6.78836	3.69998	0.380559	1.79487	6.34833	0	7.98583	2.60365	5.12028	139.406	3.37945	18.0813	5.22861	1.26501	2.96063	1.02347	10.0036	3.34628	6.41112	6.80079
AAACCGTTACCATTACTGAGAT	RBC	Tissue-Enhanced	miRNA	hsa-mir-451b	24.9929	62.4393	10.2394	5.99156	18.4617	0.622767	2.8446	16.1141	49.3473	60.45	3.1357	8.26277	25.3424	30.8495	10.5261	26.6263	30.5721	27.0741	10.697	52.0064	3.16359	33.4211	541.031	17.431	92.6579	93.9289	27.0198	7.73135	24.6212	37.2902	18.97	51.5222	6.7133
AAACCGTTACCATTACTGAGATT	RBC	Tissue-Enhanced	miRNA	hsa-mir-451b	8.92634	16.732	2.67326	2.18246	7.2362	0.991267	0.948201	4.0456	13.2105	15.3251	0	2.812	9.78312	8.86827	2.82478	5.4194	6.51486	4.91204	4.44163	11.9386	1.40161	6.57109	135.727	6.38985	25.2697	18.6293	7.41912	2.27232	7.30244	8.51977	3.71186	14.5549	1.06945
AAACCGTTACCATTACTGAGCT	RBC	Tissue-Enriched	miRNA	hsa-mir-451b	83.6017	394.909	74.9875	12.4311	39.7877	13.3348	16.1765	119.137	347.137	354.519	29.7907	39.764	155.593	137.14	81.6519	169.567	97.9002	75.0961	48.4846	260.285	9.42784	193.277	4958.92	138.735	374.336	446.933	183.011	61.1741	109.49	214.834	124.507	181.95	92.5883
AAACCGTTACCATTACTGAGCTT	RBC	Tissue-Enriched	miRNA	hsa-mir-451b	35.6213	182.799	21.2053	6.32773	12.1563	4.28959	4.90999	53.2508	119.486	173.593	9.60458	19.5714	53.2731	47.3106	30.839	46.0389	31.1573	21.6559	15.188	63.8087	5.20066	65.8594	1879.4	59.1397	182.428	150.367	74.0418	22.6988	47.3348	55.411	57.3168	73.2897	32.3334
AAACCGTTACCATTACTGAGCTTA	RBC	Tissue-Enriched	miRNA	hsa-mir-451b	4.31741	6.22535	1.13413	0	0.697357	0	0.4741	3.07495	6.67789	7.81705	1.05334	0.931922	2.81843	0.849045	1.55938	1.84746	3.00686	1.18949	1.67192	3.13551	0.271871	2.33681	149.266	3.0377	9.71065	6.60839	3.52087	0.451903	3.75718	1.15122	3.72692	2.6657	1.36603
AAACCGTTACCATTACTGAGCTTAG	RBC	Tissue-Enriched	miRNA	hsa-mir-451b	2.41535	10.311	0.647313	0	1.76492	0.3685	0	3.4336	4.78166	3.5109	0	0.310641	1.54688	3.10522	0.830427	1.71288	4.00914	0.993213	0.425468	1.88131	0.201806	3.03989	168.194	4.18917	8.44474	9.67482	3.03477	0.820675	2.29407	2.87391	1.24733	2.70613	2.89082
AAACCGTTACCATTACTGAGCTTAGT	RBC	Tissue-Enhanced	miRNA	hsa-mir-451b	5.85145	12.3337	2.59589	0	2.13568	0.561431	0	2.47788	3.9969	12.1232	2.6541	0.193731	6.6864	3.52874	1.94808	1.28786	1.00229	1.31163	0.196016	4.0632	0.400881	2.14655	63.3752	4.79161	8.98026	7.00664	4.06186	6.99386	2.98085	3.70263	4.56349	4.79785	2.27671
AAACCGTTACCATTACTGAGG	RBC	Tissue-Enriched	miRNA	hsa-mir-451b	22.302	84.52	16.0524	4.60931	7.64933	2.46527	8.31006	20.1447	52.8337	100.823	11.0494	5.83823	41.5745	27.7428	14.9057	35.1586	32.9652	42.7876	1.88294	44.855	2.14044	55.8602	808.59	17.532	114.627	67.0034	36.906	15.1641	24.0675	78.4787	15.3937	43.1622	25.7076
AAACCGTTACCATTACTGAGGTT	RBC	Tissue-Enhanced	miRNA	hsa-mir-451b	6.64288	18.5254	2.10332	1.10262	5.60516	2.68465	3.48768	7.39277	14.5248	18.5734	1.02903	3.41369	11.3359	6.69131	3.50896	8.65524	8.68727	6.25256	2.0029	11.1608	0.911162	11.7287	151.783	5.62743	32.9431	19.4422	11.6325	3.61516	9.51124	10.9793	7.86459	15.729	6.76745
AAACCGTTACCATTACTGAGGTTA	RBC	Tissue-Enriched	miRNA	hsa-mir-451b	1.09889	7.86739	0.818875	0	0.522083	0	0.4741	4.62382	2.90105	6.34502	0	0	2.66276	4.88051	0.293968	1.52224	1.50343	0.412665	0	2.03484	0.140128	4.47628	82.6399	1.37408	4.39419	2.02398	2.78477	0	1.51773	1.18797	1.65808	2.14643	2.37274
AAACCGTTACCATTACTGAGGTTAG	RBC	Tissue-Enriched	miRNA	hsa-mir-451b	1.35261	3.89942	1.43082	0.546799	1.30818	0	0	3.09381	4.05287	17.6072	0	2.03708	2.78662	0.849045	3.79921	2.92149	1.50343	0.36416	0	3.49498	0.123028	2.74729	166.51	1.90467	7.50339	2.52997	2.12849	1.12976	1.97706	0.700107	1.26239	1.98193	5.7522
AAACCGTTACCATTACTGAGGTTAGT	RBC	Tissue-Enhanced	miRNA	hsa-mir-451b	3.73768	10.7259	2.69892	1.3498	0.216669	0.3685	0	2.75402	6.07719	14.7289	1.02903	0.968654	7.93983	5.49395	5.78899	4.75929	5.89011	2.62827	0	5.01682	0.606753	2.09482	87.2957	7.4114	10.0477	5.74984	12.0703	5.64879	4.97758	6.42957	4.94412	5.8249	3.46308
AAACCGTTACCATTACTGAGT	RBC	Tissue-Enriched	miRNA	hsa-mir-451b	84780.7	439230	78920.3	10766.7	19402.1	11820.9	22233.8	114675	357253	500392	33926.3	42196.4	136986	146852	115780	203286	134633	116398	28768.9	331051	10355.5	231490	5.22222e+06	155027	566547	491947	211361	80994.1	86136.7	243484	143076	217162	90685.5
AAACCGTTACCATTACTGAGTA	RBC	Tissue-Enriched	miRNA	hsa-mir-451b	36.9201	397.498	41.8729	8.16888	14.0362	7.81639	13.7513	45.4783	190.377	303.028	11.531	32.2018	73.6131	64.6078	70.1582	121.094	84.6367	58.639	7.21588	185.727	8.60788	112.378	2841.41	95.2482	308.046	359.327	133.078	38.4676	54.9679	112.187	67.9211	132.105	56.3868
AAACCGTTACCATTACTGAGTAT	RBC	Tissue-Enhanced	miRNA	hsa-mir-451b	6.1169	64.791	2.68211	1.10048	2.1199	1.38622	0	5.32934	19.5179	31.8937	1.02903	5.87741	7.84144	4.66875	5.6943	3.3697	1.79487	3.01079	1.88294	5.21627	0.218907	5.34785	166.431	9.64381	25.091	52.1632	7.20061	3.38921	4.17461	3.64753	3.74198	12.014	5.94039
AAACCGTTACCATTACTGAGTC	RBC	Tissue-Enriched	miRNA	hsa-mir-451b	97.4227	587.109	69.7232	12.7692	23.7835	10.0358	17.5683	118.961	327.85	483.594	19.2816	52.0437	155.887	171.776	91.9533	175.504	131.265	99.4731	19.6734	291.534	10.2749	235.535	5901.8	160.492	603.92	570.658	204.92	92.8556	102.205	277.378	131.459	202.435	88.0311
AAACCGTTACCATTACTGAGTCT	RBC	Tissue-Enriched	miRNA	hsa-mir-451b	9.62527	104.223	7.01389	2.21686	4.60779	1.27198	1.8964	14.5471	52.0344	86.7524	6.33723	7.14047	21.9067	19.712	13.8336	12.8201	9.47985	8.90973	6.8076	27.632	1.42315	21.9848	1029.13	23.4457	64.9762	99.9399	31.1059	11.8582	13.2289	13.1981	17.3873	29.5354	13.4388
AAACCGTTACCATTACTGAGTCTA	RBC	Tissue-Enriched	miRNA	hsa-mir-451b	0	4.46627	0.447019	0.276839	0.305414	0.254266	0	1.23894	3.43231	8.72227	0	0	2.90924	1.06081	0.293968	0.761118	0	0.511931	0.236397	2.86788	0.0700642	0.945069	65.0956	1.71583	7.41581	4.90651	1.27709	0.677855	0	0.755227	0.851632	1.8868	1.52479
AAACCGTTACCATTACTGAGTCTAG	RBC	Tissue-Enriched	miRNA	hsa-mir-451b	0.253718	7.39334	0.649525	0	0	0.3685	3.01358	1.83601	3.36237	6.68341	0	0.193731	1.76303	2.46793	0.587936	1.01869	0.291445	0.170644	0.401278	2.50841	0	3.09896	104.452	3.30485	3.75665	9.64436	1.70279	1.12976	0.776338	2.69017	0.836571	1.99659	1.18637
AAACCGTTACCATTACTGAGTG	RBC	Tissue-Enriched	miRNA	hsa-mir-451b	52.328	353.293	34.1913	13.8159	16.2142	6.95688	20.1954	51.911	172.764	297.433	11.0079	21.6289	89.502	76.0829	51.5851	81.9422	59.1929	64.3043	45.4628	109.614	5.01244	110.451	3174.27	74.8403	339.192	217.494	137.156	41.3668	63.57	154.921	48.9209	121.042	67.2648
AAACCGTTACCATTACTGAGTGT	RBC	Tissue-Enhanced	miRNA	hsa-mir-451b	3.14037	68.217	1.82566	0.80988	1.95819	0.3685	0.4741	2.2206	18.1529	12.3431	0	2.34772	7.87009	0.692638	4.57739	11.3622	4.51029	3.01305	0.32746	1.72129	0.0529637	4.9891	157.589	8.01025	21.7627	26.4956	15.3364	4.12682	5.09326	4.76197	1.65808	23.7951	7.85779
AAACCGTTACCATTACTGAGTT	RBC	Tissue-Enriched	miRNA	hsa-mir-451b	100883	428356	68545.2	11903.3	27167.4	15304.3	22215.5	131626	435233	442312	28635.1	49965.4	162576	148522	120784	218570	136301	82782.4	92570.1	338305	16410.1	216482	1.25147e+07	180216	592989	622212	254866	75523.3	104466	209610	157946	250448	93300.2
AAACCGTTACCATTACTGAGTTA	RBC	Tissue-Enriched	miRNA	hsa-mir-451b	278.81	1477.79	230.719	29.3283	76.9421	50.5918	88.6647	368.023	1185.67	1632.74	100.043	188.653	516.836	524.126	356.936	529.384	373.561	249.716	206.517	996.942	49.2418	525.596	23695.1	577.177	2249.07	1480.14	681.758	225.399	354.514	522.78	507.614	843.089	285.307
AAACCGTTACCATTACTGAGTTAA	RBC	Tissue-Enriched	miRNA	hsa-mir-451b	6.17159	53.2583	7.12399	0	5.60834	1.93856	3.56906	16.4656	41.8997	40.0284	1.60076	5.14013	14.5915	12.4427	13.9478	26.2115	11.9105	5.90672	9.85834	35.1178	1.96178	32.1982	765.898	15.46	78.5267	61.8342	23.0959	7.93144	17.5022	15.2883	12.4733	40.5062	15.8325
AAACCGTTACCATTACTGAGTTAG	RBC	Tissue-Enriched	miRNA	hsa-mir-451b	7.02849	19.9126	2.92441	0	2.77752	0	0.948201	6.45983	16.0476	29.083	1.60076	2.73518	10.7264	6.63595	8.03266	8.86763	11.2791	2.75317	0.131444	6.11101	1.15654	2.32239	663.811	10.7912	38.3066	19.4726	5.89936	0.737544	4.39122	10.8957	7.92483	14.0534	3.64274
AAACCGTTACCATTACTGAGTTAGA	RBC	Tissue-Enriched	miRNA	hsa-mir-451b	0.803163	0	0	0.553678	0	0	0	0.918005	3.94631	2.83412	0	3.45287	1.32463	0	0.243229	0.761118	1.00229	0	0	1.88131	0.490449	1.20148	267.117	1.17111	5.3278	5.65732	2.51794	0	1.02347	3.09442	0.851632	1.79166	0.910685
AAACCGTTACCATTACTGAGTTAGT	RBC	Tissue-Enhanced	miRNA	hsa-mir-451b	3.97967	31.0564	4.48786	1.0936	4.97578	4.21999	2.53948	7.1913	20.2649	50.7516	2.10668	0.815012	7.6963	2.39073	7.35294	13.1009	3.00686	11.9975	0	9.40006	0.376464	4.68069	249.886	14.759	55.7237	17.7391	19.9715	7.34983	6.73991	6.43781	7.04308	13.9722	6.3748
AAACCGTTACCATTACTGAGTTC	RBC	Tissue-Enriched	miRNA	hsa-mir-451b	98.6307	448.213	54.0485	11.0611	23.9556	19.0091	22.7021	127.567	338.813	356.76	19.2401	43.2278	177.529	129.695	109.898	154.516	137.122	79.5254	95.2397	244.014	15.1344	303.255	13918.5	161.944	683.615	445.215	245.955	79.8096	122.278	265.682	148.662	232.643	74.0495
AAACCGTTACCATTACTGAGTTCA	RBC	Tissue-Enriched	miRNA	hsa-mir-451b	1.06275	4.15358	0.447019	0	0.216669	0	0	1.22401	1.91559	0.566824	0	1.24256	1.11292	0	0.927409	1.14168	0.501143	0.242021	0.375903	1.09419	0	0.945069	107.03	0.817382	4.44402	2.56043	0.413616	0.986876	1.79981	0.755227	2.46453	1.57246	1.52479
AAACCGTTACCATTACTGAGTTCAG	RBC	Tissue-Enriched	miRNA	hsa-mir-451b	0.549445	2.36022	0	0	0	0	0	0.612004	2.7262	1.13365	0	0	1.09017	0	0	0.380559	0.501143	0.193516	0.367841	0.313551	0.157557	1.04741	106.054	0.872344	3.15531	2.8673	1.27709	0.368772	0.529206	1.15122	0.425816	1.92723	0
AAACCGTTACCATTACTGAGTTCT	RBC	Tissue-Enriched	miRNA	hsa-mir-451b	0.253718	2.01325	0.687106	0	0	0.280715	0	0.306002	0.842338	5.73548	0	0	1.09628	0.346319	0.341722	1.33232	1.00229	0.534804	0.507347	2.34839	0	1.37732	92.9318	0.939284	4.70006	1.18065	1.26501	0.451903	1.05841	3.83128	0	0.724194	0.455343
AAACCGTTACCATTACTGAGTTG	RBC	Tissue-Enriched	miRNA	hsa-mir-451b	68.9088	308.334	43.335	5.49013	10.933	12.8428	12.2147	74.2439	157.126	197.109	12.9687	23.9194	93.7173	81.6266	43.828	96.2908	51.0309	47.1213	86.025	110.616	11.171	102.737	5817.29	84.0027	373.212	241.405	79.2794	34.621	56.2943	101.654	60.1126	98.6221	50.7014
AAACCGTTACCATTACTGAGTTGA	RBC	Tissue-Enriched	miRNA	hsa-mir-451b	0.549445	7.04637	1.4538	0.276839	0	0.3685	0	1.88081	6.13052	4.45399	0	0.387462	3.56545	4.45699	2.63156	2.28335	1.50343	0.193516	0	0.940654	0.210192	0.344329	136.133	3.41263	5.42375	3.87929	1.81808	0.940054	0.529206	3.66587	3.37641	3.1156	0.455343
AAACCGTTACCATTACTGAGTTN	RBC	Tissue-Enriched	miRNA	hsa-mir-451b	0.549445	0	0.4846	0	0.232452	0	0	0.320935	0.877309	0	0	0	0.88309	0	0.243229	1.08634	0.501143	0	0	0.934168	0	0.688658	69.4097	0	3.27767	0.70512	0.851394	0.142821	0.509527	0.663353	0	1.24346	0
AAACCGTTACCATTACTGAGTTT	RBC	Tissue-Enriched	miRNA	hsa-mir-451b	30487.1	145067	21039.3	3921.07	10701.4	5900.16	6259.09	47656.5	126426	151875	8488.94	17889.2	56261	52443.7	38738.3	54999.7	35207.7	20236.7	35615.9	76882.4	6665.3	53700.2	3.97825e+06	64801.8	204681	174348	81537.8	21302.5	40167.5	44573	52483.8	81551.9	30309.7
AAACCGTTACCATTACTGAGTTTA	RBC	Tissue-Enriched	miRNA	hsa-mir-451b	1659.12	8437.69	1270.03	236.038	649.085	365.171	358.794	2934.34	7576.18	8361.24	526.767	1027.39	3246.18	3087.66	2332.29	3094.26	1972.61	1090.42	2487.64	4001.99	497.471	2767.32	297602	4052.82	12540.8	10578.7	4986.32	1344.03	2621.39	2282.17	3238.39	5209.91	2187.94
AAACCGTTACCATTACTGAGTTTAA	RBC	Tissue-Enriched	miRNA	hsa-mir-451b	10.6587	41.096	7.32959	0.546799	4.99973	4.96461	1.4223	21.9359	46.658	66.8671	2.10668	1.47303	25.2332	19.4011	16.9456	23.3583	17.1561	8.01804	8.53287	26.8843	6.08247	27.3555	2531.33	24.1838	66.8989	49.6168	37.1809	8.04049	19.5668	10.6384	23.6691	47.929	27.3415
AAACCGTTACCATTACTGAGTTTAAA	RBC	Tissue-Enriched	miRNA	hsa-mir-451b	0	0.219886	0	0	0.464905	0	0	0	0.636172	0	0	0	0.6895	0.849045	0	0.5712	0.501143	0	0	0	0.0529637	1.20148	52.9644	0.762419	2.29639	0.505995	0.413616	0	0.988528	0.304116	0	1.29817	1.82137
AAACCGTTACCATTACTGAGTTTAC	RBC	Tissue-Enriched	miRNA	hsa-mir-451b	3.39408	13.2256	1.05233	0.276839	0.216669	0.649216	0	2.4818	6.99592	4.07772	2.05806	0.193731	4.46814	2.67969	2.0451	1.4669	1.50343	2.45537	9.70846	2.82196	0.770706	7.25241	324.251	1.49598	10.1087	4.07842	10.5143	3.61522	3.26292	6.43781	0.851632	2.69501	2.73206
AAACCGTTACCATTACTGAGTTTAG	RBC	Tissue-Enriched	miRNA	hsa-mir-451b	2001.41	9292.55	1553.35	251.403	731.545	402.672	429.708	3026.75	9143.29	11547.5	701.084	1276.95	4101.75	3119.81	2875.57	3977.74	3009.83	1522.66	3157.15	4936.77	583.729	3760.85	448087	4489.43	12796.5	13708.9	5701.96	1978.71	2872.7	3333.73	3345.97	7430.93	2990.74
AAACCGTTACCATTACTGAGTTTAGA	RBC	Tissue-Enriched	miRNA	hsa-mir-451b	120.859	516.966	120.847	18.0762	55.6184	33.6791	32.8866	190.788	476.273	576.835	30.4769	87.7718	293.285	133.36	194.833	269.746	186.533	97.1747	320.278	328.467	42.78	151.569	57546.6	317.831	686.376	600.226	380.315	145.258	161.054	199.996	214.714	311.674	161.558
AAACCGTTACCATTACTGAGTTTAGAA	RBC	Tissue-Enriched	miRNA	hsa-mir-451b	4.02755	5.81986	1.95521	0.26996	0.955422	0	0.4741	2.20959	4.87918	9.77531	0	0.310641	1.34276	0.849045	0	1.71288	3.00686	1.72204	9.44843	3.12903	0.395227	2.03574	505.068	6.41871	4.64198	5.76507	2.53002	1.9398	1.97706	2.22893	0.836571	2.35136	0.910685
AAACCGTTACCATTACTGAGTTTAGC	RBC	Tissue-Enriched	miRNA	hsa-mir-451b	3.73182	13.8853	4.66075	0.553678	0.88246	0.649216	0	6.57612	8.85389	13.9715	0	0.581192	5.03817	4.08682	2.97099	4.97119	2.79716	3.16584	0.425468	9.90657	0.675483	4.85653	405.217	5.86968	24.8757	10.5029	13.8836	6.01756	4.5532	6.32755	4.10755	4.34795	2.27671
AAACCGTTACCATTACTGAGTTTAGG	RBC	Tissue-Enriched	miRNA	hsa-mir-451b	1.05688	14.5325	3.36922	0.26996	0	1.1055	0.4741	4.63875	6.36682	4.11561	5.19376	1.16238	4.61179	7.77396	2.63451	5.15168	2.29602	4.44732	0.131444	2.82196	1.08966	7.735	397.665	6.4829	15.0779	7.94248	15.8049	1.80761	5.01895	8.92588	5.385	6.85029	3.44219
AAACCGTTACCATTACTGAGTTTAGGA	RBC	Tissue-Enriched	miRNA	hsa-mir-451b	0	0	0	0	1.16226	0	0	0.306002	1.48549	0	0	0	0.910272	0	0	0	1.00229	0.193516	0	0.627103	0	0	76.0878	0.69548	0.918555	0.168665	1.50768	0.677855	0	0.755227	0	0.588631	0.455343
AAACCGTTACCATTACTGAGTTTAGT	RBC	Tissue-Enriched	miRNA	hsa-mir-451b	2444.82	12156.3	2179.6	399.532	963.545	549.404	583.216	3886.33	6371.62	15312.7	1199.55	1984.65	5711.47	3424.53	4085.34	4230.83	1942.94	2253.98	1171.93	5016.11	657.141	2434.78	153100	7350.37	15303.6	6950.86	7914.69	3299.02	4201.88	3284.52	4701.01	5106.82	3256.73
AAACCGTTACCATTACTGAGTTTAGTA	RBC	Tissue-Enriched	miRNA	hsa-mir-451b	42.9157	121.445	30.5498	7.0871	22.4216	13.0267	11.9324	83.9133	78.5474	122.865	18.9388	50.8076	68.8999	34.0378	87.4137	56.0031	23.0972	27.3946	5.78356	86.6099	19.1695	35.8567	2349.67	111.308	181.984	60.6521	159.978	103.36	83.8911	55.6248	43.0047	44.2687	62.6036
AAACCGTTACCATTACTGAGTTTAGTAA	RBC	Tissue-Enhanced	miRNA	hsa-mir-451b	3.39408	17.8935	0.409437	0.276839	1.07573	0.254266	0.83633	7.95605	3.35904	3.40095	1.05334	7.70116	4.40304	0	4.04166	2.63178	0	1.1611	0	0.940654	1.94147	1.07625	64.2386	4.77688	10.3363	0.858555	14.3335	6.55259	6.24818	0.359236	2.46453	1.86103	0.910685
AAACCGTTACCATTACTGAGTTTAGTAAT	RBC	Tissue-Enhanced	miRNA	hsa-mir-451b	6.88391	14.948	8.55571	0.553678	2.11768	1.09641	19.0563	34.929	4.79235	9.06919	0	11.0944	5.2619	6.04603	7.00812	8.98168	1.75735	3.76424	0	3.74964	4.54811	4.20518	87.9581	7.28986	8.47642	5.56295	9.85801	17.5176	6.59131	2.15542	2.06884	5.73014	12.9416
AAACCGTTACCATTACTGAGTTTAGTAT	RBC	Tissue-Enhanced	miRNA	hsa-mir-451b	0	2.23313	0	0	0.464905	0	0.83633	2.44801	0	0	0	1.43629	0	0	0.681195	3.34844	0	0	0	0	6.0445	0	19.228	0.176864	0.123899	0	0	0	0	0	0	0	0
AAACCGTTACCATTACTGAGTTTAGTC	RBC	Tissue-Enriched	miRNA	hsa-mir-451b	0.549445	4.33919	0.202507	0	0	0.254266	0	4.07155	3.18254	6.57346	1.60076	0.581192	4.43337	2.7589	0.633441	0.257572	1.50343	0.924596	0.375903	3.64203	0.741418	3.64063	85.5649	3.54865	5.80369	3.3733	3.50879	3.16332	1.95738	2.5698	1.65808	3.1592	0.455343
AAACCGTTACCATTACTGAGTTTAGTG	RBC	Tissue-Enhanced	miRNA	hsa-mir-451b	1.35261	8.74693	1.953	0	0.232452	0.877033	0	4.59003	4.65078	15.2872	0	0	2.45863	5.09427	0.972914	0.5712	0.501143	3.55894	13.8129	2.19486	0.466625	2.86405	98.056	2.90814	5.69795	2.7291	4.28037	0.594724	3.84233	2.91064	0.82151	1.34176	1.52479
AAACCGTTACCATTACTGAGTTTAGTT	RBC	Tissue-Enriched	miRNA	hsa-mir-451b	4.06369	15.7348	1.4538	1.40912	3.15424	2.52644	0.948201	7.44541	7.20468	13.5952	1.02903	3.45287	4.86733	5.97682	3.45822	1.91512	1.50343	0.484042	0	6.73163	2.69167	2.27773	358.288	9.89277	19.4358	6.22424	12.1808	0.820675	2.82328	5.46205	4.9893	5.12685	3.64274
AAACCGTTACCATTACTGAGTTTAT	RBC	Tissue-Enriched	miRNA	hsa-mir-451b	1.06275	4.37346	0	0	0.305414	0	0	1.23894	2.69497	2.98196	0	0.891833	3.31139	0.849045	0.243229	2.54237	0	0	0.473911	1.56776	0.123028	1.89014	244.672	3.40987	7.2458	9.6124	9.44439	0.451903	3.38743	1.18797	2.90541	2.87063	1.36603
AAACCGTTACCATTACTGAGTTTC	RBC	Tissue-Enriched	miRNA	hsa-mir-451b	28.6162	165.172	15.4413	2.34947	9.45994	5.53513	3.3187	39.9874	87.243	154.515	7.77493	23.1607	43.8212	51.1383	21.8252	37.0043	28.7045	11.6858	26.1381	53.622	4.49698	50.0254	3244.1	41.453	202.003	110.855	58.0945	19.3588	33.9615	42.4536	40.7209	48.6507	27.9596
AAACCGTTACCATTACTGAGTTTCG	RBC	Tissue-Enriched	miRNA	hsa-mir-451b	2.88078	3.58673	1.37421	0.146372	0.216669	0.254266	0	1.54494	3.86564	4.64454	1.60076	0.310641	1.53024	2.25617	0.536459	1.79141	0.792588	1.11535	0.131444	0.940654	0.0787786	0	210.067	1.72781	5.85135	13.5541	2.64532	0.677855	1.74519	1.11446	0	1.94188	2.27671
AAACCGTTACCATTACTGAGTTTCGT	RBC	Tissue-Enhanced	miRNA	hsa-mir-451b	0.549445	3.58673	0.444807	0	0.754535	0	0	1.83601	2.88708	10.4227	1.60076	1.12565	2.44051	2.89146	2.67854	1.60149	0.501143	0.705447	0.229452	0.627103	0.148843	0.344329	72.2185	1.28103	6.63776	9.16883	1.25293	0.963496	2.4669	1.51045	1.65808	1.1079	4.53253
AAACCGTTACCATTACTGAGTTTG	RBC	Tissue-Enriched	miRNA	hsa-mir-451b	22.1919	119.496	17.2356	1.56238	8.07284	3.99152	5.10323	25.7698	70.9128	89.4718	4.73647	9.17755	33.6281	45.6403	25.37	22.661	24.5983	9.99268	36.4238	32.62	7.76712	35.9765	2491.23	41.9712	152.915	79.8045	53.3625	13.6375	37.3425	25.6511	25.3422	46.8447	24.2958
AAACCGTTACCATTACTGAGTTTGA	RBC	Tissue-Enriched	miRNA	hsa-mir-451b	0	1.57348	0.889613	0	0	0	0	0.306002	0.522631	5.54976	0	0.310641	0.860338	0	0.87667	0.5712	0	0	0.131444	1.25421	0.157557	4.17521	187.522	0.324869	4.62382	1.02722	0.851394	0	1.21598	0.395991	1.70326	4.059	0.910685
AAACCGTTACCATTACTGAGTTTGG	RBC	Tissue-Enriched	miRNA	hsa-mir-451b	0	1.79336	0.687106	0.146372	1.18787	0.280715	0	0.951794	5.90874	8.15544	0	0.504372	1.56501	2.17497	0.635689	1.65682	0.501143	0.170644	1.16809	3.44907	0.577942	0.945069	129.347	2.05268	6.41947	6.59316	2.51794	0	1.48279	1.85133	2.05377	2.61099	2.86992
AAACCGTTACCATTACTGAGTTTT	RBC	Tissue-Enriched	miRNA	hsa-mir-451b	28.9842	118.143	13.5573	2.62631	7.88995	6.05275	1.4223	37.6285	88.6788	87.8716	6.77021	19.8043	38.9222	37.5993	24.4657	26.2001	20.6728	18.2789	50.8442	45.9562	4.14117	40.8421	2943.57	56.8546	159.612	92.9741	64.0407	8.6949	35.0878	23.7915	30.3165	52.0391	21.6769
AAACCGTTACCATTACTGAGTTTTG	RBC	Tissue-Enriched	miRNA	hsa-mir-451b	0.507436	1.57348	0	0.546799	0.232452	0	0	0.612004	2.02374	1.47204	0	0	0.441545	1.06081	0.341722	0	0	0	0.0980078	0.940654	0	0.344329	64.6661	0.231827	1.67019	0.67466	1.81808	0	0.247132	0.359236	0.410755	1.14833	0.910685
AAACCGTTACCATTACTGAGTTTTT	RBC	Tissue-Enriched	miRNA	hsa-mir-451b	2.16164	4.15358	0	0	0.305414	0	0	0.306002	0.842338	1.47204	0	0.193731	0.443022	2.7589	0.633441	1.1424	0.501143	0.341287	0	0.467084	0	0.688658	72.8658	2.10764	3.57158	0.843325	0.839314	0.225952	0.988528	0.755227	0.410755	1.14833	0
AAACCGTTACCATTACTGAT	RBC	Tissue-Enriched	miRNA	hsa-mir-451b	4.19138	12.2066	0.202507	0.26996	1.30002	0.280715	0	2.51167	7.25818	2.2673	0	2.65836	2.42239	4.6012	0.58495	12.2269	1.00229	11.0103	0.229452	5.68984	0	3.36979	279.413	1.99771	9.9833	7.65084	4.61018	0.820675	3.52986	7.41357	0.410755	3.56905	1.18637
AAACCGTTACCATTACTGATT	RBC	Tissue-Enriched	miRNA	hsa-mir-451b	15.9044	44.5681	2.74843	5.3992	14.8508	1.57915	7.8117	6.90807	24.0474	21.179	1.60076	1.9774	9.08161	25.0683	7.11414	20.1184	6.89239	30.0267	0.492341	35.0876	0.193092	13.4215	671.201	7.94079	59.0861	32.9201	12.2672	4.06707	16.5339	13.7862	5.79575	20.6799	6.15335
AAACCGTTACCATTACTGATTT	RBC	Tissue-Enriched	miRNA	hsa-mir-451b	26.3993	105.31	6.30555	4.33312	24.0316	2.80715	11.5802	14.5185	42.5136	30.5914	5.14514	3.25669	23.8881	32.5791	14.3291	36.532	5.62986	28.0764	37.7112	38.7361	0.386184	26.0882	1535.81	21.8416	146.104	51.0256	25.1285	2.03356	27.3859	21.4772	14.4969	35.1031	8.54698
AAACCGTTACCATTACTGATTTT	BLADDER	Group-Enriched	miRNA	hsa-mir-451b	11.9944	90.4306	5.25502	3.25328	8.39251	1.63139	0	4.96361	16.825	20.3886	3.68313	2.05758	19.6842	10.865	2.24057	12.752	5.26535	6.13444	7.81076	16.8808	0.228955	15.6777	617.751	8.69065	107.932	16.4062	12.9162	1.12976	11.6938	6.04182	7.49902	29.4359	3.48402
AAACCGTTACCATTACTGATTTT	RBC	Group-Enriched	miRNA	hsa-mir-451b	11.9944	90.4306	5.25502	3.25328	8.39251	1.63139	0	4.96361	16.825	20.3886	3.68313	2.05758	19.6842	10.865	2.24057	12.752	5.26535	6.13444	7.81076	16.8808	0.228955	15.6777	617.751	8.69065	107.932	16.4062	12.9162	1.12976	11.6938	6.04182	7.49902	29.4359	3.48402
AAACCGTTACCATTACTGATTTT	SCIATIC	Group-Enriched	miRNA	hsa-mir-451b	11.9944	90.4306	5.25502	3.25328	8.39251	1.63139	0	4.96361	16.825	20.3886	3.68313	2.05758	19.6842	10.865	2.24057	12.752	5.26535	6.13444	7.81076	16.8808	0.228955	15.6777	617.751	8.69065	107.932	16.4062	12.9162	1.12976	11.6938	6.04182	7.49902	29.4359	3.48402
AAACCGTTACCATTACTGATTTTA	RBC	Tissue-Enhanced	miRNA	hsa-mir-451b	1.05688	22.8154	0.810027	0	0.955422	1.474	0	0.306002	1.06088	0	0	0.193731	1.09017	1.54168	0	14.6478	0	0.36416	0.0980078	4.168	0	0.60074	57.8474	1.11615	13.3501	1.19588	0.851394	1.80761	0	0	2.49465	1.17726	0
AAACCGTTACCATTACTGATTTTAG	RBC	Group-Enriched	miRNA	hsa-mir-451b	1.8239	7.08065	0.2423	0	0.916241	0	0	0.306002	0.269123	0.566824	0	0	2.4344	3.58609	1.2199	1.71288	0	0.193516	0	0.940654	0	0	87.9866	0.176864	15.3557	2.71387	0.425697	0.451903	0.929489	0.395991	0	4.32256	0
AAACCGTTACCATTACTGATTTTAG	SCIATIC	Group-Enriched	miRNA	hsa-mir-451b	1.8239	7.08065	0.2423	0	0.916241	0	0	0.306002	0.269123	0.566824	0	0	2.4344	3.58609	1.2199	1.71288	0	0.193516	0	0.940654	0	0	87.9866	0.176864	15.3557	2.71387	0.425697	0.451903	0.929489	0.395991	0	4.32256	0
AAACCGTTACCATTACTGCG	RBC	Tissue-Enhanced	miRNA	hsa-mir-451b	3.21265	11.8963	3.19323	0.26996	0.955422	0.649216	1.4223	5.2767	15.2235	20.6074	1.02903	0.698102	5.73378	5.01307	2.34054	11.4646	10.6918	5.59738	1.04813	12.222	0.263156	10.8353	73.2984	3.62972	21.9541	29.7307	6.71926	3.28264	3.2585	23.0979	4.12261	8.22931	4.428
AAACCGTTACCATTACTGCGTTT	RBC	Tissue-Enhanced	miRNA	hsa-mir-451b	7.15618	26.7858	4.61742	0.416332	4.3889	0.3685	1.31043	15.5288	32.8522	44.3884	2.05806	3.33687	20.0124	16.3771	14.8529	10.1229	6.59661	4.72906	10.2911	24.2223	1.4859	16.5996	278.39	14.8379	48.3289	79.1016	13.4934	3.81773	14.7048	16.4681	10.299	16.1305	7.91198
AAACCGTTACCATTACTGG	RBC	Tissue-Enhanced	miRNA	hsa-mir-451b	0	7.13917	1.82123	0	0.216669	0.3685	0	1.88081	4.91082	4.45399	0	0	1.34423	1.05881	1.31762	1.58989	2.00457	2.32771	0.401278	10.7067	0	4.31486	64.4982	1.31912	5.44345	5.56594	5.1995	2.11663	2.44722	7.03596	0.836571	4.74315	1.36603
AAACCGTTACCATTACTGGG	RBC	Tissue-Enriched	miRNA	hsa-mir-451b	20.21	69.1765	9.88082	1.0087	1.88523	1.80696	4.51726	20.1428	67.8214	67.9703	3.08708	1.63002	16.412	23.864	18.3938	42.0596	25.9868	27.7746	30.3839	83.9506	0.88467	36.1973	984.969	25.408	39.1905	83.2573	25.3218	10.9988	14.565	60.582	17.8733	28.7727	17.633
AAACCGTTACCATTACTGGGTT	RBC	Tissue-Enriched	miRNA	hsa-mir-451b	51.9441	302.076	40.7241	9.7521	17.7587	6.89489	12.0786	73.6938	244.252	260.986	15.1898	23.2017	87.96	99.3331	65.853	104.647	53.0994	43.5521	31.49	220.02	7.43523	112.833	4064.18	112.555	189.732	268.045	122.848	44.0468	65.4905	118.775	109.769	139.028	64.93
AAACCGTTACCATTACTGGGTTT	RBC	Tissue-Enriched	miRNA	hsa-mir-451b	8.76251	94.4128	10.7125	2.87349	6.17016	3.04406	3.84992	20.8699	50.8235	89.6564	6.90897	5.8015	27.0205	28.6813	14.814	30.1277	8.6454	10.5292	21.9275	39.7923	2.06803	30.2038	1061.2	35.3189	62.4195	59.7192	34.4986	6.05375	15.6107	17.1314	32.8412	39.0076	17.9296
AAACCGTTACCATTACTGGGTTTA	RBC	Tissue-Enriched	miRNA	hsa-mir-451b	2.41535	7.04637	0.931618	0.26996	0.305414	0	0	1.22401	1.38058	2.03886	0	0	0.901211	2.04441	1.26541	1.39925	1.00229	0.36416	0.490039	2.03484	0.201806	1.30382	72.641	2.25564	5.83629	5.62686	2.2317	0.677855	1.74519	0.359236	0.82151	2.3367	0.910685
AAACCGTTACCATTACTGGGTTTAG	RBC	Tissue-Enriched	miRNA	hsa-mir-451b	1.31646	6.47952	1.37642	0.423211	0	0	0	2.46295	6.37006	3.17251	0	0.774923	1.95809	3.7405	1.1699	3.62727	0.501143	0.606181	0.801371	2.19486	0.36775	1.20148	143.603	2.9892	5.66628	3.54196	2.10432	2.17638	0.776338	1.51045	1.65808	4.64763	0.910685
AAACCGTTACCATTACTGTGT	RBC	Tissue-Enhanced	miRNA	hsa-mir-451b	4.74669	35.362	3.44129	2.08639	2.68116	1.1055	6.3894	12.4798	41.5381	57.7296	7.93799	4.90966	11.8484	12.0467	12.3683	20.05	7.77107	10.9766	4.22024	29.2062	0.671354	15.0696	243.693	14.0232	52.7926	66.6215	25.2501	9.07419	9.0601	22.7589	12.3829	24.0555	10.2183
AAACCGTTACCATTACTGTGTT	RBC	Tissue-Enriched	miRNA	hsa-mir-451b	7.15032	43.2045	3.44571	1.37946	3.09872	0.737001	0.4741	10.4878	42.2115	54.7903	5.74118	8.22604	12.1299	13.0522	11.1603	27.608	5.30287	9.45361	14.4121	31.0652	1.24471	14.6518	552.531	17.0315	50.7622	78.1833	29.2032	9.33645	8.7412	24.4917	16.9614	34.8249	12.7288
AAACCGTTACCATTACTGTGTTT	RBC	Tissue-Enriched	miRNA	hsa-mir-451b	1.81804	10.6674	1.06117	0	2.27939	0	0	4.97854	12.0986	9.55541	2.6541	3.06296	7.7357	5.91947	3.02251	7.88252	2.00457	1.62227	3.64138	4.54325	0.675155	2.35123	145.651	6.56947	15.7803	18.0472	6.47659	1.8673	3.69815	3.36178	4.16779	11.4016	3.20834
AAACCGTTACCATTACTGTT	RBC	Tissue-Enhanced	miRNA	hsa-mir-451b	1.90205	9.44086	0	0	1.34958	0	2.53948	0	2.75418	0	0	0	1.10682	1.69809	0.633441	0.951759	0.501143	4.06384	0	2.03484	0	0.60074	33.1974	2.87928	9.11086	6.2406	1.27709	0	0.721716	0.395991	2.12908	3.30663	0.910685
AAACCGTTACCATTACTTAG	RBC	Tissue-Enhanced	miRNA	hsa-mir-451b	3.00094	11.2155	1.29684	0	0.216669	0.3685	0.4741	0.947872	10.3896	10.2946	1.05334	0	2.89259	2.33338	5.10931	3.7058	1.50343	2.20557	1.44246	5.79746	0.0700642	4.74711	48.208	1.86659	23.4444	15.8697	11.69	2.15288	2.76866	11.8816	1.64302	12.8851	2.98684
AAACCGTTACCATTACTTAGTTT	RBC	Tissue-Enhanced	miRNA	hsa-mir-451b	3.00094	36.1463	2.22624	1.24685	0.449122	0.737001	0.4741	3.44853	13.0619	14.3771	2.6541	2.85209	10.5615	2.33338	12.4629	5.78764	2.50572	2.67678	5.88403	10.1742	0.299019	8.52031	182.614	5.22916	48.5485	25.5282	48.5483	5.68497	6.84728	2.54317	4.56349	15.9473	7.51937
AAACCGTTACCATTAGTGAG	RBC	Tissue-Enhanced	miRNA	hsa-mir-451b	2.74722	1.33176	3.07031	0.146372	0.464905	0	0	0.951794	3.53731	3.32034	0	0.504372	6.34768	0.211762	0.828179	3.95322	1.37982	0.993213	0.860182	0.313551	0	7.65581	38.452	1.49598	19.7489	9.21452	1.806	0.368772	3.95411	4.71514	1.67314	1.8067	3.53821
AAACCGTTACCATTAGTGAGT	RBC	Tissue-Enhanced	miRNA	hsa-mir-451b	19.1524	26.5192	21.1256	0.839542	5.08239	0	0.4741	7.77736	18.8893	24.0425	2.05806	5.56768	30.9415	15.1996	6.04048	16.1352	4.88782	5.89167	2.16083	9.40654	1.16532	27.5749	173.177	6.28483	162.21	45.9192	10.3192	3.30608	35.8145	24.8656	5.79575	9.66975	26.8019
AAACCGTTACCATTAGTGAGT	SCIATIC	Tissue-Enhanced	miRNA	hsa-mir-451b	19.1524	26.5192	21.1256	0.839542	5.08239	0	0.4741	7.77736	18.8893	24.0425	2.05806	5.56768	30.9415	15.1996	6.04048	16.1352	4.88782	5.89167	2.16083	9.40654	1.16532	27.5749	173.177	6.28483	162.21	45.9192	10.3192	3.30608	35.8145	24.8656	5.79575	9.66975	26.8019
AAACCGTTACCATTAGTGAGTT	RBC	Tissue-Enhanced	miRNA	hsa-mir-451b	31.2099	22.4123	20.3589	0.416332	3.38447	0	3.09496	8.98643	17.8205	20.5743	2.62979	3.84124	36.7026	12.1517	4.53262	16.876	3.2983	2.42196	25.3473	14.2411	2.09146	28.3501	452.506	6.83662	165.831	64.5908	14.1746	4.4124	44.9012	23.9184	4.95918	11.3112	19.9592
AAACCGTTACCATTAGTGAGTTT	RBC	Tissue-Enhanced	miRNA	hsa-mir-451b	8.20553	8.86462	5.74003	0	3.02188	0.3685	0.948201	2.20567	5.0648	5.54976	2.62979	4.09465	15.4624	6.5786	0.681195	3.3929	0.792588	1.57652	2.5886	3.64852	0.741418	7.73639	154.288	1.82085	54.2885	17.6314	4.90118	2.11663	16.0985	10.1975	2.47959	2.99824	1.9174
AAACCGTTACCATTATTGAG	RBC	Tissue-Enriched	miRNA	hsa-mir-451b	6.55133	18.5147	5.66311	1.25373	4.2985	0.280715	0.948201	5.9335	44.7137	55.1766	7.82355	2.94941	15.1055	22.5401	15.8241	27.9768	19.5446	16.5464	1.16115	52.9578	0.928591	22.0439	745.19	12.278	44.7937	84.7917	19.8313	7.16006	7.47501	37.6577	14.0259	24.5056	9.45767
AAACCGTTACCATTATTGAGTT	RBC	Tissue-Enriched	miRNA	hsa-mir-451b	51.9852	217.012	50.746	7.32246	11.9222	5.79913	12.16	58.3343	216.842	189.815	22.0745	14.8955	76.6017	69.7949	57.6026	119.288	56.0842	48.4867	46.7127	158.599	4.0406	113.158	3902.66	73.2207	316.623	351.151	107.907	44.4957	64.625	102.433	79.4825	107.163	51.7791
AAACCGTTACCATTATTGAGTTT	RBC	Tissue-Enriched	miRNA	hsa-mir-451b	14.9996	66.5806	8.33592	0.292744	3.61097	0.929931	1.8964	18.5193	52.029	43.6578	4.23055	4.89007	19.3122	18.4434	18.9542	32.7029	22.4657	7.3634	5.5312	27.3184	1.44171	21.6334	1229.71	26.5401	94.3289	83.4869	25.9927	4.68523	20.573	20.4197	20.2475	29.0063	11.4378
AAACCGTTACCATTATTGAGTTTA	RBC	Tissue-Enriched	miRNA	hsa-mir-451b	1.31646	4.72043	0.4846	0	0.232452	0.280715	0	2.14201	1.44354	1.70047	0	0	0.450606	0.849045	0.243229	0.761118	3.13717	0	0.0980078	0.313551	0.0529637	2.74729	72.3444	2.1365	1.21092	1.85531	0.540992	0	0.968848	1.15122	1.67314	0.943399	0
AAACCGTTACCATTATTGAGTTTAG	RBC	Tissue-Enriched	miRNA	hsa-mir-451b	1.09889	3.93369	0	0	0	0	0	1.53001	2.56199	0	0	0.310641	0.229833	1.06081	1.02218	1.20933	2.04445	0.412665	0.0980078	1.72129	0.148843	0.70308	123.339	1.56782	2.06675	4.38529	2.50586	3.16332	1.23566	0	0	2.48692	1.82137
AAACCGTTACCATTATTGAGTTTAGT	RBC	Tissue-Enriched	miRNA	hsa-mir-451b	0.253718	1.4464	0.7269	0.276839	0.216669	0	0	1.22401	2.41877	1.70047	0	0.310641	2.22269	0	1.89959	2.67623	0	0.341287	0.0980078	1.56776	0	0	140.972	4.13911	6.48436	1.85531	2.51794	0.451903	1.71024	1.11446	2.46453	1.8868	0.15876
AAACCGTTACCATTCCTGA	BLADDER	Tissue-Enhanced	miRNA	hsa-mir-451b	3.73768	49.7844	2.40002	0	0	0	0.948201	5.20203	12.2284	26.4966	0	0.621282	2.01413	4.45699	0.729686	1.15328	0.501143	0	0	0.940654	0.317782	4.24137	18.3754	5.74814	27.0722	12.6499	1.08198	0	2.50626	3.12289	0.425816	0.90335	6.65048
AAACCGTTACCATTCCTGAG	BLADDER	Tissue-Enhanced	miRNA	hsa-mir-451b	40.5224	371.285	15.4511	0.26996	1.23522	1.8683	7.5856	32.8955	92.5405	144.955	2.62979	3.93765	7.98681	34.9434	3.84619	13.135	6.39125	4.28901	0	13.6692	0.210192	27.7788	247.148	49.929	258.612	164.731	15.9605	0.428462	21.2686	31.7664	1.23226	5.8902	55.819
AAACCGTTACCATTCCTGAGTTTA	BLADDER	Tissue-Enhanced	miRNA	hsa-mir-451b	5.05415	91.9338	3.35066	0	1.00277	0.3685	0	10.419	12.7789	30.7222	1.02903	2.03708	1.12346	11.0376	0.243229	1.03029	0	0.72832	0.0980078	0.467084	0.140128	2.51972	35.7804	9.85876	64.2475	7.45172	3.55635	0.142821	3.74192	4.31084	0	0.164499	5.00877
AAACCGTTACCATTCCTGAGTTTAG	BLADDER	Tissue-Enhanced	miRNA	hsa-mir-451b	9.55885	82.8274	2.04719	0	0.464905	0.622767	0.4741	8.27698	12.0346	55.9374	0	0.310641	1.8039	9.55126	1.41239	0.772717	0.501143	0.412665	0.262889	0.313551	0.350321	8.07338	63.0993	10.8241	57.3408	9.2918	2.04867	0.368772	1.95738	4.02511	0	1.66759	4.55343
AAACCGTTACCATTCCTGAGTTTAGT	BLADDER	Tissue-Enhanced	miRNA	hsa-mir-451b	17.8071	128.238	5.99519	0.416332	0.464905	0.508533	0.948201	8.58298	19.997	56.5042	0	1.12565	0.919333	12.0984	0.681195	1.15328	0	0.341287	0.0980078	0.780635	0.280257	4.79745	20.0299	21.8817	64.0972	4.9522	6.68701	0.368772	3.98905	5.74778	0	0.848265	9.72095
AAACCGTTACCATTCTGAG	RBC	Tissue-Enriched	genome_mapped	GM	0.549445	8.08727	1.2115	0.26996	0.216669	0.737001	0	2.15695	10.0767	1.13365	0	0	0.213189	3.39618	0	5.32855	0	2.51571	0	2.82196	0	3.01104	77.8879	2.11039	9.64638	10.5181	0.425697	0	0.529206	3.16793	0	1.99976	0
AAACCGTTACCATTGCTGAG	RBC	Tissue-Enhanced	miRNA	hsa-mir-451b	4.7887	25.6109	3.84939	0.146372	2.22221	0.649216	1.8964	6.82948	33.0227	30.0528	1.05334	2.42454	6.14351	12.3595	5.31304	19.705	8.01829	6.07916	1.57855	33.0083	0.911491	16.9886	317.344	7.3144	19.3202	64.874	6.45243	4.18651	4.71077	18.5849	7.83447	12.7668	8.96057
AAACCGTTACCATTGCTGAGTT	RBC	Group-Enriched	miRNA	hsa-mir-451b	49.6228	202.796	21.8234	3.38569	7.01123	5.05239	4.741	55.1257	204.345	202.386	9.95454	13.2493	59.9142	68.9621	43.9817	80.5004	35.4556	30.0077	24.627	123.401	8.52813	94.0941	2855.81	68.1024	161.347	421.35	68.394	24.1189	41.6748	90.6358	65.2717	71.9301	45.0204
AAACCGTTACCATTGCTGAGTT	SIGMOID_COLON	Group-Enriched	miRNA	hsa-mir-451b	49.6228	202.796	21.8234	3.38569	7.01123	5.05239	4.741	55.1257	204.345	202.386	9.95454	13.2493	59.9142	68.9621	43.9817	80.5004	35.4556	30.0077	24.627	123.401	8.52813	94.0941	2855.81	68.1024	161.347	421.35	68.394	24.1189	41.6748	90.6358	65.2717	71.9301	45.0204
AAACCGTTACCATTGCTGAGTTT	RBC	Tissue-Enriched	miRNA	hsa-mir-451b	7.24606	57.666	12.7619	0.992793	3.4123	1.38622	4.43589	15.1552	64.9071	69.1771	2.62979	13.9865	22.4845	26.3754	11.6005	19.9969	9.65203	5.79692	6.95978	31.754	3.89562	16.5346	940.681	22.5229	58.0242	110.321	22.6226	9.10802	15.7505	19.2951	15.3787	23.032	11.4045
AAACCGTTACCATTGCTGAGTTTA	RBC	Tissue-Enriched	miRNA	hsa-mir-451b	0.549445	0.786739	0	0	0.537866	0	0	3.09381	3.56155	7.927	1.02903	0	1.54688	2.12161	0.632704	0.828772	1.96271	0.193516	1.40903	1.88131	0.140128	6.11	67.2108	2.17458	2.77537	4.23185	1.26501	2.40234	1.21598	0.755227	1.27745	2.6657	0.910685
AAACCGTTACCATTGCTGAGTTTAG	RBC	Tissue-Enriched	miRNA	hsa-mir-451b	0.253718	6.16683	0.609732	0.26996	0.610827	0	0.83633	1.8698	5.59228	4.30616	0	0	1.53172	0.423523	1.65562	1.4669	0.291445	0.36416	0.294023	3.28905	0.157557	0.945069	93.7534	0.73356	3.98784	8.61714	2.2317	0.142821	1.2706	0.755227	0.410755	3.38989	1.06945
AAACCGTTACCATTGCTGAGTTTAGT	RBC	Tissue-Enhanced	miRNA	hsa-mir-451b	0.549445	7.74031	0.4846	0.53992	0	0.254266	0	0.951794	2.46776	8.38388	0	3.45287	1.32907	0.346319	1.84958	3.26991	1.29373	1.18949	0.458904	1.56776	0.263485	2.5053	55.8044	3.5459	6.02973	5.25907	0.425697	0.677855	0.247132	1.79618	1.64302	1.62717	2.98684
AAACCGTTACCCTTACTGAG	RBC	Tissue-Enhanced	genome_mapped	GM	4.02755	8.1458	1.61651	0.846421	1.1307	0.737001	0.4741	4.35869	15.7549	23.852	0	0	5.49341	4.99322	2.24131	8.02798	2.50572	5.61749	0.262889	5.33038	0.271871	11.4434	75.7002	3.89963	13.4476	21.65	5.1995	2.3192	2.96117	12.7737	1.65808	6.576	4.60766
AAACCGTTACCGTTACTGAG	RBC	Tissue-Enriched	genome_mapped	GM	6.94447	43.4386	4.4547	0.686291	1.637	0.534982	4.90999	6.86327	31.3222	26.1705	3.11139	1.74693	10.4756	15.249	7.65583	16.4904	6.72692	10.2689	1.19458	31.6622	0.218907	13.9417	328.681	6.73926	15.8363	35.0975	9.15815	5.18383	7.45533	22.9509	4.95918	9.76096	8.68485
AAACCGTTACCGTTACTGAGTT	RBC	Tissue-Enriched	miRNA	hsa-mir-451b	40.3328	206.175	27.0903	7.52407	15.6302	4.23735	4.79812	58.8732	154.685	187.142	13.1561	15.0525	63.5462	63.224	43.3386	76.5235	52.3866	41.6645	20.3123	140.79	5.23639	75.2597	3133.56	67.5889	153.086	205.841	75.6301	23.1762	52.0979	91.9827	65.3361	88.8398	33.2982
AAACCGTTATCATTACTGAG	RBC	Tissue-Enhanced	genome_mapped	GM	29.1044	79.7941	17.7547	2.596	0.697357	3.11448	5.2151	22.9597	151.517	134.314	10.9593	13.9669	37.3814	36.548	31.4903	101.591	61.7223	42.9152	14.6203	122.093	1.73647	59.9266	1341.21	40.5431	119.325	240.53	64.2373	18.0289	17.5155	78.4806	33.0562	52.6574	41.2017
AAACCGTTCCATTTTGATTCTGAGGTT	MONO	Tissue-Enhanced	other_TMapped	ENST00000454813.1	14.5527	2.19886	4.29909	2.20095	9.01746	4.31604	21.193	1.59759	5.70521	13.6038	23.9699	40.3483	4.47277	0	3.21352	1.71288	13.5431	1.92057	190.471	9.30312	2.93346	0	0	0.707457	0.688916	17.9906	1.36822	1.55822	2.60226	7.04607	5.07967	6.78763	1.36603
AAACCGTTCCATTTTGATTCTGAGGTTA	MONO	Tissue-Enriched	other_TMapped	ENST00000454813.1	9.9034	0	0.204719	1.14819	0.232452	2.86849	10.7134	1.26881	2.99039	3.96777	6.40305	26.657	5.05925	0.692638	0.827442	0.380559	4.08022	1.53579	189.567	12.3704	3.17573	2.4103	0	3.76636	1.19431	6.68118	0.540992	0.571282	3.40081	0	1.27745	1.16298	2.00107
AAACCGTTCCATTTTGATTCTGAGGTTC	JEJUNUM	Group-Enriched	other_TMapped	ENST00000454813.1	0.253718	0	0	0	0	0	0.83633	0	0	0	0	2.03708	0.229833	0	0	0	0	0	13.3796	0.467084	0.105927	0	0	0.408691	0.123899	0	0	0	0	0	0	0	0.15876
AAACCGTTCCATTTTGATTCTGAGGTTC	MONO	Group-Enriched	other_TMapped	ENST00000454813.1	0.253718	0	0	0	0	0	0.83633	0	0	0	0	2.03708	0.229833	0	0	0	0	0	13.3796	0.467084	0.105927	0	0	0.408691	0.123899	0	0	0	0	0	0	0	0.15876
AAACCGTTGCTCTGAAAAAAA	MONO	Tissue-Enhanced	genome_mapped	GM	0	1.57348	0	0	1.04417	1.49136	0	0.306002	0.807368	0	0	0.193731	0	0	1.26766	9.51857	0.291445	0	24.0172	9.10086	1.17862	0	1.37029	0.176864	0	0.70512	2.2317	0	0	0	0.82151	1.43449	0
AAACCNTTACCATTACTGAG	SIGMOID_COLON	Tissue-Enhanced	miRNA	hsa-mir-451b	0	0	0	0	0	0.762799	10.4302	32.1302	11.9548	0	0	0	0	51.7917	0	0	0	0	0	0	0	37.1037	5.99425	0	0	170.689	12.4428	0	0	23.7096	0	0.204927	0
AAACCNTTACCATTACTGAGT	SIGMOID_COLON	Tissue-Enhanced	miRNA	hsa-mir-451b	0	0	0	0	0	8.39079	58.7884	232.561	103.941	0	0	0	0	440.654	0	0	0	0	0	0	0.0787786	226.059	23.6592	0	0	808.749	89.8046	0	0	148.669	0	0	0
AAACCNTTACCATTACTGAGTT	SIGMOID_COLON	Tissue-Enhanced	miRNA	hsa-mir-451b	0	0	0	0	0	9.91639	55.9438	295.904	111.246	0	0	0	0	465.277	0	0	0	0	0	0.467084	0.0529637	263.562	39.0117	0	0	1048.76	116.313	0	0	158.782	0	0.204927	0
AAACCNTTACCATTACTGAGTTT	LARYNX	Tissue-Enhanced	miRNA	hsa-mir-451b	0	0	0	0	0	3.814	14.223	124.849	39.8494	0	0	0	0	202.922	0	0	0	0	0	0	0	68.7585	15.1025	0	0	285.718	40.5744	0	0	56.7593	0	0	0
AAACCNTTACCATTACTGAGTTT	SIGMOID_COLON	Tissue-Enhanced	miRNA	hsa-mir-451b	0	0	0	0	0	3.814	14.223	124.849	39.8494	0	0	0	0	202.922	0	0	0	0	0	0	0	68.7585	15.1025	0	0	285.718	40.5744	0	0	56.7593	0	0	0
AAACCTAGCCCCAAACCC	ADRENAL_GLAND	Tissue-Enhanced	piRNA	hsa_piR_020009|gb|DQ597484|Homo_sapiens	62.4537	1.88617	0.651737	2.25555	8.72727	7.17626	0.83633	6.62092	7.52923	13.6038	3.20153	10.9808	17.7267	6.95842	15.8712	1.1424	1.37548	0.96758	0	3.44258	0.365282	1.20148	0	11.6691	11.1212	3.00401	5.67276	6.77855	3.50122	3.02091	0	2.21339	0
AAACCTAGCCCCAAACCCACT	ADRENAL_GLAND	Tissue-Enhanced	piRNA	hsa_piR_020009|gb|DQ597484|Homo_sapiens	54.8152	0	5.6534	0.53992	7.94117	2.12322	2.14676	4.18075	4.9635	35.1431	3.08708	15.8546	6.07526	6.82387	7.40361	0	1.08403	0.193516	0	0	0.814278	0.959491	0.464165	6.64934	2.26328	2.2231	2.49378	3.71333	1.69245	0	0	4.20795	0
AAACCTAGCCCCAAACCCACTCC	ADRENAL_GLAND	Group-Enriched	piRNA	hsa_piR_020009|gb|DQ597484|Homo_sapiens	44.586	0	0	0	0	0	0	0	0	28.9326	1.60076	1.86384	0.852755	1.888	0.146984	0	0	0	0	0	0	0	0	0.408691	0	0	0	2.88788	0.964432	0	0	0	0.455343
AAACCTAGCCCCAAACCCACTCC	GALLBLADDER	Group-Enriched	piRNA	hsa_piR_020009|gb|DQ597484|Homo_sapiens	44.586	0	0	0	0	0	0	0	0	28.9326	1.60076	1.86384	0.852755	1.888	0.146984	0	0	0	0	0	0	0	0	0.408691	0	0	0	2.88788	0.964432	0	0	0	0.455343
AAACCTAGCCCCAAACCCACTCCACC	ADRENAL_GLAND	Group-Enriched	other_TMapped	ENST00000387347.2	121.24	0	1.82256	0	0.866677	0.842146	0	0.918005	2.30897	73.1203	0	12.324	0	1.03896	0.827442	0.761118	2.04011	0	0	0.467084	0	0	0.464165	0.69548	0.247797	0	0	0	1.48279	0	0	0	4.03543
AAACCTAGCCCCAAACCCACTCCACC	GALLBLADDER	Group-Enriched	other_TMapped	ENST00000387347.2	121.24	0	1.82256	0	0.866677	0.842146	0	0.918005	2.30897	73.1203	0	12.324	0	1.03896	0.827442	0.761118	2.04011	0	0	0.467084	0	0	0.464165	0.69548	0.247797	0	0	0	1.48279	0	0	0	4.03543
AAACCTAGCCCCAAACCCACTCCACCT	ADRENAL_GLAND	Group-Enriched	other_TMapped	ENST00000387347.2	66.1721	2.36022	1.4538	0	2.04915	0.815697	0	0	0.304093	58.3829	0	6.51919	1.2943	1.54168	0.881903	1.1424	0.874334	0	0	0	0	0	0	2.03148	0.86729	0.33733	2.08016	0.997326	1.30554	0	0.410755	0	0
AAACCTAGCCCCAAACCCACTCCACCT	GALLBLADDER	Group-Enriched	other_TMapped	ENST00000387347.2	66.1721	2.36022	1.4538	0	2.04915	0.815697	0	0	0.304093	58.3829	0	6.51919	1.2943	1.54168	0.881903	1.1424	0.874334	0	0	0	0	0	0	2.03148	0.86729	0.33733	2.08016	0.997326	1.30554	0	0.410755	0	0
AAACCTAGCCCCAAACCCACTCCACCTTACT	ADRENAL_GLAND	Group-Enriched	other_TMapped	ENST00000387347.2	65.0659	0	0.60752	0	0.232452	0	0	1.01937	0.332079	28.3412	0	4.71593	0	1.19536	1.21614	0.380559	1.45722	0	0	0	0.0787786	1.07625	0	0	0	0.67466	0	0	0.227452	0	0.425816	0.614781	0.731028
AAACCTAGCCCCAAACCCACTCCACCTTACT	GALLBLADDER	Group-Enriched	other_TMapped	ENST00000387347.2	65.0659	0	0.60752	0	0.232452	0	0	1.01937	0.332079	28.3412	0	4.71593	0	1.19536	1.21614	0.380559	1.45722	0	0	0	0.0787786	1.07625	0	0	0	0.67466	0	0	0.227452	0	0.425816	0.614781	0.731028
AAACCTAGCCCCAAACCCACTCCACCTTACTACCA	ADRENAL_GLAND	Tissue-Enhanced	other_TMapped	ENST00000387347.2	93.2278	0.879543	0.9692	5.72076	12.2235	2.3155	3.09496	11.8553	8.01803	2.83412	7.91368	7.13711	8.43889	14.4449	22.0139	2.85528	5.09554	0.557676	9.31074	3.48201	1.86194	0.60074	0	11.3992	9.38622	14.1028	9.821	8.70263	7.87276	3.73112	7.80434	6.10979	1.46206
AAACCTGCATTAAAAATTTCGGTTGGGAAAA	SKELETAL_MUSCLE	Tissue-Enhanced	other_TMapped	ENST00000387347.2	5.07436	5.43862	7.52767	10.0855	22.6535	5.80757	13.9406	61.3346	4.34184	0	4.80229	7.70543	21.2928	61.2094	23.0983	37.9056	0.291445	0.774064	0.0980078	3.27607	1.06866	3.01104	0	31.1445	5.7935	5.16506	107.456	5.838	5.39702	1.15122	20.4132	1.5578	0
AAACCTGCATTAAAAATTTCGGTTGGGAAAAA	SKELETAL_MUSCLE	Tissue-Enhanced	other_TMapped	ENST00000387347.2	3.29834	4.99884	3.15698	1.80267	9.61416	4.58849	5.60395	36.7511	2.01027	0	2.10668	1.51311	18.8344	28.821	14.1463	22.1159	4.01151	0.682575	0	0.940654	1.98559	0	0	21.1331	3.80454	2.69714	62.3811	7.82716	2.14735	0	5.44524	1.67076	2.69893
AAACCTGTAGCTGTCTAGC	ADRENAL_GLAND	Tissue-Enhanced	tRNA	tRNA-SeC-TCA-1-1	35.7285	0	0	0	1.22165	1.15775	16.4902	0.64187	0.861694	0	9.60458	14.6727	1.27913	3.40584	0	5.48706	4.5944	0.96758	0	4.36745	0	3.78762	0	0.855462	0.229639	8.32064	0	0	4.72616	0	0	0.683766	0
AAACCTGTAGCTGTCTAGCGA	ADRENAL_GLAND	Tissue-Enhanced	tRNA	tRNA-SeC-TCA-1-1	43.1316	2.54582	1.6961	5.93762	6.16573	5.21757	20.1469	7.08727	10.6422	0	10.5192	12.4009	2.22585	2.7924	6.82396	11.9824	1.00229	0.341287	0	2.39431	0.105927	1.07625	0	6.21299	5.85456	3.67867	1.24085	2.6983	12.0939	6.02529	1.26239	3.19797	5.9824
AAACCTTACCATTACTGAGTT	BLADDER	Group-Enriched	genome_mapped	GM	1.09889	15.8429	0	0	0	0	0	1.01937	2.75418	0	0	0.193731	0.441545	0.558081	0.488705	1.90352	0	0.193516	0.40934	1.88131	0.193092	1.72164	46.3019	1.46712	15.8907	3.71063	1.27709	0.249332	0	0.395991	0.410755	3.6091	0.455343
AAACCTTACCATTACTGAGTT	RBC	Group-Enriched	genome_mapped	GM	1.09889	15.8429	0	0	0	0	0	1.01937	2.75418	0	0	0.193731	0.441545	0.558081	0.488705	1.90352	0	0.193516	0.40934	1.88131	0.193092	1.72164	46.3019	1.46712	15.8907	3.71063	1.27709	0.249332	0	0.395991	0.410755	3.6091	0.455343
AAACCTTACCATTACTGAGTT	SCIATIC	Group-Enriched	genome_mapped	GM	1.09889	15.8429	0	0	0	0	0	1.01937	2.75418	0	0	0.193731	0.441545	0.558081	0.488705	1.90352	0	0.193516	0.40934	1.88131	0.193092	1.72164	46.3019	1.46712	15.8907	3.71063	1.27709	0.249332	0	0.395991	0.410755	3.6091	0.455343
AAACCTTGTAGAGAGAGTAAAAAATTTAACACC	ADRENAL_GLAND	Group-Enriched	other_TMapped	ENST00000387347.2	96.7212	3.14695	0	0	1.30818	1.8425	2.53948	0.962806	0.664157	23.8066	2.6541	2.25131	1.34276	3.42968	1.75636	0	0	0	5.97847	0.627103	0	0	0	0.408691	0	0	0	0	1.81066	0	0	0.328998	0
AAACCTTGTAGAGAGAGTAAAAAATTTAACACC	GALLBLADDER	Group-Enriched	other_TMapped	ENST00000387347.2	96.7212	3.14695	0	0	1.30818	1.8425	2.53948	0.962806	0.664157	23.8066	2.6541	2.25131	1.34276	3.42968	1.75636	0	0	0	5.97847	0.627103	0	0	0	0.408691	0	0	0	0	1.81066	0	0	0.328998	0
AAACCTTTACCATTACTGAGTTT	LARYNX	Tissue-Enhanced	miRNA	hsa-mir-451b	3.9318	23.0259	1.2115	0.832663	4.40912	6.86519	27.2741	218.281	85.3959	18.1922	2.10668	8.68941	19.6802	363.581	11.2908	26.8298	4.17264	5.00905	3.70595	8.3453	1.02779	159.603	259.695	5.93876	30.6782	56.272	91.0737	3.49802	4.74143	110.302	4.92906	18.4476	0.772864
AAACCTTTACCATTACTGAGTTTA	LARYNX	Tissue-Enhanced	miRNA	hsa-mir-451b	0.253718	0	0.409437	0	0.216669	0.508533	0.948201	17.763	5.97741	1.28148	1.02903	0.504372	1.30947	24.9686	0.486457	1.01869	0	0	0.687235	1.92723	0	11.9461	20.8141	0.231827	2.69449	5.73461	4.32793	0	0.494264	3.59236	0.410755	1.87252	0
AAACGAACATGGTGCACTTCTT	CEREBELLUM	Tissue-Enhanced	miRNA	hsa-mir-495	1.77603	0	0.202507	11.6474	20.329	8.58828	0	0.320935	0.269123	0.566824	0	0	0	0.346319	0	0	1.87662	0	0	0	0.482063	0	0	0.501734	0.229639	0.168665	0	0	2.2942	0.304116	0.82151	0	0
AAACGAACATGGTGCACTTCTT	CEREBRAL_CORTEX	Tissue-Enhanced	miRNA	hsa-mir-495	1.77603	0	0.202507	11.6474	20.329	8.58828	0	0.320935	0.269123	0.566824	0	0	0	0.346319	0	0	1.87662	0	0	0	0.482063	0	0	0.501734	0.229639	0.168665	0	0	2.2942	0.304116	0.82151	0	0
AAACGAATGATTTCGACTCA	ADRENAL_GLAND	Tissue-Enhanced	other_TMapped	ENST00000387439.1	53.6894	0.439771	0	0	0.916241	1.35977	0	4.19176	5.25354	3.5109	0	2.17449	0.441545	26.9517	0.389475	6.2832	2.50572	0.580548	0	8.15234	0	2.4103	0	0.530593	2.51263	1.51798	0.827233	0	0.454905	0	1.23226	0	5.88633
AAACGATTGAACAGGAGAAGCAAGCAGGCGAATC	COLON_TRANSVERSE	Tissue-Enhanced	protein_coding	RP11-102M2.1-004	2.02975	0	0	0	2.10411	0	32.1772	0	5.62016	0	23.381	14.886	0.867922	0	0	9.8438	0.874334	0.853219	0	9.03829	0	0	0	0.707457	0	20.6253	0	0	0.736979	0.791982	0	0.519267	0.910685
AAACGCCATTATCACACT	LIVER	Tissue-Enriched	miRNA	hsa-mir-122b	0	0	0	0	0	0	0	0	2.13737	2.2673	0	0	0	0	0	797.948	0.874334	0.580548	0	2.19486	0	0	0	0	0	0	0	0	0	0	0	0.778901	2.73206
AAACGCCATTATCACACTA	LIVER	Tissue-Enriched	miRNA	hsa-mir-122b	0	0	0	0	0	0	0	0	6.77733	66.3842	3.20153	0.387462	0.229833	0	0	1534.61	0	0	0	5.01682	0	0.60074	0	0	0	0	0	0	0.227452	3.56392	0	0	7.74082
AAACGCCATTATCACACTAA	LIVER	Tissue-Enriched	miRNA	hsa-mir-122b	0.253718	0.786739	0.9692	0	0	0	0	0.962806	27.4112	21.5393	3.68313	0.387462	0.220772	0.849045	0	3298.17	4.66311	0.774064	0	20.4268	0	0	0	0	3.84733	1.01199	0.851394	2.24398	0.741396	8.31581	0	0.519267	21.4011
AAACGCCATTATCACACTAAA	LIVER	Tissue-Enriched	miRNA	hsa-mir-122b	0	0.786739	0.202507	0	0	0	0	2.56748	20.2635	34.1439	3.20153	0.193731	0.88309	0	0.194738	3844.98	1.58518	1.98367	0	9.40654	0	0.60074	0	0.231827	2.51251	0	0.425697	4.7373	0.494264	12.2123	0	0.75313	14.8466
AAACGCCATTATCACACTAAAA	LIVER	Tissue-Enriched	miRNA	hsa-mir-122b	0	0	0	0	0	0	0	0	4.81988	2.2673	1.60076	0	0	0	0	660.578	0.291445	0	0	0.313551	0	0	0	0	0	0	0	0	0	0	0	0.164499	1.80047
AAACGCCATTATCACACTAAAAA	LIVER	Tissue-Enriched	miRNA	hsa-mir-122b	0	0	0	0	0	0	0	0	0	0	0	0	0	0	0	106.314	0	0	0	1.25421	0	0	0	0	0	0	0	0	0	0	0	0	0
AAACGCCATTATCACACTAAAT	LIVER	Tissue-Enriched	miRNA	hsa-mir-122b	0.253718	1.00662	0.2423	0	0	0	0	2.2206	37.5035	51.5725	10.6336	0.774923	0.441545	0	0.389475	13085.8	4.66311	1.69364	0	6.94405	0	0.945069	0	0.69548	1.60747	1.34932	2.06808	14.4612	1.40407	15.8029	0	0.588631	47.907
AAACGCCATTATCACACTAAATA	LIVER	Tissue-Enriched	miRNA	hsa-mir-122b	0	0	0	0	0	0	0	0	0	1.13365	0	0	0	0	0	215.753	0	0	0	0	0	0	0	0	0	0.505995	0	0	0	0	0	0	0.455343
AAACGCCATTATCACACTAAATT	LIVER	Tissue-Enriched	miRNA	hsa-mir-122b	0	0	0	0	0	0	0	0	2.63193	4.9781	0	0	0	0	0	454.896	0.291445	0	0	0.313551	0	0	0	0	0	0.33733	0	0	0	0	0	0	0.455343
AAACGCCATTATCACACTAAT	LIVER	Tissue-Enriched	miRNA	hsa-mir-122b	0	0	0	0	0	0	0	0	2.15298	1.47204	0	0	0	0	0	348.209	0.291445	0	0	1.25421	0	0.344329	0	0	0	0	0	0	0	0	0	0	2.73206
AAACGCCATTATCACACTAATT	LIVER	Tissue-Enriched	miRNA	hsa-mir-122b	0	0	0	0	0	0	0	0	1.1814	1.13365	0	0	0	0	0	211.398	0	0	0	0	0	0.344329	0	0	0	0	0	0	0	2.43293	0	0	0.455343
AAACGCCATTATCACACTAT	LIVER	Tissue-Enriched	miRNA	hsa-mir-122b	0	0	0	0	0	0	0	0	0.538245	0	0	0	0	0	0	251.951	0	0	0	2.19486	0	0	0	0	0	0	0	0	0	0	0	0	3.64274
AAACGCCATTATCACACTATT	LIVER	Tissue-Enriched	miRNA	hsa-mir-122b	1.06275	0	0	0	0	0	0	0	1.41555	1.70047	3.20153	0.193731	0	0	0	487.66	0	0	0	0.940654	0	0	0	0	0	0	0	0	0	0.395991	0	0	1.36603
AAACGCCATTATCACACTATTT	LIVER	Tissue-Enriched	miRNA	hsa-mir-122b	0	0.786739	0	0	0	0	0	0	0.269123	0	0	0	0	0	0	215.249	0	0	0	0.627103	0	0.344329	0	0	0	0	0	0	0	0	0	0	0
AAACGCCCCTCTTCGTCTGATCC	ADRENAL_GLAND	Group-Enriched	protein_coding	MT-CO1-201	36.4232	0	0	0	0	0	0.83633	0	0.253508	18.1384	0	0.931922	0	0	0	1.1424	0	1.93617	0	0.627103	0	0	0	0	0.688916	0.35256	0	0	0	0	0	0	2.59423
AAACGCCCCTCTTCGTCTGATCC	GALLBLADDER	Group-Enriched	protein_coding	MT-CO1-201	36.4232	0	0	0	0	0	0.83633	0	0.253508	18.1384	0	0.931922	0	0	0	1.1424	0	1.93617	0	0.627103	0	0	0	0	0.688916	0.35256	0	0	0	0	0	0	2.59423
AAACGCCCCTCTTCGTCTGATCCG	ADRENAL_GLAND	Group-Enriched	protein_coding	MT-CO1-201	46.4644	0	0	0	0.216669	0.842146	2.14676	0.98166	0.332079	32.309	0	1.24256	0.852755	0	0	1.7136	4.39338	0	0	0	0	0.717501	0	0	0	0	0	0	0	0	0	0	0.910685
AAACGCCCCTCTTCGTCTGATCCG	GALLBLADDER	Group-Enriched	protein_coding	MT-CO1-201	46.4644	0	0	0	0.216669	0.842146	2.14676	0.98166	0.332079	32.309	0	1.24256	0.852755	0	0	1.7136	4.39338	0	0	0	0	0.717501	0	0	0	0	0	0	0	0	0	0	0.910685
AAACGCCCCTCTTCGTCTGATCCGTC	ADRENAL_GLAND	Group-Enriched	protein_coding	MT-CO1-201	56.8677	0	0	0	0	0	16.7571	0	1.52105	67.4521	2.62979	11.5295	1.10386	2.54714	0	3.4272	0.878677	0	0	0.313551	0	0	0	0	0	0	0	0	0	0	0	0	0.455343
AAACGCCCCTCTTCGTCTGATCCGTC	COLON_TRANSVERSE	Group-Enriched	protein_coding	MT-CO1-201	56.8677	0	0	0	0	0	16.7571	0	1.52105	67.4521	2.62979	11.5295	1.10386	2.54714	0	3.4272	0.878677	0	0	0.313551	0	0	0	0	0	0	0	0	0	0	0	0	0.455343
AAACGCCCCTCTTCGTCTGATCCGTC	GALLBLADDER	Group-Enriched	protein_coding	MT-CO1-201	56.8677	0	0	0	0	0	16.7571	0	1.52105	67.4521	2.62979	11.5295	1.10386	2.54714	0	3.4272	0.878677	0	0	0.313551	0	0	0	0	0	0	0	0	0	0	0	0	0.455343
AAACGCCCCTCTTCGTCTGATCCGTC	JEJUNUM	Group-Enriched	protein_coding	MT-CO1-201	56.8677	0	0	0	0	0	16.7571	0	1.52105	67.4521	2.62979	11.5295	1.10386	2.54714	0	3.4272	0.878677	0	0	0.313551	0	0	0	0	0	0	0	0	0	0	0	0	0.455343
AAACGCCCCTCTTCGTCTGATCCGTCC	ADRENAL_GLAND	Group-Enriched	protein_coding	MT-CO1-201	56.5366	1.31931	0	0	0.955422	0.3685	2.50899	0.612004	0.912279	37.9772	1.60076	1.5532	0	2.54114	0.293968	1.1424	0.291445	0	0	1.25421	0	0	0	1.68973	1.73458	0	1.24085	0	0	0	1.65808	0	1.36603
AAACGCCCCTCTTCGTCTGATCCGTCC	GALLBLADDER	Group-Enriched	protein_coding	MT-CO1-201	56.5366	1.31931	0	0	0.955422	0.3685	2.50899	0.612004	0.912279	37.9772	1.60076	1.5532	0	2.54114	0.293968	1.1424	0.291445	0	0	1.25421	0	0	0	1.68973	1.73458	0	1.24085	0	0	0	1.65808	0	1.36603
AAACGCCCCTCTTCGTCTGATCCGTCCT	ADRENAL_GLAND	Group-Enriched	protein_coding	MT-CO1-201	52.8653	0	0.4846	0	0	0	0	3.4336	3.57652	70.2862	0	2.79577	0.459666	0.849045	0	6.8544	0	0	0	0	0	0	0	0	0	0	1.24085	0	1.28587	0	0.410755	0	0.931624
AAACGCCCCTCTTCGTCTGATCCGTCCT	GALLBLADDER	Group-Enriched	protein_coding	MT-CO1-201	52.8653	0	0.4846	0	0	0	0	3.4336	3.57652	70.2862	0	2.79577	0.459666	0.849045	0	6.8544	0	0	0	0	0	0	0	0	0	0	1.24085	0	1.28587	0	0.410755	0	0.931624
AAACGCTGCTGAAAGAAATCAT	DIAPHRAGM	Group-Enriched	other_TMapped	ENST00000626826.1	0	0	0	0	0	0	0	23.4105	0	0	0	0.310641	0	3.42968	0.587936	0	0	0	0	0	0.545923	0	0	0	0	0	35.4114	1.99465	0	0	0	0	0
AAACGCTGCTGAAAGAAATCAT	SKELETAL_MUSCLE	Group-Enriched	other_TMapped	ENST00000626826.1	0	0	0	0	0	0	0	23.4105	0	0	0	0.310641	0	3.42968	0.587936	0	0	0	0	0	0.545923	0	0	0	0	0	35.4114	1.99465	0	0	0	0	0
AAACGCTGGGTTGAGAGGGCGAA	RBC	Tissue-Enhanced	miRNA	hsa-mir-320a	2.74722	2.24558	1.70185	5.44671	1.81227	3.21054	1.31043	1.27273	1.78959	0	4.16473	2.01749	2.01561	0.981604	1.80036	1.60149	5.29655	1.50013	2.78933	0.627103	1.53672	0	25.9288	1.52484	3.00501	2.92823	1.39239	1.42821	2.2503	2.4228	0.425816	1.97082	1.98017
AAACGCTTAGCCTAGCCACACCCCCACG	ADRENAL_GLAND	Tissue-Enriched	other_TMapped	ENST00000389680.2	241.609	0	0	0	0	0	0	0	0.253508	22.1062	3.20153	9.49246	0	0.692638	0	0	1.16578	0	0	0	0	0	0	0.324869	0	0.67466	0	0	0.282075	0	0.425816	0	0
AAACGGGGCGCGGCTGGA	DUODENUM	Group-Enriched	genome_mapped	GM	12.0155	0.659657	7.49275	0	0.697357	1.12286	6.02717	1.83601	278.655	373.235	10.6164	6.53542	5.00951	4.71611	0	0.380559	32.3646	4.47194	12.0398	3.73667	0.515978	0	0.465666	1.5313	9.7149	22.9945	2.53002	3.16332	0.776338	26.7804	1.64302	5.87596	33.9657
AAACGGGGCGCGGCTGGA	GALLBLADDER	Group-Enriched	genome_mapped	GM	12.0155	0.659657	7.49275	0	0.697357	1.12286	6.02717	1.83601	278.655	373.235	10.6164	6.53542	5.00951	4.71611	0	0.380559	32.3646	4.47194	12.0398	3.73667	0.515978	0	0.465666	1.5313	9.7149	22.9945	2.53002	3.16332	0.776338	26.7804	1.64302	5.87596	33.9657
AAACGGGGCGCGGCTGGAAAGGC	DUODENUM	Tissue-Enhanced	genome_mapped	GM	4.90886	0	0.409437	0	0	0	9.76521	0	40.5645	37.2812	22.8336	9.60083	0.220772	0	0	0.515144	13.5309	0	0	0.313551	0	0	1.394	0.556696	0.619493	22.104	0.827233	2.48547	0.247132	7.53393	1.23226	0.328998	7.31028
AAACGGGGCGCGGCTGGAAAGGT	MONO	Tissue-Enhanced	genome_mapped	GM	0.549445	0.879543	2.45662	0	0	0.762799	0	0.98166	1.34561	1.70047	1.05334	0.774923	2.19256	0.346319	0.587936	0.761118	0.291445	0.96758	16.1915	0.313551	0.926452	0	5.20317	0	0.619493	0.67466	0	0	0	0.395991	1.64302	0.657995	0
AAACGGTTACCATTACTGAGTT	SIGMOID_COLON	Tissue-Enhanced	miRNA	hsa-mir-451b	1.3106	37.2824	1.37421	0	0.232452	0	0	2.85538	111.951	12.7097	2.6541	2.34772	11.1276	1.90785	10.8021	33.0627	20.7589	3.70345	43.4923	4.37675	1.94029	16.2267	207.608	3.7424	34.9553	340.074	4.16508	4.16524	2.73371	16.5967	1.65808	43.7471	4.83786
AAACGGTTACCATTACTGAGTTT	RBC	Tissue-Enhanced	miRNA	hsa-mir-451b	1.64833	6.25963	0.2423	0	0.232452	1.1055	0	1.83601	22.131	2.75352	1.02903	3.45287	3.61538	0.211762	2.09208	7.86054	3.38439	0.170644	15.6562	2.34839	0.649997	1.99248	67.2842	1.10417	12.5852	93.287	1.69071	0.571282	1.25092	3.07605	0.836571	15.2097	1.82141
AAACGGTTACCATTACTGAGTTT	SIGMOID_COLON	Tissue-Enhanced	miRNA	hsa-mir-451b	1.64833	6.25963	0.2423	0	0.232452	1.1055	0	1.83601	22.131	2.75352	1.02903	3.45287	3.61538	0.211762	2.09208	7.86054	3.38439	0.170644	15.6562	2.34839	0.649997	1.99248	67.2842	1.10417	12.5852	93.287	1.69071	0.571282	1.25092	3.07605	0.836571	15.2097	1.82141
AAACGTACAGGGTCATCCACTT	CEREBELLUM	Tissue-Enhanced	miRNA	hsa-mir-487b	0.507436	0	0	3.06757	6.19203	1.1055	0	0	0	0	0	0	0	0.558081	0	0	0	0.193516	0	0	0.0529637	0	0	0	0.123899	0	0	0.249332	0.474584	0	0	0	0
AAACGTACAGGGTCATCCACTT	CEREBRAL_CORTEX	Tissue-Enhanced	miRNA	hsa-mir-487b	0.507436	0	0	3.06757	6.19203	1.1055	0	0	0	0	0	0	0	0.558081	0	0	0	0.193516	0	0	0.0529637	0	0	0	0.123899	0	0	0.249332	0.474584	0	0	0	0
AAACGTGAGGCGCTGCTA	RBC	Tissue-Enhanced	miRNA	hsa-mir-424	2.66907	0	0.9692	0.146372	0.216669	0	0	0.932939	0	0	0	0	0.450606	0	0	0	0	0	0	0.313551	0.912539	0	11.147	0.826603	0.619493	0	1.93338	0	0	0	0	0.328998	0
AAACGTGAGGCGCTGCTAT	DIAPHRAGM	Tissue-Enhanced	miRNA	hsa-mir-424	3.17651	0	0.614156	0	0	0	0	26.3031	1.32831	0	1.60076	0	6.95248	0.346319	2.43829	1.52224	0	0.170644	4.42844	0.313551	1.84627	2.4103	7.03535	3.80814	0.123899	2.05444	34.5191	0.856923	0.474584	0	0.425816	1.64499	0
AAACGTGAGGCGCTGCTAT	SKELETAL_MUSCLE	Tissue-Enhanced	miRNA	hsa-mir-424	3.17651	0	0.614156	0	0	0	0	26.3031	1.32831	0	1.60076	0	6.95248	0.346319	2.43829	1.52224	0	0.170644	4.42844	0.313551	1.84627	2.4103	7.03535	3.80814	0.123899	2.05444	34.5191	0.856923	0.474584	0	0.425816	1.64499	0
AAACGTGAGGCGCTGCTATA	DIAPHRAGM	Tissue-Enhanced	miRNA	hsa-mir-424	3.98554	0.659657	3.63804	0	0	0	0	23.1544	0	0	3.16001	0.774923	4.85512	0	0.536459	3.42575	0	0.387032	0	1.86834	3.8183	1.07625	9.89334	3.6193	0.688916	2.0849	20.407	0	0.741396	0	0.82151	1.15149	2.37274
AAACGTGAGGCGCTGCTATA	SKELETAL_MUSCLE	Tissue-Enhanced	miRNA	hsa-mir-424	3.98554	0.659657	3.63804	0	0	0	0	23.1544	0	0	3.16001	0.774923	4.85512	0	0.536459	3.42575	0	0.387032	0	1.86834	3.8183	1.07625	9.89334	3.6193	0.688916	2.0849	20.407	0	0.741396	0	0.82151	1.15149	2.37274
AAACGTGAGGCGCTGCTATAA	GALLBLADDER	Tissue-Enhanced	miRNA	hsa-mir-424	1.35261	2.01325	0	0.26996	0.610827	0.254266	0	4.91614	0	19.6413	0	0.698102	3.08914	0.211762	0.293968	0	0	0.193516	0.131444	0.313551	3.38077	0	2.69491	0.69548	2.53078	0.505995	13.2193	1.49599	0	0.395991	0	2.09248	0
AAACGTGAGGCGCTGCTATAA	SKELETAL_MUSCLE	Tissue-Enhanced	miRNA	hsa-mir-424	1.35261	2.01325	0	0.26996	0.610827	0.254266	0	4.91614	0	19.6413	0	0.698102	3.08914	0.211762	0.293968	0	0	0.193516	0.131444	0.313551	3.38077	0	2.69491	0.69548	2.53078	0.505995	13.2193	1.49599	0	0.395991	0	2.09248	0
AAACGTGAGGCGCTGCTATAC	SKELETAL_MUSCLE	Tissue-Enhanced	miRNA	hsa-mir-424	0	0	0	0	0	0	0	3.66227	0	0	1.02903	0	0.441545	0.692638	0.729686	0.380559	0.501143	0.774064	0	0	0.210192	0	0	0.231827	0	1.99202	8.09957	0	0.741396	0	0	0	0
AAACGTGAGGCGCTGCTATACT	SKELETAL_MUSCLE	Tissue-Enhanced	miRNA	hsa-mir-424	0	0	0	0	0	0	0	0.962806	0	0	0	0	0	0	0	0	0	0	0	0	0.309587	0	0	0	0	0	2.12849	0	0.247132	0	0	0	0
AAACGTGAGGCGCTGCTATAT	SKELETAL_MUSCLE	Tissue-Enhanced	miRNA	hsa-mir-424	3.25466	15.4092	4.69083	0.53992	0.216669	1.27133	0	22.3977	1.01403	15.3778	2.6541	0.387462	9.83916	3.23578	2.3398	8.56583	0	4.26563	0	0	7.32783	0.358751	1.25374	1.43826	1.044	0.33733	51.5696	0	1.44343	5.56597	0.410755	2.54555	0
AAACGTGAGGCGCTGCTATATT	SKELETAL_MUSCLE	Tissue-Enhanced	miRNA	hsa-mir-424	0	0	0	0.553678	0	0	0	3.53813	0	0	0	0	0.441545	0	0	2.2848	0	0	0	0	0.936363	0	0	0	0	0	10.5886	0	0	0	0	0.328998	0
AAACGTGAGGCGCTGCTATT	SKELETAL_MUSCLE	Tissue-Enhanced	miRNA	hsa-mir-424	0	0	0.7269	0	0	0	0	0.64187	0	0	0	0	0.450606	0	0	0.761118	0	0	0	0	0.904344	0	0.789577	0	0	0	4.28037	0	0.282075	0	0	0.164499	0
AAACGTTACCATTACTGAGTT	RBC	Tissue-Enriched	miRNA	hsa-mir-451b	1.05688	0.219886	0.444807	0	0	0	0	0.306002	0.807368	1.13365	0	0.310641	0.441545	2.39073	0.974426	1.27626	0.792588	0.242021	0.770236	0.627103	0.0529637	0	60.5649	0.324869	3.38341	2.36131	2.08016	0.225952	0	0.791982	0.836571	0.724194	2.27671
AAACTAATCTCTACACTGCTG	GALLBLADDER	Tissue-Enhanced	miRNA	hsa-mir-3129	1.05688	17.9767	11.6397	6.14762	2.26582	2.49107	2.8446	15.8923	4.31012	61.2583	4.25486	1.82376	1.53172	6.4497	2.49128	1.14168	7.02941	2.04772	0	4.38972	0.210192	6.59121	6.54849	1.97651	14.1128	3.51037	11.0666	30.4204	2.63973	10.8912	1.67314	2.70929	3.96901
AAACTAATGACTGAGCACA	MONO	Tissue-Enhanced	other_TMapped	ENST00000384262.1	10.1529	22.3785	3.26665	0.553678	11.6725	4.35985	8.56665	4.32692	2.07273	0	3.65882	9.4276	5.77908	8.91143	4.9176	3.23584	4.09089	6.53356	74.1339	1.30012	2.87131	3.47213	0	3.71786	3.30717	2.51325	5.07212	10.1601	4.22748	1.43695	2.09896	5.06458	5.53924
AAACTACGATAGCCCTTATGAAACT	ADRENAL_GLAND	Tissue-Enhanced	other_TMapped	ENST00000389680.2	40.4146	0	0	0.276839	27.5792	5.67564	5.88481	2.25047	1.36871	0.566824	0	3.60742	5.46918	11.0822	12.6609	1.7136	2.623	0	0	1.40774	0	0	0	11.0848	1.59241	1.37978	2.53002	1.61791	2.56731	0.718473	0	0	0.635042
AAACTACGATAGCCCTTATGAAACTTAAGGGTCG	ADRENAL_GLAND	Tissue-Enhanced	other_TMapped	ENST00000389680.2	111.334	0	2.11793	1.53057	17.733	25.5289	5.96618	7.75584	1.75676	8.27393	1.05334	7.33511	4.41968	14.421	7.89017	4.5237	4.37601	1.55867	0	0	0	1.97806	0	10.2152	2.3358	3.12735	2.88799	11.7687	6.98464	0	4.59361	1.63942	2.71116
AAACTACGCCCTGATCGGCGAA	SUBMANDIBULAR_GLAND	Tissue-Enhanced	protein_coding	MT-ND1-201	3.94939	1.57348	0.4846	2.53453	1.04417	0	0.83633	2.85855	0.664157	0	0	0.310641	4.22314	2.89345	28.7955	5.89975	0	0	0	0	0.700642	0	0	26.821	2.06984	0.35256	12.851	0	0.682357	0.718473	49.2933	0.204927	0
AAACTACGCCCTGATCGGCGAC	SUBMANDIBULAR_GLAND	Tissue-Enhanced	protein_coding	MT-ND1-201	0.549445	0	0.84982	2.25081	4.65514	0	0.83633	2.85538	0	0	3.20153	1.24256	6.35063	0	4.77957	20.9136	0	0	0	3.5409	0.0529637	0	0	3.30761	2.38718	0.33733	2.86382	0	1.07368	0	58.827	0.164499	0
AAACTACGCCCTGATCGGCGCA	SUBMANDIBULAR_GLAND	Tissue-Enhanced	protein_coding	MT-ND1-201	18.1272	4.99884	7.23675	9.83098	6.95252	2.16638	23.0119	27.7885	15.3361	0	10.4047	11.9938	32.7967	13.3883	70.0741	33.7091	8.56602	3.33878	0	13.8988	1.28861	3.47921	0	71.4272	7.87171	10.0229	24.3627	6.6588	3.19505	9.15649	178.659	2.89715	1.82137
AAACTACGCCCTGATCGGCGCAA	LEFT_HEART	Tissue-Enhanced	protein_coding	MT-ND1-201	0	0	1.2115	0	0	0	1.31043	0	0	0	0	0.310641	1.98528	2.73705	19.1811	3.23584	0	0	0	2.60025	0.263485	0	0	23.6973	1.60747	0	3.46047	0.747995	0	0	19.0111	0	0
AAACTACGCCCTGATCGGCGCAA	RIGHT_HEART	Tissue-Enhanced	protein_coding	MT-ND1-201	0	0	1.2115	0	0	0	1.31043	0	0	0	0	0.310641	1.98528	2.73705	19.1811	3.23584	0	0	0	2.60025	0.263485	0	0	23.6973	1.60747	0	3.46047	0.747995	0	0	19.0111	0	0
AAACTACGCCCTGATCGGCGCAA	SUBMANDIBULAR_GLAND	Tissue-Enhanced	protein_coding	MT-ND1-201	0	0	1.2115	0	0	0	1.31043	0	0	0	0	0.310641	1.98528	2.73705	19.1811	3.23584	0	0	0	2.60025	0.263485	0	0	23.6973	1.60747	0	3.46047	0.747995	0	0	19.0111	0	0
AAACTACGCCCTGATCGGCGCACCA	SUBMANDIBULAR_GLAND	Tissue-Enhanced	protein_coding	MT-ND1-201	0	2.79999	3.44659	0.731859	6.39887	1.474	0	0.645792	0.332079	0	0	1.24256	2.699	0.849045	0	12.6875	0	1.45213	0	2.60025	3.07428	0	0	0.353729	3.65412	3.8778	1.08198	0	0.949169	0	20.2886	0	0
AAACTCAAACTACGCCCTGATCGGCGCAAA	LEFT_HEART	Tissue-Enhanced	protein_coding	MT-ND1-201	0.803163	1.57348	0	1.90283	2.56085	1.35977	0.948201	0.67958	0	0	0	0.310641	4.1671	1.19337	43.9469	1.33232	0	0.484042	0	0	0.148843	0	0	19.231	0.247797	3.03447	3.59992	0	0.247132	0	11.7421	0	0
AAACTCAAACTACGCCCTGATCGGCGCAC	SUBMANDIBULAR_GLAND	Tissue-Enhanced	protein_coding	MT-ND1-201	0.507436	0	0.4846	2.8363	5.33893	1.61403	0	5.34427	0.585587	0	0	1.3962	12.8072	0	15.9654	4.37679	0	0	0	0.313551	0.523581	0	0	16.8927	0.86729	0	10.8814	2.14231	0.454905	1.18797	42.6911	0.778901	1.84235
AAACTCAAAGGACCTGGCGGT	ADRENAL_GLAND	Tissue-Enhanced	other_TMapped	ENST00000389680.2	84.1865	0	2.44778	0.146372	4.60557	0.534982	2.14676	1.53001	1.2024	27.7744	0	6.81024	4.72049	6.66946	3.11425	0	0.291445	0	9.20111	0	0	0	0	3.52902	0.371696	4.50527	1.27709	0.856923	0.736979	0	0.851632	0.519267	3.38804
AAACTCAAAGGACCTGGCGGTG	ADRENAL_GLAND	Tissue-Enhanced	other_TMapped	ENST00000389680.2	126.489	0	0	1.29456	3.34695	2.37748	1.31043	2.49674	2.42576	19.272	1.60076	16.4545	1.72215	3.46319	4.37811	0	0.874334	0	0	2.9138	0.0787786	0	0	1.52484	0	1.99202	0	0	0.968848	0	0.410755	2.51383	0.455343
AAACTCAAAGGACCTGGCGGTGC	ADRENAL_GLAND	Tissue-Enhanced	other_TMapped	ENST00000389680.2	74.3075	2.36022	0.614156	0.26996	2.15146	0	3.81942	3.17239	0	15.3043	0	1.82376	0.65621	7.89832	0.587936	2.66536	0	0	9.31074	0	0	0	0	3.29073	1.8138	0	1.24085	0	0.227452	0	0	0	0.455343
AAACTCAAAGGACCTGGCGGTGCT	ADRENAL_GLAND	Group-Enriched	other_TMapped	ENST00000389680.2	219.256	0	1.82566	0	0.866677	1.8425	4.18165	3.20226	0.917665	60.0834	1.60076	7.82234	1.59977	6.18858	2.92107	2.85528	3.41559	0	0	0.313551	0	1.04741	0	2.60937	1.02584	0.505995	2.55418	3.52937	1.97706	0	0.410755	0.614781	1.82137
AAACTCAAAGGACCTGGCGGTGCT	GALLBLADDER	Group-Enriched	other_TMapped	ENST00000389680.2	219.256	0	1.82566	0	0.866677	1.8425	4.18165	3.20226	0.917665	60.0834	1.60076	7.82234	1.59977	6.18858	2.92107	2.85528	3.41559	0	0	0.313551	0	1.04741	0	2.60937	1.02584	0.505995	2.55418	3.52937	1.97706	0	0.410755	0.614781	1.82137
AAACTCAAAGGACCTGGCGGTGCTTCA	ADRENAL_GLAND	Group-Enriched	other_TMapped	ENST00000389680.2	54.6641	0	0	0	2.44331	1.1055	5.01798	2.5981	0.608186	17.0047	0	4.67584	0.654734	2.39073	3.99546	0.5712	2.33156	0	0	0	0	0	0	1.32834	0	0	0.425697	0	0.454905	0.395991	0	0.164499	1.36603
AAACTCAAAGGACCTGGCGGTGCTTCA	GALLBLADDER	Group-Enriched	other_TMapped	ENST00000389680.2	54.6641	0	0	0	2.44331	1.1055	5.01798	2.5981	0.608186	17.0047	0	4.67584	0.654734	2.39073	3.99546	0.5712	2.33156	0	0	0	0	0	0	1.32834	0	0	0.425697	0	0.454905	0.395991	0	0.164499	1.36603
AAACTCAAAGGACCTGGCGGTGCTTCATATC	ADRENAL_GLAND	Group-Enriched	other_TMapped	ENST00000389680.2	111.69	0.786739	0	0.553678	5.47945	4.2638	3.34532	1.66516	0	28.908	1.60076	8.38303	2.02467	4.65855	9.30404	3.71812	6.42915	0	0	0	0	0	0	4.55859	4.7955	7.03374	5.29063	2.80736	1.81066	0	2.87528	0.943778	1.68355
AAACTCAAAGGACCTGGCGGTGCTTCATATC	GALLBLADDER	Group-Enriched	other_TMapped	ENST00000389680.2	111.69	0.786739	0	0.553678	5.47945	4.2638	3.34532	1.66516	0	28.908	1.60076	8.38303	2.02467	4.65855	9.30404	3.71812	6.42915	0	0	0	0	0	0	4.55859	4.7955	7.03374	5.29063	2.80736	1.81066	0	2.87528	0.943778	1.68355
AAACTCAAAGGACCTGGCGGTGCTTCATATCC	ADRENAL_GLAND	Tissue-Enriched	other_TMapped	ENST00000389680.2	116.955	0	2.26383	0	2.36813	0.842146	0	2.84754	1.01403	15.8711	3.11139	1.72644	0.852755	5.5076	6.13525	0	2.33156	0	0	0.313551	0	0	0	4.61355	0.688916	0	1.24085	0.225952	0.846224	0.359236	0	0.164499	4.11902
AAACTCACCTGAGTTGTAAAAAACTC	LEFT_HEART	Tissue-Enhanced	other_TMapped	ENST00000389680.2	51.9833	13.3746	25.3568	3.89165	157.923	72.0068	5.99668	26.6974	9.96807	13.6283	11.1395	15.2805	27.019	143.843	341.062	8.8007	7.12262	4.8165	0	6.44821	0.526905	10.2476	0	118.179	25.0854	14.653	26.6087	17.5262	32.2843	1.07771	4.9893	15.5557	4.57436
AAACTCCCGTGCTGATCA	ADRENAL_GLAND	Tissue-Enhanced	other_TMapped	ENST00000488394.3	148.352	4.72043	2.423	0.276839	5.90074	13.8696	92.2251	2.59418	7.23477	4.5346	61.5918	57.1868	1.7843	2.25617	0.146984	3.30349	0.582889	0	1.79905	23.7827	0	1.07625	1.41608	0.176864	0	60.4657	0.954608	8.50303	8.75659	0.359236	2.47959	0	1.74637
AAACTCCCGTGCTGATCAGTA	ADRENAL_GLAND	Tissue-Enhanced	other_TMapped	ENST00000584239.2	112.726	0	5.08434	1.57828	7.14206	5.01751	111.08	2.20959	3.43495	0	48.8687	62.6912	0.64715	0.692638	0.146984	4.7588	4.37167	0	0	8.40751	0	1.435	1.88325	1.25218	2.43329	32.5622	2.4817	1.58166	4.81319	1.90645	3.69679	2.80202	3.26253
AAACTCCCGTGCTGATCAGTA	COLON_TRANSVERSE	Tissue-Enhanced	other_TMapped	ENST00000584239.2	112.726	0	5.08434	1.57828	7.14206	5.01751	111.08	2.20959	3.43495	0	48.8687	62.6912	0.64715	0.692638	0.146984	4.7588	4.37167	0	0	8.40751	0	1.435	1.88325	1.25218	2.43329	32.5622	2.4817	1.58166	4.81319	1.90645	3.69679	2.80202	3.26253
AAACTCCCGTGCTGATCAGTAG	ADRENAL_GLAND	Tissue-Enhanced	other_TMapped	ENST00000584239.2	78.9908	1.09943	2.23509	0.26996	3.82446	4.56187	82.6798	0.67958	5.86828	0	37.6633	52.6799	1.54541	0.423523	0.831164	8.19615	0.582889	2.04772	8.7185	7.94691	0	0	2.20716	0.463653	6.42256	27.9358	0.540992	4.86436	7.27393	0	0.410755	1.62754	0.455343
AAACTCCCGTGCTGATCAGTAG	COLON_TRANSVERSE	Tissue-Enhanced	other_TMapped	ENST00000584239.2	78.9908	1.09943	2.23509	0.26996	3.82446	4.56187	82.6798	0.67958	5.86828	0	37.6633	52.6799	1.54541	0.423523	0.831164	8.19615	0.582889	2.04772	8.7185	7.94691	0	0	2.20716	0.463653	6.42256	27.9358	0.540992	4.86436	7.27393	0	0.410755	1.62754	0.455343
AAACTCCCGTGCTGATCAGTAGTG	ADRENAL_GLAND	Tissue-Enhanced	other_TMapped	ENST00000607615.2	220.12	1.57348	2.27267	1.12326	6.54161	2.6053	176.496	1.01937	17.256	2.2673	138.785	210.567	0.441545	0.346319	0.778951	8.37519	1.74867	0.682575	0	24.0402	0	0	5.29686	0.788522	6.34323	59.5009	2.4817	1.85667	5.37734	1.58396	2.87528	1.5439	2.85769
AAACTCCCGTGCTGATCAGTAGTG	JEJUNUM	Tissue-Enhanced	other_TMapped	ENST00000607615.2	220.12	1.57348	2.27267	1.12326	6.54161	2.6053	176.496	1.01937	17.256	2.2673	138.785	210.567	0.441545	0.346319	0.778951	8.37519	1.74867	0.682575	0	24.0402	0	0	5.29686	0.788522	6.34323	59.5009	2.4817	1.85667	5.37734	1.58396	2.87528	1.5439	2.85769
AAACTCCCGTGCTGATCAGTAGTGG	ADRENAL_GLAND	Tissue-Enhanced	other_TMapped	ENST00000584239.2	207.011	15.8276	1.62227	0.553678	7.28036	5.65001	194.276	2.59418	10.8797	0.566824	126.021	109.51	0.662317	1.888	1.07292	15.9368	0.291445	0.682575	0	9.97246	0	0	2.34591	1.02035	3.18482	75.8201	2.09224	2.42795	4.72805	1.07771	2.87528	4.41377	2.79487
AAACTCCCGTGCTGATCAGTAGTGG	COLON_TRANSVERSE	Tissue-Enhanced	other_TMapped	ENST00000584239.2	207.011	15.8276	1.62227	0.553678	7.28036	5.65001	194.276	2.59418	10.8797	0.566824	126.021	109.51	0.662317	1.888	1.07292	15.9368	0.291445	0.682575	0	9.97246	0	0	2.34591	1.02035	3.18482	75.8201	2.09224	2.42795	4.72805	1.07771	2.87528	4.41377	2.79487
AAACTCCCGTGCTGATCAGTAGTGGGA	CEREBRAL_CORTEX	Tissue-Enhanced	other_TMapped	ENST00000584239.2	3.29667	0	0	0.553678	12.8616	2.67556	0.4741	0	0.760524	0	3.70744	2.65836	0.220772	0	0	11.4453	1.00229	3.41287	0	0	0	0	0.929831	0	0.371696	0	0	0	6.38835	0.718473	0	0.409854	0.731028
AAACTCCCGTGCTGATCAGTAGTGGGA	LIVER	Tissue-Enhanced	other_TMapped	ENST00000584239.2	3.29667	0	0	0.553678	12.8616	2.67556	0.4741	0	0.760524	0	3.70744	2.65836	0.220772	0	0	11.4453	1.00229	3.41287	0	0	0	0	0.929831	0	0.371696	0	0	0	6.38835	0.718473	0	0.409854	0.731028
AAACTCCCGTGCTGATCAGTAGTGGGATCGCG	ADRENAL_GLAND	Tissue-Enhanced	other_TMapped	ENST00000635274.1	82.1724	2.89279	0	0.553678	2.58702	1.63139	35.6749	0.33979	4.91022	0	39.853	45.9064	1.54541	0	0	0.5712	0	0	0	1.40125	0	0	1.90534	0	7.01553	9.9601	2.50586	0	1.03873	0	0	0	0.455343
AAACTCCCGTGCTGATCAGTAGTGGGATCGCGCC	ADRENAL_GLAND	Tissue-Enhanced	other_TMapped	ENST00000635274.1	112.593	0	0.202507	0	2.69916	3.13184	54.955	0	5.57437	0	42.5486	43.2566	0.671378	0	0	3.4272	0.291445	0	0	6.53918	0.0787786	0	0.858953	0.231827	3.07753	24.9619	0.540992	0.249332	1.49364	0.359236	0.410755	0.259634	1.90513
AAACTCGACTGCATAATTTGTGGTAGTGGGGG	COLON_TRANSVERSE	Group-Enriched	other_TMapped	ENST00000617626.1	21.6164	0.879543	0	0	0.232452	0	358.624	0	21.8301	0	272.138	119.312	1.32463	0	0.584213	0	0	0	0	0.313551	0	2.1525	0	0.501734	7.01553	62.9638	10.3525	0	0	1.07771	0	0	0
AAACTCGACTGCATAATTTGTGGTAGTGGGGG	ILEUM	Group-Enriched	other_TMapped	ENST00000617626.1	21.6164	0.879543	0	0	0.232452	0	358.624	0	21.8301	0	272.138	119.312	1.32463	0	0.584213	0	0	0	0	0.313551	0	2.1525	0	0.501734	7.01553	62.9638	10.3525	0	0	1.07771	0	0	0
AAACTCGACTGCATAATTTGTGGTAGTGGGGG	JEJUNUM	Group-Enriched	other_TMapped	ENST00000617626.1	21.6164	0.879543	0	0	0.232452	0	358.624	0	21.8301	0	272.138	119.312	1.32463	0	0.584213	0	0	0	0	0.313551	0	2.1525	0	0.501734	7.01553	62.9638	10.3525	0	0	1.07771	0	0	0
AAACTCGACTGCATAATTTGTGGTAGTGGGGG	SIGMOID_COLON	Group-Enriched	other_TMapped	ENST00000617626.1	21.6164	0.879543	0	0	0.232452	0	358.624	0	21.8301	0	272.138	119.312	1.32463	0	0.584213	0	0	0	0	0.313551	0	2.1525	0	0.501734	7.01553	62.9638	10.3525	0	0	1.07771	0	0	0
AAACTCGACTGCATAATTTGTGGTAGTGGGGGA	COLON_TRANSVERSE	Tissue-Enhanced	other_TMapped	ENST00000617626.1	19.4186	0.879543	0	0	0	0	244.263	0	25.8485	0	259.63	142.804	0.441545	0	0.243229	0.5712	0	0	0	1.25421	0	0.717501	0	0.649739	4.20241	72.5412	9.96303	0	0.494264	0.755227	0	0	0
AAACTCGACTGCATAATTTGTGGTAGTGGGGGA	ILEUM	Tissue-Enhanced	other_TMapped	ENST00000617626.1	19.4186	0.879543	0	0	0	0	244.263	0	25.8485	0	259.63	142.804	0.441545	0	0.243229	0.5712	0	0	0	1.25421	0	0.717501	0	0.649739	4.20241	72.5412	9.96303	0	0.494264	0.755227	0	0	0
AAACTCGACTGCATAATTTGTGGTAGTGGGGGAC	ILEUM	Tissue-Enhanced	other_TMapped	ENST00000383975.1	27.588	0	0.204719	0.416332	0	0.3685	83.5097	0.33979	37.0864	2.2673	198.378	165.828	0.441545	0	0.973688	1.1424	0.501143	0	0	0.313551	0.334882	0	0	0.324869	5.57343	41.1897	11.757	0	0	1.9432	0.425816	0	0
AAACTCGACTGCATAATTTGTGGTAGTGGGGGAC	JEJUNUM	Tissue-Enhanced	other_TMapped	ENST00000383975.1	27.588	0	0.204719	0.416332	0	0.3685	83.5097	0.33979	37.0864	2.2673	198.378	165.828	0.441545	0	0.973688	1.1424	0.501143	0	0	0.313551	0.334882	0	0	0.324869	5.57343	41.1897	11.757	0	0	1.9432	0.425816	0	0
AAACTCGACTGCATAATTTGTGGTAGTGGGGGACT	COLON_TRANSVERSE	Tissue-Enhanced	other_TMapped	ENST00000383975.1	133.696	0.879543	0	0	0	0	729.485	4.07748	190.995	21.5393	1079.04	859.872	3.51719	0.849045	0.194738	0.951759	12.0274	0	0	5.16387	0.376464	2.75324	0	1.29948	18.1014	307.127	34.1823	0	1.89834	5.3601	2.87528	0	5.1172
AAACTCGACTGCATAATTTGTGGTAGTGGGGGACT	ILEUM	Tissue-Enhanced	other_TMapped	ENST00000383975.1	133.696	0.879543	0	0	0	0	729.485	4.07748	190.995	21.5393	1079.04	859.872	3.51719	0.849045	0.194738	0.951759	12.0274	0	0	5.16387	0.376464	2.75324	0	1.29948	18.1014	307.127	34.1823	0	1.89834	5.3601	2.87528	0	5.1172
AAACTCGACTGCATAATTTGTGGTAGTGGGGGACT	JEJUNUM	Tissue-Enhanced	other_TMapped	ENST00000383975.1	133.696	0.879543	0	0	0	0	729.485	4.07748	190.995	21.5393	1079.04	859.872	3.51719	0.849045	0.194738	0.951759	12.0274	0	0	5.16387	0.376464	2.75324	0	1.29948	18.1014	307.127	34.1823	0	1.89834	5.3601	2.87528	0	5.1172
AAACTCTACTTGTCCTTCTGAGTT	MONO	Tissue-Enhanced	miRNA	hsa-mir-618	0	0	0	0	0	0	0	0	0	0	2.10668	0	0.6895	0.849045	2.68974	0.5712	0	0	4.33767	0.627103	6.19265	0	0	0.678598	0	0	1.08198	0	0	0	0	0.164499	0
AAACTCTACTTGTCCTTCTGAGTT	PBMC	Tissue-Enhanced	miRNA	hsa-mir-618	0	0	0	0	0	0	0	0	0	0	2.10668	0	0.6895	0.849045	2.68974	0.5712	0	0	4.33767	0.627103	6.19265	0	0	0.678598	0	0	1.08198	0	0	0	0	0.164499	0
AAACTCTGGAGCTTTCGTACATG	GALLBLADDER	Tissue-Enhanced	other_TMapped	ENST00000439232.2	48.9455	0.879543	0	1.75646	0	0	72.7048	3.37904	16.3506	184.785	131.08	128.875	2.20772	0.849045	0	7.99536	0	0	0	18.5822	0.0787786	1.07625	0	0	3.18482	54.4745	6.61786	0	0	1.86969	0.410755	0	0.317521
AAACTCTGGAGCTTTCGTACATGC	ILEUM	Tissue-Enhanced	other_TMapped	ENST00000439232.2	1672.33	19.1744	4.18146	7.54256	44.0577	11.923	3820.68	63.7269	758.647	1158.59	4534.07	3945.27	78.5067	33.0829	1.51015	198.66	10.9461	2.99243	20.0531	251.967	9.10137	41.0228	0	2.1626	109.85	1701.74	105.191	3.61522	11.9013	27.9986	43.9508	6.2609	24.1684
AAACTCTGGAGCTTTCTCACACC	ILEUM	Tissue-Enhanced	other_TMapped	ENST00000363484.1	39.7119	0	0	0	0.305414	0	63.8307	0.67958	9.68375	14.1706	84.5914	68.496	1.76618	0	1.45937	6.08967	0	0	0.294023	2.8025	0.529637	1.07625	0	0	2.4861	22.0809	0.851394	0	0	0.791982	0.410755	0	0
AAACTCTGGAGCTTTCTCACACC	JEJUNUM	Tissue-Enhanced	other_TMapped	ENST00000363484.1	39.7119	0	0	0	0.305414	0	63.8307	0.67958	9.68375	14.1706	84.5914	68.496	1.76618	0	1.45937	6.08967	0	0	0.294023	2.8025	0.529637	1.07625	0	0	2.4861	22.0809	0.851394	0	0	0.791982	0.410755	0	0
AAACTCTGGAGCTTTCTCACACCT	COLON_TRANSVERSE	Tissue-Enhanced	other_TMapped	ENST00000363484.1	1080.5	6.74591	1.42861	0.146372	4.88662	1.474	1628.89	12.4709	229.713	81.3943	1484.65	1688.1	33.7493	5.51779	2.33685	21.8322	1.74867	0	14.4198	67.8166	2.39772	9.07957	0	1.79199	53.8133	584.849	25.9714	0	0.721716	4.09862	15.213	1.03853	7.00992
AAACTCTGGAGCTTTCTCACACCT	JEJUNUM	Tissue-Enhanced	other_TMapped	ENST00000363484.1	1080.5	6.74591	1.42861	0.146372	4.88662	1.474	1628.89	12.4709	229.713	81.3943	1484.65	1688.1	33.7493	5.51779	2.33685	21.8322	1.74867	0	14.4198	67.8166	2.39772	9.07957	0	1.79199	53.8133	584.849	25.9714	0	0.721716	4.09862	15.213	1.03853	7.00992
AAACTGATTTAATGAGCCTGATCCA	MONO	Tissue-Enhanced	other_TMapped	ENST00000448188.1	14.9021	5.87839	7.32342	4.46767	6.0151	3.66683	1.4223	1.64631	15.066	20.5156	14.7325	11.969	1.09628	10.8812	1.12067	0.761118	2.04011	3.62926	51.6411	1.56127	3.08224	3.83088	0	0	4.90949	9.83863	1.08198	0	1.64679	3.16793	0	5.26203	1.18637
AAACTGCTCGCCAGAACACT	ADRENAL_GLAND	Group-Enriched	other_TMapped	ENST00000389680.2	48.5537	0	0	0	2.09207	0	0	0	0	18.1384	0	2.87259	0.441545	1.19536	1.36316	0	0	0	0	0	0	0	0	0.353729	0	0	0	0.903806	0	0	0	0.819708	0
AAACTGCTCGCCAGAACACT	GALLBLADDER	Group-Enriched	other_TMapped	ENST00000389680.2	48.5537	0	0	0	2.09207	0	0	0	0	18.1384	0	2.87259	0.441545	1.19536	1.36316	0	0	0	0	0	0	0	0	0.353729	0	0	0	0.903806	0	0	0	0.819708	0
AAACTGCTCGCCAGAACACTACG	ADRENAL_GLAND	Group-Enriched	other_TMapped	ENST00000389680.2	150.571	0	0.2423	0	0	0	7.61845	0.660725	0	62.3507	0	13.2201	0.220772	0	0.973688	0	0	0	0	1.56776	0	0	0	0.69548	0	0.33733	0	0	0.227452	0.718473	0.425816	0.164499	0.455343
AAACTGCTCGCCAGAACACTACG	GALLBLADDER	Group-Enriched	other_TMapped	ENST00000389680.2	150.571	0	0.2423	0	0	0	7.61845	0.660725	0	62.3507	0	13.2201	0.220772	0	0.973688	0	0	0	0	1.56776	0	0	0	0.69548	0	0.33733	0	0	0.227452	0.718473	0.425816	0.164499	0.455343
AAACTGGGATTAGATACC	ADRENAL_GLAND	Group-Enriched	other_TMapped	ENST00000389680.2	126.539	0	0	1.10736	0.216669	0	0.4741	2.56748	2.15664	25.5071	0	7.45111	0.671378	1.69809	0.681195	0	1.16578	1.93516	0	0.313551	0	0.717501	0	0.463653	1.14819	0.168665	0	0	0.741396	0.359236	0	0	3.20834
AAACTGGGATTAGATACC	GALLBLADDER	Group-Enriched	other_TMapped	ENST00000389680.2	126.539	0	0	1.10736	0.216669	0	0.4741	2.56748	2.15664	25.5071	0	7.45111	0.671378	1.69809	0.681195	0	1.16578	1.93516	0	0.313551	0	0.717501	0	0.463653	1.14819	0.168665	0	0	0.741396	0.359236	0	0	3.20834
AAACTGTTACCATTACTGAG	RBC	Tissue-Enriched	genome_mapped	GM	6.77477	16.4187	2.87135	0.146372	0.232452	0.254266	1.4223	3.70581	24.5379	19.597	1.02903	2.23081	4.91116	2.7569	4.14392	11.5547	12.9195	9.72633	2.75118	15.364	0.499492	6.88658	383.982	6.5363	12.6628	50.7986	3.3935	3.61516	2.09715	19.3135	1.24733	7.06633	4.07723
AAACTGTTACCATTACTGAGTT	RBC	Tissue-Enriched	miRNA	hsa-mir-451b	20.6881	122.073	18.6063	3.39471	5.34654	3.21963	2.8446	35.2792	172.914	130.522	10.429	12.7081	48.7462	37.0408	33.6233	68.5064	44.8979	25.7026	55.4624	87.2304	6.71513	47.0471	3691.99	52.6402	138.73	350.054	58.2347	15.7355	31.3123	44.1341	51.751	78.2528	22.0241
AAACTGTTACCATTACTGAGTTT	RBC	Tissue-Enriched	miRNA	hsa-mir-451b	8.50879	57.8859	5.55125	2.33357	3.37852	0.534982	2.53948	14.6485	53.6726	50.9752	6.36154	8.70991	18.4156	22.0235	10.7201	18.6283	10.524	11.0691	42.0085	28.6056	2.40824	12.8496	1446.45	20.8936	65.9589	105.399	27.1344	7.9524	9.90697	10.7487	20.0325	27.9364	12.4113
AAACTGTTACCATTACTGAGTTTA	RBC	Tissue-Enriched	miRNA	hsa-mir-451b	0.549445	9.66075	0	0	0.305414	0	0	0	3.02331	11.4379	0	0.310641	1.55742	0.849045	0.925935	2.03738	1.79487	0.606181	2.2081	0.780635	0.210521	0.60074	114.244	1.14225	5.62017	5.5964	0.839314	0.225952	2.43196	0.755227	2.05377	1.29817	2.19308
AAACTGTTACCATTACTGAGTTTAG	RBC	Tissue-Enriched	miRNA	hsa-mir-451b	1.09889	3.14695	1.6961	0	0	0	0	0.33979	3.35538	2.03886	0	0	1.72826	2.81225	0.536459	1.52296	0	1.55867	1.79882	1.25421	0	0.344329	131.606	1.37408	2.64992	7.58992	0.839314	2.03356	0.968848	0.718473	0.410755	1.03853	0.910685
AAACTTTACAGTCAGAGGTTCAATTCCTCTTA	LIVER	Tissue-Enhanced	other_TMapped	ENST00000386347.1	0.761155	4.33919	5.14623	5.95417	22.9452	6.24503	1.67266	6.87237	2.43822	0	2.10668	0.815012	7.11573	4.35394	12.2399	48.9051	4.51029	0.853219	0	2.66194	2.41034	1.63373	0	10.6632	4.25545	2.77479	6.52415	0.997326	3.96684	0.359236	3.37641	3.13064	0.15876
AAACTTTACAGTCAGAGGTTCATTTCCTCTTA	LIVER	Tissue-Enhanced	other_TMapped	ENST00000386347.1	9.84285	8.95679	25.993	15.5173	67.7844	31.1432	18.9382	20.165	17.5032	2.2673	11.7113	9.8937	32.9641	8.65252	39.8602	165.542	11.3039	4.52827	12.0259	17.8535	15.7319	2.40296	0	36.1603	15.1288	18.9781	32.2379	11.0322	21.2258	4.70683	23.1337	7.10638	2.29765
AAACTTTTACGGATCTGGCTTCTGAGATG	MONO	Tissue-Enhanced	other_TMapped	ENST00000431043.1	24.6358	2.45302	2.24306	1.08672	1.17209	1.74563	18.8264	7.25696	6.47272	27.2076	21.7802	41.4372	2.00803	5.5848	2.63078	11.0841	8.75202	1.54813	68.9246	2.23429	3.2674	0.717501	0	0.73356	1.90138	6.72837	3.07101	2.50872	2.50185	0.359236	4.56349	9.50601	3.82244
AAAGAAAAAATACGGGATATGAG	COLON_TRANSVERSE	Tissue-Enhanced	protein_coding	AC016736.4-008	7.0705	0	0	0	0	0	64.4559	0	8.48732	0.566824	22.8751	28.4842	11.4802	0	0	3.9525	0	1.53579	0	0	0	0	0	0	0	17.9282	0	0	0.227452	0.395991	0	0	0
AAAGAAAAAATACGGGATATGAGAGACTGGATT	COLON_TRANSVERSE	Tissue-Enhanced	protein_coding	AC016736.4-008	9.26313	3.59284	0	0	1.22165	0	83.5796	0.64187	18.4589	0	46.2561	46.2972	40.6502	1.69809	0.389475	42.4999	5.53745	3.07159	0	1.7148	0	0.70308	0	0.176864	1.19431	22.2648	0	0	4.37622	1.58396	0.410755	0	4.43654
AAAGAAATCAATGGGACACC	DUODENUM	Group-Enriched	genome_mapped	GM	0	0	0	0	0	0	0	0	16.9547	0	0	0	0	0	0	0.5712	20.5469	0	0	0	0	0	0	0	0	1.68665	0	0	0	14.6517	0	0	5.1172
AAAGAAATCAATGGGACACC	LOWER_ESOPHAGUS	Group-Enriched	genome_mapped	GM	0	0	0	0	0	0	0	0	16.9547	0	0	0	0	0	0	0.5712	20.5469	0	0	0	0	0	0	0	0	1.68665	0	0	0	14.6517	0	0	5.1172
AAAGAAATCAATGGGACACC	STOMACH	Group-Enriched	genome_mapped	GM	0	0	0	0	0	0	0	0	16.9547	0	0	0	0	0	0	0.5712	20.5469	0	0	0	0	0	0	0	0	1.68665	0	0	0	14.6517	0	0	5.1172
AAAGAAATCAATGGGACACC	UPPER_ESOPHAGUS	Group-Enriched	genome_mapped	GM	0	0	0	0	0	0	0	0	16.9547	0	0	0	0	0	0	0.5712	20.5469	0	0	0	0	0	0	0	0	1.68665	0	0	0	14.6517	0	0	5.1172
AAAGAACAGAGAATAGTTTAAATTAGA	LIVER	Tissue-Enhanced	genome_mapped	GM	7.69556	1.00662	2.22757	1.37732	7.22042	3.685	2.50899	4.68164	1.75137	0	0	3.59028	12.8931	0.211762	0.584213	22.8408	0	0	0	0.313551	0.376464	0	0	0.353729	0.495595	2.25357	0.540992	0	0.282075	0	2.05377	0.328998	0
AAAGAATATTGAGGCGCCATTGGCGTGAA	LEFT_HEART	Tissue-Enhanced	protein_coding	MT-CYB-201	1.01487	1.88617	3.15698	3.31884	0.88246	0.877033	1.4223	2.00495	2.73907	7.36018	0	0.891833	14.5822	0.635285	39.0921	45.5598	3.00686	0.387032	0	0	0.762034	0.358751	0	11.4123	2.40534	2.407	7.66835	0	1.30113	6.08233	11.712	0.328998	0
AAAGAATATTGAGGCGCCATTGGCGTGAA	LIVER	Tissue-Enhanced	protein_coding	MT-CYB-201	1.01487	1.88617	3.15698	3.31884	0.88246	0.877033	1.4223	2.00495	2.73907	7.36018	0	0.891833	14.5822	0.635285	39.0921	45.5598	3.00686	0.387032	0	0	0.762034	0.358751	0	11.4123	2.40534	2.407	7.66835	0	1.30113	6.08233	11.712	0.328998	0
AAAGACACCCCCCACAGTTTATGTA	KIDNEY	Tissue-Enhanced	genome_mapped	GM	2.63293	0	4.77438	1.64728	6.08751	7.73851	0.83633	1.5638	0.917665	0	0	5.85782	18.9353	5.30403	0.778951	4.75735	0.582889	0	0	1.09419	0.264818	0	0	1.39096	0.743392	0	0	5.06445	0.846224	0	2.92047	0.519267	0
AAAGACACCCCCCACAGTTTATGTAGA	LIVER	Tissue-Enhanced	genome_mapped	GM	0.507436	0	0.4846	1.23997	1.91084	2.35103	0.83633	0.33979	0.601201	0	2.6541	0.891833	4.84606	1.48433	0.925935	11.1544	0.582889	1.35461	6.86054	0	0.0700642	0	0	2.1626	0.991189	1.05768	0	1.02319	1.47396	0	4.12261	0.259634	0
AAAGACACCCCCCACAGTTTATGTAGAAA	MONO	Tissue-Enhanced	genome_mapped	GM	0.761155	0	0.7269	0.276839	1.60543	2.5795	2.50899	1.60468	0	0	0	0.774923	1.09923	0	0	4.5696	0	0	8.33685	0.467084	0.973296	0	0	1.39096	0	0	0.540992	2.71142	0.282075	0	2.46453	0.588631	0.635042
AAAGACACCCCCCACAGTTTATGTAGCTT	KIDNEY	Tissue-Enhanced	genome_mapped	GM	0.507436	0	3.07031	1.64728	6.35153	4.89565	1.67266	2.27717	1.8214	0	2.10668	5.47036	20.8993	0.849045	1.70337	11.8819	2.04011	0.682575	0	0	0.0787786	0	0	1.97651	0	1.21112	1.27709	1.71385	0.682357	0.359236	2.06884	1.17726	0.476281
AAAGACACCCCCCACAGTTTATGTAGCTTAA	MONO	Tissue-Enriched	genome_mapped	GM	0.507436	0	0	2.13196	2.68878	0	0	0	0	0	0	0.698102	2.16518	2.04441	0	1.7136	0	0	21.3914	0	0.831707	0	0	0.324869	0	0	0.413616	2.82016	0.564149	0.359236	1.23226	0	0.476281
AAAGACAGGGGTTAGGCC	ADRENAL_GLAND	Tissue-Enriched	other_TMapped	ENST00000387409.1	603.3	1.57348	4.07447	4.19921	5.61817	4.85946	35.2682	13.4996	6.01037	74.5668	7.93799	16.1286	13.0926	27.4204	10.6693	23.6012	2.04011	2.69965	0	5.32389	0.350321	14.4492	0	9.5206	4.03097	4.09215	4.77304	2.49332	8.96183	1.43695	3.81728	7.19787	3.91843
AAAGACAGGGGTTAGGCCT	ADRENAL_GLAND	Tissue-Enhanced	other_TMapped	ENST00000387409.1	155.912	1.5392	0.689318	4.42619	7.47627	1.01707	5.85431	11.4915	6.89356	27.2076	7.31764	7.83857	26.1506	10.8573	19.096	24.3621	3.20589	0	0	5.63095	0.218907	5.92431	0	13.7504	0.743392	3.3718	3.9773	1.49599	3.02222	7.1683	11.3615	4.68125	3.66372
AAAGACAGGGGTTAGGCCTCTTTTTACCACC	GALLBLADDER	Tissue-Enhanced	other_TMapped	ENST00000387409.1	53.3795	2.79999	1.86235	0	3.78846	2.42973	2.62086	8.79406	11.1541	63.2377	6.28861	8.49994	10.7553	9.52941	4.48413	12.3693	5.51257	1.19451	0	7.85227	0	3.26745	0	6.39261	3.20309	3.78678	4.39091	7.2276	2.28966	1.51045	4.59361	4.84221	2.25582
AAAGACATAGGATAGAGTCA	RBC	Tissue-Enriched	miRNA	hsa-mir-641	0.549445	4.6176	0.202507	2.45715	1.84384	1.98253	0.4741	1.25387	4.16641	2.2673	0	4.59902	1.32611	2.7569	1.95106	3.04447	1.37548	1.35461	0	3.75613	14.7906	0	177.194	3.03494	5.16089	7.48218	4.42716	0.428462	1.24651	2.51465	5.50549	3.48819	0.910685
AAAGACATAGGATAGAGTCACC	RBC	Tissue-Enhanced	miRNA	hsa-mir-641	5.89932	7.17957	3.00311	17.0821	8.4202	19.1034	11.7125	7.42706	11.821	0.566824	3.20153	7.31125	5.37083	5.64636	2.68749	16.1785	4.25438	1.59714	13.2759	3.48201	8.23579	4.547	78.8841	8.02462	8.0998	5.50389	9.9129	6.80633	5.38618	5.48044	4.53337	3.8441	1.38697
AAAGACATAGGATAGAGTCACCTCT	PBMC	Tissue-Enhanced	miRNA	hsa-mir-641	1.09889	1.09943	1.01253	5.08067	2.27717	2.67491	2.50899	1.2578	1.11146	2.94407	0	0	0.672855	1.25072	0.341722	2.28335	0.501143	0	0.490039	0.467084	12.8315	0.358751	0.465666	0.640517	0	0	4.49888	1.58166	2.7293	0	0	1.20303	0
AAAGACCCATTGAGGAGAAGGT	RBC	Tissue-Enhanced	miRNA	hsa-mir-3667	1.09889	3.36684	1.41755	0.276839	0	0	0	3.67202	0.807368	0	0	0.310641	0.875506	1.48433	2.23983	0.515144	0	0.341287	3.61264	1.56776	10.1065	0	31.4055	0.176864	0.688916	0.505995	0	0	0.564149	0	0	0.259634	0.15876
AAAGACTGGGGTGGACCT	ILEUM	Tissue-Enhanced	other_TMapped	ENST00000408493.2	0	0	0	0	0	0	0.948201	0	2.43274	6.23507	10.1105	3.90092	0.220772	0	0	0	0.501143	0	1.2455	0	9.53188	0	0	0	0	1.99202	0	0	0.454905	0	0	0	0
AAAGACTGGGGTGGACCT	PBMC	Tissue-Enhanced	other_TMapped	ENST00000408493.2	0	0	0	0	0	0	0.948201	0	2.43274	6.23507	10.1105	3.90092	0.220772	0	0	0	0.501143	0	1.2455	0	9.53188	0	0	0	0	1.99202	0	0	0.454905	0	0	0	0
AAAGACTTTTTCTCTGACCA	MONO	Tissue-Enhanced	genome_mapped	GM	275.181	219.85	92.0247	83.6787	220.445	153.631	170.751	763.095	121.726	50.4303	30.6085	161.592	340.879	408.904	1025.98	426.136	53.3253	34.134	2446.27	72.5964	42.961	61.4484	0.464165	1404.32	314.239	70.0099	613.579	58.6842	70.8358	77.8071	56.8266	83.1362	55.4271
AAAGACTTTTTCTCTGACCAAAAA	MONO	Tissue-Enhanced	genome_mapped	GM	1.90205	1.57348	1.58336	0.546799	1.22165	0.991267	3.01358	3.87792	0	0.566824	0	0	2.05038	3.46319	12.5325	1.71288	0	0	23.0217	0.940654	0.0529637	0.344329	0	9.82858	1.68011	0	7.44985	0	0.964432	1.43695	0.425816	0.519267	0
AAAGAGAAGCGAAGATGGAGC	CEREBRAL_CORTEX	Tissue-Enhanced	genome_mapped	GM	0.253718	0.659657	1.63111	13.7446	23.5594	15.2996	0	0.306002	1.42468	0	1.02903	0.968654	0	1.27057	0	0	0	0	0	0	0	3.36245	0	0	0	0.521225	0.540992	0	14.4609	1.07771	0	0	0
AAAGAGAGTCAAGTAGGTAA	BLADDER	Tissue-Enhanced	protein_coding	RP11-670E13.4-001	0	3.14695	0	0	0	0	0	0	0	0	0	0.581192	0	0	0	0	0	0	0	0	0	0	0	0	0	0	0	1.85667	0	0.718473	0	0	1.90513
AAAGAGAGTCAAGTAGGTAA	SKIN	Tissue-Enhanced	protein_coding	RP11-670E13.4-001	0	3.14695	0	0	0	0	0	0	0	0	0	0.581192	0	0	0	0	0	0	0	0	0	0	0	0	0	0	0	1.85667	0	0.718473	0	0	1.90513
AAAGAGAGTCAAGTAGGTAA	UPPER_ESOPHAGUS	Tissue-Enhanced	protein_coding	RP11-670E13.4-001	0	3.14695	0	0	0	0	0	0	0	0	0	0.581192	0	0	0	0	0	0	0	0	0	0	0	0	0	0	0	1.85667	0	0.718473	0	0	1.90513
AAAGAGAGTCAAGTAGGTAACC	COLON_TRANSVERSE	Tissue-Enhanced	protein_coding	RP11-670E13.4-001	0	0	0	0	0	0	1.67266	0	0	0	1.60076	0.621282	0	0	0.194738	0	0	0	0	0	0.263485	0	0	0	0	0.168665	0	0.498663	0	0	0	0.328998	0
AAAGAGAGTCAAGTAGGTAACC	ILEUM	Tissue-Enhanced	protein_coding	RP11-670E13.4-001	0	0	0	0	0	0	1.67266	0	0	0	1.60076	0.621282	0	0	0.194738	0	0	0	0	0	0.263485	0	0	0	0	0.168665	0	0.498663	0	0	0	0.328998	0
AAAGAGCACACCCGTCTATGTAGCA	ADRENAL_GLAND	Group-Enriched	piRNA	hsa_piR_020008|gb|DQ597482|Homo_sapiens	211.908	1.31931	0.444807	0.26996	2.78569	0.737001	3.45719	1.64631	2.07807	32.0869	4.80229	11.2957	0.441545	3.6196	3.75223	0.5712	0.291445	0.726063	0	3.27607	0	0	0	2.66433	1.9641	2.0849	2.08016	0	0.736979	0	1.70326	1.46267	3.70556
AAAGAGCACACCCGTCTATGTAGCA	GALLBLADDER	Group-Enriched	piRNA	hsa_piR_020008|gb|DQ597482|Homo_sapiens	211.908	1.31931	0.444807	0.26996	2.78569	0.737001	3.45719	1.64631	2.07807	32.0869	4.80229	11.2957	0.441545	3.6196	3.75223	0.5712	0.291445	0.726063	0	3.27607	0	0	0	2.66433	1.9641	2.0849	2.08016	0	0.736979	0	1.70326	1.46267	3.70556
AAAGAGTGAGCAGGAAAAAGCAAAA	MONO	Tissue-Enriched	other_TMapped	ENST00000501122.2	1.86004	0	0	0	0.433339	0	4.18165	0.67958	1.34561	0	0	0	0.220772	1.19536	0	0.761118	0.501143	2.12868	39.3282	3.5409	1.5586	0	0.882541	0.353729	0	1.7628	0.540992	0.285641	0	0.395991	0.425816	0.164499	2.15983
AAAGATAAAATTTGAAATCTGGTTAGGA	MONO	Tissue-Enhanced	genome_mapped	GM	1.52231	0	4.1704	6.35675	17.9243	3.57077	4.18165	0.626937	0.664157	0	1.05334	2.8325	10.69	2.54714	0.683443	23.0355	0	0	30.771	0.627103	2.96035	0	0	3.35981	1.23899	1.04245	1.08198	1.10625	1.81066	0	0.410755	0	1.09038
AAAGATTAAGAGAACCAA	ADRENAL_GLAND	Tissue-Enhanced	other_TMapped	ENST00000387421.1	35.1009	0	7.18941	15.049	5.80826	5.41327	1.67266	1.92953	1.29877	1.70047	3.20153	3.59028	1.06594	2.60249	3.31201	2.66536	0	1.87708	0	0.467084	0	0	0	6.37944	0.743392	3.98404	2.03659	0	15.8886	1.21647	0.410755	0.75313	0
AAAGATTAAGAGAACCAACA	ADRENAL_GLAND	Tissue-Enriched	other_TMapped	ENST00000387421.1	267.366	0	0	2.1023	6.75385	2.08768	36.4668	4.19176	1.55384	10.4227	6.36154	7.93925	2.6537	7.13868	4.04767	6.09256	1.74867	5.90451	0	1.40774	0.521442	4.14637	0	3.92849	1.99733	2.68191	2.86382	1.14256	2.86907	1.11446	0.410755	1.43449	4.40342
AAAGATTAAGAGAACCAACACC	ADRENAL_GLAND	Tissue-Enriched	other_TMapped	ENST00000387421.1	324.342	2.36022	1.6961	1.63352	3.91043	3.93845	19.8521	11.0328	6.05775	7.93554	20.221	7.33847	0.680439	6.63595	5.70399	17.9399	1.50343	7.98569	0	5.31092	0.157557	3.1278	0.789577	1.82085	2.26328	2.83535	12.1244	0	1.99232	2.59829	2.87528	5.97347	4.87103
AAAGATTAAGAGAACCAACACCTCTTTACAGTGA	ADRENAL_GLAND	Tissue-Enhanced	other_TMapped	ENST00000387421.1	201.576	6.65005	10.0975	19.19	53.4028	24.1941	18.2709	16.641	7.63628	3.40095	7.93799	16.714	39.1169	29.2809	5.80182	42.076	0.878677	5.04623	0	13.9962	1.26033	6.40829	0	7.58767	14.294	20.1665	7.60537	9.48185	30.927	2.87389	10.7248	9.23492	3.84342
AAAGATTAAGAGAACCAGCACCT	ADRENAL_GLAND	Tissue-Enriched	other_TMapped	ENST00000387421.1	210.418	0	0.405013	0	1.43832	0.622767	4.18165	0.626937	1.72339	0	6.40305	0.310641	0.852755	0.849045	0.440952	1.7136	2.54125	1.93516	24.446	0	0	5.52369	0	1.94766	0	0.33733	0	0	1.1283	1.43695	1.27745	0	3.07052
AAAGCAAATGTTGGGTGAACG	GALLBLADDER	Group-Enriched	miRNA	hsa-mir-10527	6.18332	0.879543	2.04719	2.14786	2.45466	3.23699	8.45478	2.58317	2.10614	29.1209	0	3.47337	3.73481	1.886	0.925935	1.52224	2.00457	5.51697	0	5.04328	2.9602	3.71274	198.97	1.79199	4.82551	6.03885	0.827233	3.89023	6.29599	3.34528	7.11838	3.26975	1.27008
AAAGCAAATGTTGGGTGAACG	RBC	Group-Enriched	miRNA	hsa-mir-10527	6.18332	0.879543	2.04719	2.14786	2.45466	3.23699	8.45478	2.58317	2.10614	29.1209	0	3.47337	3.73481	1.886	0.925935	1.52224	2.00457	5.51697	0	5.04328	2.9602	3.71274	198.97	1.79199	4.82551	6.03885	0.827233	3.89023	6.29599	3.34528	7.11838	3.26975	1.27008
AAAGCAAATGTTGGGTGAACGG	RBC	Tissue-Enriched	miRNA	hsa-mir-10527	9.36149	14.464	7.86197	8.55706	11.318	8.59606	1.31043	10.2149	12.9859	3.96777	0	5.56768	19.1637	5.41474	5.52422	13.9181	4.42222	3.58532	18.4847	3.28905	11.4666	5.51496	430.925	9.58322	12.8413	17.7822	13.8104	16.5393	24.9584	6.53984	17.1121	12.0211	13.1807
AAAGCAAATGTTGGGTGAACGGCT	RBC	Tissue-Enhanced	miRNA	hsa-mir-10527	9.82106	5.47289	10.1974	11.3927	24.3091	16.2536	7.69983	15.7615	3.07114	3.5109	3.1357	4.92681	12.8373	13.6772	13.5605	2.66464	6.62148	4.44406	42.1616	5.40924	27.9943	7.50174	114.426	16.8479	14.8946	7.03561	28.3228	9.74901	27.1871	5.77448	8.42595	5.8978	0.952563
AAAGCACACGGCCTGCAGA	CEREBRAL_CORTEX	Tissue-Enhanced	miRNA	hsa-mir-330	5.38602	0	1.22831	38.3986	47.9137	74.1475	0.4741	0.626937	2.08345	2.03886	4.14042	2.34772	1.13104	0	0.243229	0	0.501143	1.53579	0	9.20199	1.81545	0.358751	0.464165	1.32834	0.688916	1.99202	0	0.142821	23.623	1.21647	2.06884	0.259634	0
AAAGCACACGGCCTGCAGA	CEREBRAL_WHITE_MATTER	Tissue-Enhanced	miRNA	hsa-mir-330	5.38602	0	1.22831	38.3986	47.9137	74.1475	0.4741	0.626937	2.08345	2.03886	4.14042	2.34772	1.13104	0	0.243229	0	0.501143	1.53579	0	9.20199	1.81545	0.358751	0.464165	1.32834	0.688916	1.99202	0	0.142821	23.623	1.21647	2.06884	0.259634	0
AAAGCACACGGCCTGCAGAG	CEREBELLUM	Group-Enriched	miRNA	hsa-mir-330	5.33228	7.6379	0	110.184	104.252	179.273	1.4223	3.15354	3.16533	0.566824	0	5.43453	2.35266	0.981604	2.63451	0.5712	2.50572	3.24278	0.138389	4.36745	4.57816	1.07625	0.929831	5.10606	1.11509	5.19516	0	0.511593	53.1619	3.95351	2.95059	1.77776	4.67906
AAAGCACACGGCCTGCAGAG	CEREBRAL_CORTEX	Group-Enriched	miRNA	hsa-mir-330	5.33228	7.6379	0	110.184	104.252	179.273	1.4223	3.15354	3.16533	0.566824	0	5.43453	2.35266	0.981604	2.63451	0.5712	2.50572	3.24278	0.138389	4.36745	4.57816	1.07625	0.929831	5.10606	1.11509	5.19516	0	0.511593	53.1619	3.95351	2.95059	1.77776	4.67906
AAAGCACACGGCCTGCAGAG	CEREBRAL_WHITE_MATTER	Group-Enriched	miRNA	hsa-mir-330	5.33228	7.6379	0	110.184	104.252	179.273	1.4223	3.15354	3.16533	0.566824	0	5.43453	2.35266	0.981604	2.63451	0.5712	2.50572	3.24278	0.138389	4.36745	4.57816	1.07625	0.929831	5.10606	1.11509	5.19516	0	0.511593	53.1619	3.95351	2.95059	1.77776	4.67906
AAAGCACACGGCCTGCAGAG	SPINAL_CORD	Group-Enriched	miRNA	hsa-mir-330	5.33228	7.6379	0	110.184	104.252	179.273	1.4223	3.15354	3.16533	0.566824	0	5.43453	2.35266	0.981604	2.63451	0.5712	2.50572	3.24278	0.138389	4.36745	4.57816	1.07625	0.929831	5.10606	1.11509	5.19516	0	0.511593	53.1619	3.95351	2.95059	1.77776	4.67906
AAAGCACACGGCCTGCAGAGA	CEREBELLUM	Group-Enriched	miRNA	hsa-mir-330	43.9057	53.1067	23.2405	885.004	891.318	1521.92	20.9465	24.8502	19.9918	9.40758	21.96	23.4331	18.8222	14.0394	16.1929	6.47167	19.5943	24.7848	13.1469	31.4688	28.1348	38.8039	6.43405	16.8442	21.5748	21.0121	11.9132	11.2479	532.716	13.2836	19.6218	18.5356	20.2115
AAAGCACACGGCCTGCAGAGA	CEREBRAL_CORTEX	Group-Enriched	miRNA	hsa-mir-330	43.9057	53.1067	23.2405	885.004	891.318	1521.92	20.9465	24.8502	19.9918	9.40758	21.96	23.4331	18.8222	14.0394	16.1929	6.47167	19.5943	24.7848	13.1469	31.4688	28.1348	38.8039	6.43405	16.8442	21.5748	21.0121	11.9132	11.2479	532.716	13.2836	19.6218	18.5356	20.2115
AAAGCACACGGCCTGCAGAGA	CEREBRAL_WHITE_MATTER	Group-Enriched	miRNA	hsa-mir-330	43.9057	53.1067	23.2405	885.004	891.318	1521.92	20.9465	24.8502	19.9918	9.40758	21.96	23.4331	18.8222	14.0394	16.1929	6.47167	19.5943	24.7848	13.1469	31.4688	28.1348	38.8039	6.43405	16.8442	21.5748	21.0121	11.9132	11.2479	532.716	13.2836	19.6218	18.5356	20.2115
AAAGCACACGGCCTGCAGAGA	SPINAL_CORD	Group-Enriched	miRNA	hsa-mir-330	43.9057	53.1067	23.2405	885.004	891.318	1521.92	20.9465	24.8502	19.9918	9.40758	21.96	23.4331	18.8222	14.0394	16.1929	6.47167	19.5943	24.7848	13.1469	31.4688	28.1348	38.8039	6.43405	16.8442	21.5748	21.0121	11.9132	11.2479	532.716	13.2836	19.6218	18.5356	20.2115
AAAGCACACGGCCTGCAGAGAA	CEREBELLUM	Group-Enriched	miRNA	hsa-mir-330	1.01487	1.09943	3.57527	42.9675	52.8086	107.175	0	0.918005	2.73044	0	0	2.03708	1.31094	0.849045	0.146984	0	0.582889	4.17014	0	2.70786	1.85323	5.88244	0.464165	1.69895	0.725233	1.7628	2.62115	1.64123	16.4674	2.87391	0	1.9712	2.00107
AAAGCACACGGCCTGCAGAGAA	CEREBRAL_CORTEX	Group-Enriched	miRNA	hsa-mir-330	1.01487	1.09943	3.57527	42.9675	52.8086	107.175	0	0.918005	2.73044	0	0	2.03708	1.31094	0.849045	0.146984	0	0.582889	4.17014	0	2.70786	1.85323	5.88244	0.464165	1.69895	0.725233	1.7628	2.62115	1.64123	16.4674	2.87391	0	1.9712	2.00107
AAAGCACACGGCCTGCAGAGAA	CEREBRAL_WHITE_MATTER	Group-Enriched	miRNA	hsa-mir-330	1.01487	1.09943	3.57527	42.9675	52.8086	107.175	0	0.918005	2.73044	0	0	2.03708	1.31094	0.849045	0.146984	0	0.582889	4.17014	0	2.70786	1.85323	5.88244	0.464165	1.69895	0.725233	1.7628	2.62115	1.64123	16.4674	2.87391	0	1.9712	2.00107
AAAGCACACGGCCTGCAGAGAA	SPINAL_CORD	Group-Enriched	miRNA	hsa-mir-330	1.01487	1.09943	3.57527	42.9675	52.8086	107.175	0	0.918005	2.73044	0	0	2.03708	1.31094	0.849045	0.146984	0	0.582889	4.17014	0	2.70786	1.85323	5.88244	0.464165	1.69895	0.725233	1.7628	2.62115	1.64123	16.4674	2.87391	0	1.9712	2.00107
AAAGCACACGGCCTGCAGAGAAA	CEREBELLUM	Tissue-Enhanced	miRNA	hsa-mir-330	0.253718	0	0.7269	22.5883	14.6093	28.5142	0	0	0	0	1.05334	0.621282	0.639566	0	0.146984	0	0	0.968084	0	0	1.09906	1.80222	0	0.678598	2.76031	0	0	0	4.59899	0	0.836571	0	0
AAAGCACACGGCCTGCAGAGAAA	CEREBRAL_WHITE_MATTER	Tissue-Enhanced	miRNA	hsa-mir-330	0.253718	0	0.7269	22.5883	14.6093	28.5142	0	0	0	0	1.05334	0.621282	0.639566	0	0.146984	0	0	0.968084	0	0	1.09906	1.80222	0	0.678598	2.76031	0	0	0	4.59899	0	0.836571	0	0
AAAGCACACGGCCTGCAGAGAG	CEREBELLUM	Group-Enriched	miRNA	hsa-mir-330	30.9577	24.214	14.8613	495.425	552.615	758.332	20.4176	11.9625	12.5115	7.927	21.4369	15.167	12.2614	9.96059	10.8261	7.7042	12.2687	22.2558	5.0099	17.9555	19.2958	11.3887	0.465666	12.096	16.6534	13.1045	9.0011	4.52917	270.001	10.9178	10.9206	13.9506	17.4709
AAAGCACACGGCCTGCAGAGAG	CEREBRAL_CORTEX	Group-Enriched	miRNA	hsa-mir-330	30.9577	24.214	14.8613	495.425	552.615	758.332	20.4176	11.9625	12.5115	7.927	21.4369	15.167	12.2614	9.96059	10.8261	7.7042	12.2687	22.2558	5.0099	17.9555	19.2958	11.3887	0.465666	12.096	16.6534	13.1045	9.0011	4.52917	270.001	10.9178	10.9206	13.9506	17.4709
AAAGCACACGGCCTGCAGAGAG	CEREBRAL_WHITE_MATTER	Group-Enriched	miRNA	hsa-mir-330	30.9577	24.214	14.8613	495.425	552.615	758.332	20.4176	11.9625	12.5115	7.927	21.4369	15.167	12.2614	9.96059	10.8261	7.7042	12.2687	22.2558	5.0099	17.9555	19.2958	11.3887	0.465666	12.096	16.6534	13.1045	9.0011	4.52917	270.001	10.9178	10.9206	13.9506	17.4709
AAAGCACACGGCCTGCAGAGAG	SPINAL_CORD	Group-Enriched	miRNA	hsa-mir-330	30.9577	24.214	14.8613	495.425	552.615	758.332	20.4176	11.9625	12.5115	7.927	21.4369	15.167	12.2614	9.96059	10.8261	7.7042	12.2687	22.2558	5.0099	17.9555	19.2958	11.3887	0.465666	12.096	16.6534	13.1045	9.0011	4.52917	270.001	10.9178	10.9206	13.9506	17.4709
AAAGCACACGGCCTGCAGAGAGA	CEREBELLUM	Group-Enriched	miRNA	hsa-mir-330	10.7082	13.1689	9.32415	308.393	311.253	436.202	6.94488	15.2929	4.86398	1.70047	12.6015	3.62701	5.25747	3.56224	5.466	1.1424	2.33156	2.90094	33.5471	12.5003	16.0064	7.30871	1.25374	7.74705	13.4176	4.88979	0	12.7903	116.574	13.3672	5.10979	6.69174	4.79598
AAAGCACACGGCCTGCAGAGAGA	CEREBRAL_CORTEX	Group-Enriched	miRNA	hsa-mir-330	10.7082	13.1689	9.32415	308.393	311.253	436.202	6.94488	15.2929	4.86398	1.70047	12.6015	3.62701	5.25747	3.56224	5.466	1.1424	2.33156	2.90094	33.5471	12.5003	16.0064	7.30871	1.25374	7.74705	13.4176	4.88979	0	12.7903	116.574	13.3672	5.10979	6.69174	4.79598
AAAGCACACGGCCTGCAGAGAGA	CEREBRAL_WHITE_MATTER	Group-Enriched	miRNA	hsa-mir-330	10.7082	13.1689	9.32415	308.393	311.253	436.202	6.94488	15.2929	4.86398	1.70047	12.6015	3.62701	5.25747	3.56224	5.466	1.1424	2.33156	2.90094	33.5471	12.5003	16.0064	7.30871	1.25374	7.74705	13.4176	4.88979	0	12.7903	116.574	13.3672	5.10979	6.69174	4.79598
AAAGCACACGGCCTGCAGAGAGA	SPINAL_CORD	Group-Enriched	miRNA	hsa-mir-330	10.7082	13.1689	9.32415	308.393	311.253	436.202	6.94488	15.2929	4.86398	1.70047	12.6015	3.62701	5.25747	3.56224	5.466	1.1424	2.33156	2.90094	33.5471	12.5003	16.0064	7.30871	1.25374	7.74705	13.4176	4.88979	0	12.7903	116.574	13.3672	5.10979	6.69174	4.79598
AAAGCACACGGCCTGCAGAGAGG	CEREBELLUM	Group-Enriched	miRNA	hsa-mir-330	25.843	16.4672	12.9653	442.87	572.973	586.248	6.3894	10.3618	14.2705	21.9182	3.70744	10.4731	6.78751	3.21393	15.3929	4.18832	22.8527	21.6284	0.269833	12.4451	24.0851	26.9281	0.464165	12.1653	30.8964	10.8525	2.45021	17.1582	252.134	10.0587	9.14204	9.43703	18.6031
AAAGCACACGGCCTGCAGAGAGG	CEREBRAL_CORTEX	Group-Enriched	miRNA	hsa-mir-330	25.843	16.4672	12.9653	442.87	572.973	586.248	6.3894	10.3618	14.2705	21.9182	3.70744	10.4731	6.78751	3.21393	15.3929	4.18832	22.8527	21.6284	0.269833	12.4451	24.0851	26.9281	0.464165	12.1653	30.8964	10.8525	2.45021	17.1582	252.134	10.0587	9.14204	9.43703	18.6031
AAAGCACACGGCCTGCAGAGAGG	CEREBRAL_WHITE_MATTER	Group-Enriched	miRNA	hsa-mir-330	25.843	16.4672	12.9653	442.87	572.973	586.248	6.3894	10.3618	14.2705	21.9182	3.70744	10.4731	6.78751	3.21393	15.3929	4.18832	22.8527	21.6284	0.269833	12.4451	24.0851	26.9281	0.464165	12.1653	30.8964	10.8525	2.45021	17.1582	252.134	10.0587	9.14204	9.43703	18.6031
AAAGCACACGGCCTGCAGAGAGG	SPINAL_CORD	Group-Enriched	miRNA	hsa-mir-330	25.843	16.4672	12.9653	442.87	572.973	586.248	6.3894	10.3618	14.2705	21.9182	3.70744	10.4731	6.78751	3.21393	15.3929	4.18832	22.8527	21.6284	0.269833	12.4451	24.0851	26.9281	0.464165	12.1653	30.8964	10.8525	2.45021	17.1582	252.134	10.0587	9.14204	9.43703	18.6031
AAAGCACACGGCCTGCAGAGAGGA	CEREBRAL_CORTEX	Tissue-Enhanced	miRNA	hsa-mir-330	2.41535	1.97897	0.409437	32.1171	45.9238	60.7777	6.35891	0.306002	3.45275	0	1.02903	0	1.7388	0	2.09808	2.28408	0.501143	0	2.49745	0	5.12317	3.23722	0	1.29026	1.85527	0.505995	0	2.03356	26.4615	2.00845	0	1.1079	1.77958
AAAGCACACGGCCTGCAGAGAGGA	CEREBRAL_WHITE_MATTER	Tissue-Enhanced	miRNA	hsa-mir-330	2.41535	1.97897	0.409437	32.1171	45.9238	60.7777	6.35891	0.306002	3.45275	0	1.02903	0	1.7388	0	2.09808	2.28408	0.501143	0	2.49745	0	5.12317	3.23722	0	1.29026	1.85527	0.505995	0	2.03356	26.4615	2.00845	0	1.1079	1.77958
AAAGCACACGGCCTGCAGAGAGGT	CEREBRAL_CORTEX	Tissue-Enhanced	miRNA	hsa-mir-330	4.23339	0.659657	2.87135	54.4007	70.2396	64.8964	4.21215	2.95675	1.66208	0	0	4.17147	1.08111	0	3.17845	0.5712	4.42222	1.70644	0	2.34191	8.27684	2.76171	0	6.09265	5.39064	0.858555	1.38031	0	34.2645	0	5.385	0.848265	4.53261
AAAGCACACGGCCTGCAGAGAGGT	CEREBRAL_WHITE_MATTER	Tissue-Enhanced	miRNA	hsa-mir-330	4.23339	0.659657	2.87135	54.4007	70.2396	64.8964	4.21215	2.95675	1.66208	0	0	4.17147	1.08111	0	3.17845	0.5712	4.42222	1.70644	0	2.34191	8.27684	2.76171	0	6.09265	5.39064	0.858555	1.38031	0	34.2645	0	5.385	0.848265	4.53261
AAAGCACACGGCCTGCAGAGAGT	CEREBRAL_WHITE_MATTER	Tissue-Enhanced	miRNA	hsa-mir-330	18.082	35.1642	3.59471	180.571	162.522	260.819	3.81942	5.94844	5.33602	7.73645	4.11611	7.65863	5.70197	5.12378	6.49112	8.04103	8.55299	11.5898	0	5.66757	14.1055	9.30119	0.394788	7.94235	10.105	5.88505	2.87591	12.3411	112.61	6.93764	5.44524	6.90537	5.16761
AAAGCACAGGAACTGCTGGATC	MONO	Tissue-Enriched	genome_mapped	GM	1.06275	0	0	0	0.610827	0.534982	0.83633	0.306002	0.538245	0	0	0	0.220772	0	0	2.83329	1.08403	0.387032	134.493	0.467084	0.558438	0.60074	0	0	1.044	0.505995	1.50768	0	0	0.359236	0	0.46456	0
AAAGCACATTTGAACCCTTTTCCATCTGATT	MONO	Tissue-Enhanced	other_TMapped	ENST00000363214.1	3.34034	3.55245	5.90145	3.03147	14.5933	7.28059	3.37581	4.20278	5.19882	7.93554	5.85563	5.04372	3.09672	5.17913	3.36869	7.1214	4.87281	4.80145	38.7451	2.8025	0.599701	2.06597	0	4.13697	3.59798	5.47193	2.66948	7.99578	2.47775	0	4.97424	3.32445	4.81688
AAAGCACCTCCAGAGCTTGA	LEFT_HEART	Tissue-Enriched	miRNA	hsa-mir-498	0	0	0	0	0	0	0	0	0	0	0	0	0	0	1.7026	0	0	0	0	0	0	0	0	0	0	0	0	0	0	0	0	0	0
AAAGCAGGATTCAGACTACA	RBC	Tissue-Enriched	other_TMapped	ENST00000475653.5	104.538	110.108	91.4527	106.722	149.364	183.6	73.3346	45.6289	117.305	154.274	124.866	96.9576	69.8719	65.1546	89.977	105.615	92.4538	109.566	21.9843	140.96	59.4239	109.946	1440.54	77.7199	119.172	99.4222	38.5962	72.3081	178.735	123.002	98.9262	169.938	75.3117
AAAGCAGGTGTATCAGGGCTAGGA	LEFT_HEART	Tissue-Enhanced	other_TMapped	ENST00000624344.1	0	0	0	0	0	0	0	0	0.269123	0	0	0	0.229833	0	1.21614	0	0	0	0	0	0.260753	0	0	0	0.229639	0	0	0	0	0	0	0	0
AAAGCCCAGGAACTGCTGGA	MONO	Tissue-Enriched	protein_coding	ATP6AP1-210	0	2.36022	1.4538	0.80988	3.60336	2.24572	0	1.2578	0	0	0	0.310641	0.6895	0	0.584213	0.380559	0	0	36.1165	0	1.21343	0.688658	0.860454	0.974608	2.61825	0	0.413616	0.498663	0	0	0.82151	0.519267	0
AAAGCCCAGGAACTGCTGGAT	MONO	Tissue-Enhanced	protein_coding	ATP6AP1-210	0	0	0	0.423211	0.971205	0	5.04848	1.59366	0.807368	1.70047	2.6541	0.581192	0.229833	0	3.89394	0.951759	0.792588	0.193516	36.5424	6.13466	2.11485	0	2.69641	0	0.796204	0.68989	2.06808	0.451903	0.736979	0	2.05377	2.24157	0.793802
AAAGCCCAGGAACTGCTGGATC	MONO	Tissue-Enriched	protein_coding	ATP6AP1-210	54.4603	133.125	53.3049	74.8205	242.05	123.857	134.715	91.4744	229.814	92.1967	59.4532	95.8883	53.0928	41.8928	238.018	376.403	132.489	70.9127	11717.4	646.143	245.254	105.016	373.109	85.4711	115.347	148.39	194.54	116.704	90.4354	65.7557	77.4739	408.957	98.2813
AAAGCCCAGGAACTGCTGGATCT	MONO	Tissue-Enriched	protein_coding	ATP6AP1-210	8.84652	13.04	17.3148	5.88518	16.7487	14.2102	9.12213	7.65005	10.9475	7.68891	1.05334	3.27964	4.30636	4.24523	7.84537	12.5065	4.37601	7.74266	169.508	16.2286	9.22983	3.47921	6.96821	11.1742	19.618	11.0219	10.0516	11.5989	6.47135	2.87389	4.62373	11.4932	4.4698
AAAGCCCAGGAACTGCTGGATT	MONO	Tissue-Enriched	protein_coding	ATP6AP1-210	0	0	0	0	0	0.508533	0	0	0	0	0	0	0.220772	0	0	0	0	0	35.5464	3.90037	0	0.344329	0	0.176864	0	0	0	0	0.227452	0	0	0	0
AAAGCCCAGGAACTGTTGGATC	LIVER	Tissue-Enhanced	protein_coding	ATP6AP1-210	0	0	0	0.878231	0.522083	0.737001	0	0	0.538245	0	2.05806	0	0	0	0	6.95445	0.501143	0	5.86554	0	0.569228	1.72164	0.789577	0.231827	0	0.67466	0	0	0.721716	0	0	0	0
AAAGCCCAGGAACTGTTGGATC	MONO	Tissue-Enhanced	protein_coding	ATP6AP1-210	0	0	0	0.878231	0.522083	0.737001	0	0	0.538245	0	2.05806	0	0	0	0	6.95445	0.501143	0	5.86554	0	0.569228	1.72164	0.789577	0.231827	0	0.67466	0	0	0.721716	0	0	0	0
AAAGCCCAGGCACTGCTGGATC	MONO	Tissue-Enriched	genome_mapped	GM	0	0	0	0	0	0	0	0.33979	0.842338	0	0	0.193731	0	0	0.194738	0	0	0	25.3406	0	0.209123	0	0.465666	0	0	0	0	0.225952	0	0	0	0.259634	0.731028
AAAGCGCCTTCCCCCGTA	ADRENAL_GLAND	Tissue-Enriched	other_TMapped	ENST00000387347.2	330.543	0	4.3614	0	2.287	1.474	0.4741	9.68854	1.77397	20.4057	2.6541	22.163	6.23116	9.03234	8.98845	15.8015	0	0	0	0	1.10962	1.07625	0	3.86921	2.38861	0.843325	7.12003	0	0	1.79618	1.27745	0.493497	0
AAAGCGCTCCCCTTTAGAGGT	DIAPHRAGM	Tissue-Enhanced	miRNA	hsa-mir-518b	0	0.439771	0	0	0	0	0	3.62456	0	0	0	0	0	0.847047	0.243229	0	0	0.170644	0	0	0.131742	0	0	0	0.619493	0	0.413616	0	0	0	0	0	0
AAAGCGCTCCCCTTTAGAGGTA	SKIN	Tissue-Enriched	miRNA	hsa-mir-518b	0	0	0	0	0	0	0	0	0	0	0	0	0	0	0	0	0	0	0	0	0	0	0	0	0	0	0	2.57077	0	0	0	0	0
AAAGCGCTTCCCTTCAGAGA	BREAST	Tissue-Enhanced	miRNA	hsa-mir-518e	0	0	3.2755	0	0	0	0	0.612004	0	0	0	0	0	0	0.972914	0	0	2.04772	0	0	0	0	0	0.324869	0	0	0	0	0	0	0	0	0
AAAGCGCTTCCCTTCAGAGA	LUNG	Tissue-Enhanced	miRNA	hsa-mir-518e	0	0	3.2755	0	0	0	0	0.612004	0	0	0	0	0	0	0.972914	0	0	2.04772	0	0	0	0	0	0.324869	0	0	0	0	0	0	0	0	0
AAAGCGCTTCCCTTCAGAGT	DIAPHRAGM	Tissue-Enhanced	miRNA	hsa-mir-518e	0	0	1.01253	0	0	0	0	2.14201	0	0	0	0	0	0	0.729686	0	0	0.170644	0	0	0.0700642	0	0	0	0	0	0.540992	0.747995	0	0	0	0	0
AAAGCGCTTCCCTTCAGAGTG	DIAPHRAGM	Tissue-Enhanced	miRNA	hsa-mir-518e	0	0	0	0	0	0	0	1.55988	0	0	0	0	0	0	0.972914	0	0	0.170644	0	0	0.17326	0	0	0	0.459277	0	0	0	0	0	0	0	0
AAAGCGCTTCCCTTCAGAGTGA	DIAPHRAGM	Tissue-Enhanced	miRNA	hsa-mir-518e	0	0	0.405013	0	0	0.254266	0	1.83601	0	0	0	0	0	0	0.243229	0	0	2.04772	0	0	0.175991	0	0	0	2.61	0	0	0	0.227452	0	0.410755	0	0
AAAGCGCTTCCCTTCAGAGTGA	LUNG	Tissue-Enhanced	miRNA	hsa-mir-518e	0	0	0.405013	0	0	0.254266	0	1.83601	0	0	0	0	0	0	0.243229	0	0	2.04772	0	0	0.175991	0	0	0	2.61	0	0	0	0.227452	0	0.410755	0	0
AAAGCGCTTCCCTTCAGAGTGA	SCIATIC	Tissue-Enhanced	miRNA	hsa-mir-518e	0	0	0.405013	0	0	0.254266	0	1.83601	0	0	0	0	0	0	0.243229	0	0	2.04772	0	0	0.175991	0	0	0	2.61	0	0	0	0.227452	0	0.410755	0	0
AAAGCGCTTCCCTTCAGAGTGT	DIAPHRAGM	Tissue-Enhanced	miRNA	hsa-mir-518e	0	0	0.614156	0	0	0	0	2.14201	0	0	0	0	0	0	0	0	0	0.341287	0	0	0.0700642	0	0	0	0	0	0.425697	0	0	0	0	0	0.793802
AAAGCGCTTCCCTTTGCTGGA	LUNG	Tissue-Enhanced	miRNA	hsa-mir-518a-2	0	0	0	0	0.866677	0.254266	0	0.918005	0	0	0	0	0	0	0	0	0	2.55966	0	0	0.206391	0	0	1.11339	0.247797	0	0	0.747995	0	0	0	0	0
AAAGCGCTTCCCTTTGCTGGAAA	LUNG	Tissue-Enriched	miRNA	hsa-mir-518a-2	0	0	0	0	0	0	0	0	0	0	0	0	0	0	0	0	0	1.45213	0	0	0	0	0	0	0	0	0	0	0	0	0	0	0
AAAGCGCTTCCCTTTGCTGGAT	LUNG	Tissue-Enhanced	miRNA	hsa-mir-518a-2	0	0	0	0	0.433339	0	0	0.612004	0	0	0	0	0	0.849045	0	0	0	2.90094	0	0	0.131742	0	0	0.324869	0	0	0.851394	1.57103	0	0	0.425816	0	0.910685
AAAGCGGCTGTGAAAAAAAAAA	COLON_TRANSVERSE	Tissue-Enhanced	genome_mapped	GM	13.4327	3.93369	4.43393	0.53992	6.66012	2.948	46.171	1.98218	3.74927	0	6.40305	3.59028	2.47675	4.24523	0.731197	7.80616	2.04011	0	0.131444	1.30012	0.211855	0	0	2.53106	3.98102	1.41024	1.24085	2.56835	1.65121	0	1.24733	0.493497	0
AAAGCGTTACCATTACTGAG	SIGMOID_COLON	Tissue-Enhanced	miRNA	hsa-mir-451b	1.06275	1.75909	0.202507	0.146372	0	0	0	0.306002	19.4118	2.2673	0	0.193731	0.213189	4.45699	0.68418	6.08001	0	0.341287	0.0980078	9.09299	0	2.06597	12.9181	1.62279	2.42029	65.6107	0	0.392152	1.44343	2.21056	1.23226	0.164499	1.93834
AAAGCGTTACCATTACTGAGT	SIGMOID_COLON	Tissue-Enhanced	miRNA	hsa-mir-451b	0.761155	21.1097	2.26958	0.569582	0.610827	0.622767	0.4741	2.17188	88.9965	46.7582	1.02903	0.387462	4.42136	4.80331	8.14977	29.4831	2.79716	5.26713	1.17958	36.212	0.434013	6.54933	63.3737	12.9436	23.5335	308.886	4.3481	3.15033	6.38354	13.0778	12.3377	2.96614	5.31414
AAAGCGTTACCATTACTGAGTT	SIGMOID_COLON	Tissue-Enhanced	miRNA	hsa-mir-451b	2.11963	18.9888	2.55167	0	0.650008	0.622767	1.78453	3.38095	115.361	25.3459	1.02903	0.815012	5.94549	3.7405	7.52005	25.9665	1.00229	1.74993	4.1798	38.1786	0.227621	7.31148	146.222	14.1224	24.9461	397.051	8.0754	2.05688	5.98137	11.3735	15.6237	3.77436	7.49491
AAAGCGTTACCATTACTGAGTTT	DUODENUM	Group-Enriched	miRNA	hsa-mir-451b	2.4515	4.99884	0.202507	0	0.449122	0.254266	0	1.8698	36.5732	6.91184	0	0.581192	1.32759	1.69809	2.34054	7.34684	0.501143	0.72832	1.11965	8.15234	0	1.80222	46.6897	3.73318	6.82953	118.479	1.67863	0.451903	2.20451	1.0961	6.16132	1.94188	0.952563
AAAGCGTTACCATTACTGAGTTT	RBC	Group-Enriched	miRNA	hsa-mir-451b	2.4515	4.99884	0.202507	0	0.449122	0.254266	0	1.8698	36.5732	6.91184	0	0.581192	1.32759	1.69809	2.34054	7.34684	0.501143	0.72832	1.11965	8.15234	0	1.80222	46.6897	3.73318	6.82953	118.479	1.67863	0.451903	2.20451	1.0961	6.16132	1.94188	0.952563
AAAGCGTTACCATTACTGAGTTT	SIGMOID_COLON	Group-Enriched	miRNA	hsa-mir-451b	2.4515	4.99884	0.202507	0	0.449122	0.254266	0	1.8698	36.5732	6.91184	0	0.581192	1.32759	1.69809	2.34054	7.34684	0.501143	0.72832	1.11965	8.15234	0	1.80222	46.6897	3.73318	6.82953	118.479	1.67863	0.451903	2.20451	1.0961	6.16132	1.94188	0.952563
AAAGCTAAAACTCACCTGAGTTGTAAAAAACTC	MONO	Tissue-Enhanced	other_TMapped	ENST00000389680.2	107.53	17.1469	58.02	19.5491	101.415	28.7839	29.3504	80.3437	14.9009	18.0114	16.8878	30.9653	71.0485	127.705	233.307	39.1555	25.657	9.33018	811.165	13.6368	1.42854	5.15621	0	226.498	37.9662	29.2306	71.9791	49.8572	26.1616	8.95433	36.3381	10.7051	27.0241
AAAGCTAAAACTCACCTGAGTTGTAAAAAACTCAA	RIGHT_HEART	Tissue-Enhanced	other_TMapped	ENST00000389680.2	3.34034	5.69278	13.789	1.0936	10.0175	4.83301	10.9372	70.8118	3.08676	0.566824	9.42431	4.3652	19.4605	46.9411	126.463	29.3378	1.16578	1.16662	0	5.04977	1.1884	0.60074	0.465666	164.216	9.98097	15.5576	49.0211	10.5333	5.30544	3.37188	25.0218	2.0513	2.77393
AAAGCTAAAACTCACCTGAGTTGTAAACAACTC	MONO	Tissue-Enhanced	other_TMapped	ENST00000389680.2	0.803163	0	3.49126	0.146372	1.20366	0.842146	0	1.25387	0.253508	0	0	2.23081	2.3693	5.84226	7.79013	0.257572	0.582889	0.242021	51.0523	1.56127	0.103196	0	0	7.1664	1.86673	0	2.03659	2.61759	0.282075	0	0.425816	0.204927	0
AAAGCTAGATAACCGAAAG	CEREBELLUM	Group-Enriched	miRNA	hsa-mir-9-3	2.74722	0	0	42.7294	50.6009	31.6843	0	0	0	0	0	0	0.220772	0	0	0	0	0	0	0	0.315114	0	0	0	0	0	0	0	46.9766	0	0.425816	0	0
AAAGCTAGATAACCGAAAG	CEREBRAL_CORTEX	Group-Enriched	miRNA	hsa-mir-9-3	2.74722	0	0	42.7294	50.6009	31.6843	0	0	0	0	0	0	0.220772	0	0	0	0	0	0	0	0.315114	0	0	0	0	0	0	0	46.9766	0	0.425816	0	0
AAAGCTAGATAACCGAAAG	CEREBRAL_WHITE_MATTER	Group-Enriched	miRNA	hsa-mir-9-3	2.74722	0	0	42.7294	50.6009	31.6843	0	0	0	0	0	0	0.220772	0	0	0	0	0	0	0	0.315114	0	0	0	0	0	0	0	46.9766	0	0.425816	0	0
AAAGCTAGATAACCGAAAG	SPINAL_CORD	Group-Enriched	miRNA	hsa-mir-9-3	2.74722	0	0	42.7294	50.6009	31.6843	0	0	0	0	0	0	0.220772	0	0	0	0	0	0	0	0.315114	0	0	0	0	0	0	0	46.9766	0	0.425816	0	0
AAAGCTAGATAACCGAAAGT	CEREBELLUM	Group-Enriched	miRNA	hsa-mir-9-3	10.7502	9.04433	0	1623.43	1581.04	924.221	12.0543	9.38214	3.15296	15.3778	12.127	0.891833	3.81488	0.692638	2.15328	2.474	6.01372	0.896707	0	3.76262	0.512791	16.6862	0.92833	2.38521	4.08865	2.43746	3.21047	1.97127	1568.73	11.2771	4.22804	1.03853	2.92411
AAAGCTAGATAACCGAAAGT	CEREBRAL_CORTEX	Group-Enriched	miRNA	hsa-mir-9-3	10.7502	9.04433	0	1623.43	1581.04	924.221	12.0543	9.38214	3.15296	15.3778	12.127	0.891833	3.81488	0.692638	2.15328	2.474	6.01372	0.896707	0	3.76262	0.512791	16.6862	0.92833	2.38521	4.08865	2.43746	3.21047	1.97127	1568.73	11.2771	4.22804	1.03853	2.92411
AAAGCTAGATAACCGAAAGT	CEREBRAL_WHITE_MATTER	Group-Enriched	miRNA	hsa-mir-9-3	10.7502	9.04433	0	1623.43	1581.04	924.221	12.0543	9.38214	3.15296	15.3778	12.127	0.891833	3.81488	0.692638	2.15328	2.474	6.01372	0.896707	0	3.76262	0.512791	16.6862	0.92833	2.38521	4.08865	2.43746	3.21047	1.97127	1568.73	11.2771	4.22804	1.03853	2.92411
AAAGCTAGATAACCGAAAGT	SPINAL_CORD	Group-Enriched	miRNA	hsa-mir-9-3	10.7502	9.04433	0	1623.43	1581.04	924.221	12.0543	9.38214	3.15296	15.3778	12.127	0.891833	3.81488	0.692638	2.15328	2.474	6.01372	0.896707	0	3.76262	0.512791	16.6862	0.92833	2.38521	4.08865	2.43746	3.21047	1.97127	1568.73	11.2771	4.22804	1.03853	2.92411
AAAGCTAGATAACCGAAAGTA	CEREBELLUM	Group-Enriched	miRNA	hsa-mir-9-3	10.2353	2.67291	3.27282	1356.92	1471.76	821.749	1.8964	3.00547	1.67819	1.13365	3.16001	5.47036	3.29622	2.23432	5.80554	1.52296	1.17012	0.193516	0	1.56776	0.709007	4.57723	0	1.74469	5.06169	5.88505	3.49671	0	1132.93	7.19679	3.33122	1.17726	4.38617
AAAGCTAGATAACCGAAAGTA	CEREBRAL_CORTEX	Group-Enriched	miRNA	hsa-mir-9-3	10.2353	2.67291	3.27282	1356.92	1471.76	821.749	1.8964	3.00547	1.67819	1.13365	3.16001	5.47036	3.29622	2.23432	5.80554	1.52296	1.17012	0.193516	0	1.56776	0.709007	4.57723	0	1.74469	5.06169	5.88505	3.49671	0	1132.93	7.19679	3.33122	1.17726	4.38617
AAAGCTAGATAACCGAAAGTA	CEREBRAL_WHITE_MATTER	Group-Enriched	miRNA	hsa-mir-9-3	10.2353	2.67291	3.27282	1356.92	1471.76	821.749	1.8964	3.00547	1.67819	1.13365	3.16001	5.47036	3.29622	2.23432	5.80554	1.52296	1.17012	0.193516	0	1.56776	0.709007	4.57723	0	1.74469	5.06169	5.88505	3.49671	0	1132.93	7.19679	3.33122	1.17726	4.38617
AAAGCTAGATAACCGAAAGTA	SPINAL_CORD	Group-Enriched	miRNA	hsa-mir-9-3	10.2353	2.67291	3.27282	1356.92	1471.76	821.749	1.8964	3.00547	1.67819	1.13365	3.16001	5.47036	3.29622	2.23432	5.80554	1.52296	1.17012	0.193516	0	1.56776	0.709007	4.57723	0	1.74469	5.06169	5.88505	3.49671	0	1132.93	7.19679	3.33122	1.17726	4.38617
AAAGCTAGATAACCGAAAGTAA	CEREBELLUM	Group-Enriched	miRNA	hsa-mir-9-1	2.40949	0.439771	0	347.706	270.382	140.044	0	1.35916	0.332079	0	1.05334	0	1.8296	0.692638	1.95854	0	0.501143	0.170644	0	0	0	0	0	0.231827	2.72577	1.99202	0	0.225952	169.667	2.48805	1.67314	0.943399	2.35184
AAAGCTAGATAACCGAAAGTAA	CEREBRAL_CORTEX	Group-Enriched	miRNA	hsa-mir-9-1	2.40949	0.439771	0	347.706	270.382	140.044	0	1.35916	0.332079	0	1.05334	0	1.8296	0.692638	1.95854	0	0.501143	0.170644	0	0	0	0	0	0.231827	2.72577	1.99202	0	0.225952	169.667	2.48805	1.67314	0.943399	2.35184
AAAGCTAGATAACCGAAAGTAA	CEREBRAL_WHITE_MATTER	Group-Enriched	miRNA	hsa-mir-9-1	2.40949	0.439771	0	347.706	270.382	140.044	0	1.35916	0.332079	0	1.05334	0	1.8296	0.692638	1.95854	0	0.501143	0.170644	0	0	0	0	0	0.231827	2.72577	1.99202	0	0.225952	169.667	2.48805	1.67314	0.943399	2.35184
AAAGCTAGATAACCGAAAGTAA	SPINAL_CORD	Group-Enriched	miRNA	hsa-mir-9-1	2.40949	0.439771	0	347.706	270.382	140.044	0	1.35916	0.332079	0	1.05334	0	1.8296	0.692638	1.95854	0	0.501143	0.170644	0	0	0	0	0	0.231827	2.72577	1.99202	0	0.225952	169.667	2.48805	1.67314	0.943399	2.35184
AAAGCTAGATAACCGAAAGTAT	CEREBELLUM	Group-Enriched	miRNA	hsa-mir-9-3	1.56432	0	0	91.6127	54.7986	37.9667	0	1.32537	0.332079	0	0	0	0	0	0.635689	0	0	0	0	0	0	0	0	0	0.86729	0	0.954608	0	53.9328	0	0	0	2.19308
AAAGCTAGATAACCGAAAGTAT	CEREBRAL_CORTEX	Group-Enriched	miRNA	hsa-mir-9-3	1.56432	0	0	91.6127	54.7986	37.9667	0	1.32537	0.332079	0	0	0	0	0	0.635689	0	0	0	0	0	0	0	0	0	0.86729	0	0.954608	0	53.9328	0	0	0	2.19308
AAAGCTAGATAACCGAAAGTAT	CEREBRAL_WHITE_MATTER	Group-Enriched	miRNA	hsa-mir-9-3	1.56432	0	0	91.6127	54.7986	37.9667	0	1.32537	0.332079	0	0	0	0	0	0.635689	0	0	0	0	0	0	0	0	0	0.86729	0	0.954608	0	53.9328	0	0	0	2.19308
AAAGCTAGATAACCGAAAGTAT	SPINAL_CORD	Group-Enriched	miRNA	hsa-mir-9-3	1.56432	0	0	91.6127	54.7986	37.9667	0	1.32537	0.332079	0	0	0	0	0	0.635689	0	0	0	0	0	0	0	0	0	0.86729	0	0.954608	0	53.9328	0	0	0	2.19308
AAAGCTCAACGTGATTACTCTGAAG	CEREBRAL_CORTEX	Tissue-Enhanced	other_TMapped	ENST00000386683.1	18.0107	18.2869	13.8289	28.0379	272.971	69.7968	4.43589	18.226	9.86574	0	4.68785	5.35436	11.4676	80.3125	9.44513	18.3891	5.75583	12.5855	11.763	8.11429	0.680333	24.2614	0	8.82919	10.1451	8.89056	28.0051	12.1907	22.7228	4.44962	1.67314	39.1611	10.302
AAAGCTCACAAGAACTGCT	GALLBLADDER	Tissue-Enhanced	other_TMapped	ENST00000387449.1	46.4283	3.23976	4.7337	3.07381	5.50063	1.15775	7.66934	7.24786	18.7174	69.3666	6.36154	13.2006	1.36088	2.7529	19.1839	11.611	17.9175	1.54813	0	0.940654	0.605748	0.959491	0	24.263	4.81881	1.68665	0	0.142821	1.89392	7.9235	4.19792	1.59861	7.94528
AAAGCTCGGTCTGAGGCCCCTCAA	MONO	Tissue-Enhanced	miRNA	hsa-mir-3184	1.3106	0	0.204719	1.93099	0.738752	0	5.88481	0	0	0	0	0	1.11588	0.346319	0.440952	1.14168	0	0.242021	21.4894	0	1.63926	0	0	0.530593	0.830973	0	0.540992	0.903806	0.741396	1.07771	3.69679	0.204927	0.731028
AAAGCTGAACAAAATGAGTGAAAACTCT	ADRENAL_GLAND	Group-Enriched	other_TMapped	ENST00000384529.1	98.6648	3.14695	4.30349	26.4415	9.76327	5.16663	16.0404	18.0069	7.47536	435.909	22.7191	18.3747	14.9544	9.2938	10.0068	7.23135	19.2069	8.34148	8.42867	10.2401	1.88789	10.6222	0	4.31107	3.132	14.4501	16.7782	0.903806	5.03233	8.51143	8.80659	23.5922	6.20758
AAAGCTGAACAAAATGAGTGAAAACTCT	GALLBLADDER	Group-Enriched	other_TMapped	ENST00000384529.1	98.6648	3.14695	4.30349	26.4415	9.76327	5.16663	16.0404	18.0069	7.47536	435.909	22.7191	18.3747	14.9544	9.2938	10.0068	7.23135	19.2069	8.34148	8.42867	10.2401	1.88789	10.6222	0	4.31107	3.132	14.4501	16.7782	0.903806	5.03233	8.51143	8.80659	23.5922	6.20758
AAAGCTGAACAAAATGAGTGAGAACTCA	ADRENAL_GLAND	Tissue-Enhanced	other_TMapped	ENST00000384365.1	105.349	3.89942	2.93016	29.1437	14.2856	5.91206	13.9507	12.2265	5.0706	64.618	56.8411	13.5633	18.1403	3.85321	7.9953	2.474	3.62529	4.02462	0	15.1758	1.4598	5.53077	0	4.17995	3.28076	19.6605	6.23316	1.99465	2.44281	8.71546	6.327	37.7234	1.18637
AAAGCTGGGTTGAGAGGGCA	RBC	Tissue-Enriched	miRNA	hsa-mir-320b-1	0.761155	2.67291	3.05751	12.0496	6.72603	4.74523	9.8161	2.54154	4.43611	5.10142	2.62979	11.4794	4.22018	3.83136	2.39201	6.46129	6.37624	2.82179	2.07583	11.3416	2.12958	6.95981	135.419	1.96885	9.41158	9.1677	3.63617	0.225952	2.36396	6.69509	3.37641	1.73696	4.11911
AAAGCTGGGTTGAGAGGGCG	RBC	Tissue-Enriched	miRNA	hsa-mir-320a	234.714	180.856	126.344	357.663	306.536	343.168	249.537	143.882	153.81	264.269	169.318	207.479	136.857	100.794	76.5451	255.227	245.897	62.3863	207.978	211.978	62.5847	180.002	4572.5	79.4538	173.682	140.723	83.9509	123.652	170.843	195.8	85.0099	112.993	169.417
AAAGCTGGGTTGAGAGGGCGAAAAA	MONO	Tissue-Enhanced	miRNA	hsa-mir-320a	1.77603	1.31931	2.85058	3.44307	6.49136	2.52644	2.53948	3.48549	0.601201	0	1.05334	4.45917	1.34276	2.50144	0.828179	0.761118	3.20589	0.853219	24.4068	2.23429	5.05584	2.27773	0.464165	3.90514	2.89102	1.21112	1.50768	5.06904	4.08063	1.8247	0.425816	1.98269	4.20282
AAAGCTGGGTTGAGAGGGCGAAAAAT	MONO	Tissue-Enhanced	miRNA	hsa-mir-320a	0.549445	1.57348	3.17025	0.439115	0	0	0	0	2.42576	0	0	0.698102	0.867922	0	0.390212	0	0	0	12.5053	0	0.534021	0	0.789577	0.176864	0.353537	1.99202	0.540992	3.14205	0	0	0	2.07707	0
AAAGCTGGGTTGAGAGGGCGAAAATT	SKELETAL_MUSCLE	Tissue-Enhanced	miRNA	hsa-mir-320a	0.253718	0	0	0.731859	0	0.254266	0	0.612004	0	0	0	0.621282	0	0.346319	0.925935	0	0.874334	0	0	0.313551	0.350321	0	0	0	0	0	1.62298	0	0	0	0	0	0
AAAGCTGGGTTGAGAGGGCGAAAC	PANCREAS	Tissue-Enhanced	miRNA	hsa-mir-320a	2.02975	0	1.02359	0.553678	0.697357	0.815697	3.34532	0.306002	1.02965	0	0	0.698102	0.459666	0	0	0.761118	2.50572	0.534804	0	5.51404	1.40299	0	0	0.353729	0.688916	0.33733	1.08198	0	0	0	0	0.164499	1.42884
AAAGCTGGGTTGAGAGGGCGAAAG	MONO	Tissue-Enhanced	miRNA	hsa-mir-320a	4.02168	1.89861	4.90305	6.82875	8.38863	7.77176	2.53948	5.69508	0.557601	0	3.1357	1.78367	1.75397	4.14417	3.21794	4.44445	4.49962	5.97032	38.8408	4.41618	7.10254	2.78348	6.01868	4.48303	2.05169	1.90101	1.08198	8.05867	3.84688	3.52903	0.410755	6.54228	1.54573
AAAGCTGGGTTGAGAGGGCGAAAGA	MONO	Tissue-Enhanced	miRNA	hsa-mir-320b-2	1.09889	0	3.72559	1.6404	0.464905	0.789248	0.4741	0	0.253508	0	0	2.44168	0.860338	0	0.584213	0.951759	0.874334	0.580548	16.2693	0	3.1505	1.31824	5.66729	0.884321	0	0.168665	0	4.17569	0.454905	0	0.425816	1.14871	1.11132
AAAGCTGGGTTGAGAGGGCGAAAGT	MONO	Tissue-Enriched	miRNA	hsa-mir-320b-2	0.253718	0	0.84982	3.03147	0.697357	1.01707	0.4741	7.97149	6.44575	0	0	1.47303	0.680439	0.847047	1.71008	0.951759	3.70703	0.193516	65.9829	2.9138	3.60795	0.60074	2.78638	1.56292	0.688916	2.68191	0.540992	1.57103	0.227452	0.718473	0.836571	0.164499	3.8015
AAAGCTGGGTTGAGAGGGCGAAATTT	MONO	Tissue-Enhanced	miRNA	hsa-mir-320a	0	0	0	0.553678	0	1.1055	0	1.28374	0	0	0	2.42454	1.59071	1.69809	1.41165	3.99768	0.582889	0	9.464	6.50061	0.437814	0	0	1.56292	0	0	0	0	0.756659	0	0.410755	0	1.42884
AAAGCTGGGTTGAGAGGGCGAAATTTT	BLADDER	Tissue-Enhanced	miRNA	hsa-mir-320a	0.253718	2.36022	0	0	1.16226	0	0	0.306002	0	0	0	0.774923	0	0	0.389475	2.49719	0	0	0	1.30012	0.765835	0	0	0	0	0	0	0	0	0	0	0	1.27008
AAAGCTGGGTTGAGAGGGCGAAATTTT	LIVER	Tissue-Enhanced	miRNA	hsa-mir-320a	0.253718	2.36022	0	0	1.16226	0	0	0.306002	0	0	0	0.774923	0	0	0.389475	2.49719	0	0	0	1.30012	0.765835	0	0	0	0	0	0	0	0	0	0	0	1.27008
AAAGCTGGGTTGAGAGGGCGAACT	MONO	Tissue-Enriched	miRNA	hsa-mir-320a	0.507436	0	0	0.26996	0	1.12286	0.83633	0.306002	0.332079	0	0	1.35612	0.213189	0	0	0	2.16806	0	16.2494	0.934168	1.10917	0	0	0.556696	1.14819	0	0	1.74532	0	0	0.851632	0.409854	0.731028
AAAGCTGGGTTGAGAGGGCGAAGAT	MONO	Tissue-Enhanced	miRNA	hsa-mir-320a	0.761155	0	0.409437	0	0	0.508533	0	0.612004	0	1.13365	0	1.72644	0.901211	0	0.146984	0	0.582889	0	10.9769	0	2.88818	0	2.18657	0.176864	0	0	0	0	0	1.18797	0	0	0
AAAGCTGGGTTGAGAGGGCGAAGTT	MONO	Tissue-Enhanced	miRNA	hsa-mir-320a	3.44196	0	2.25191	0.830517	0.92981	0.991267	0	0.306002	0.760524	0	4.11611	1.20247	0.852755	0.692638	0	1.52296	2.04011	0	26.4	0	1.16571	0	1.85966	0.324869	0.371696	0	0	0.285641	0.247132	3.16793	0.425816	0.164499	0
AAAGCTGGGTTGAGAGGGCGAATAT	MONO	Tissue-Enhanced	miRNA	hsa-mir-320a	0.253718	0.786739	0.4846	0.830517	0.216669	1.09641	0.948201	1.57481	1.02965	0	0	2.55859	1.27913	2.73705	0.293968	2.2848	1.16578	3.09626	10.7809	0	4.43469	0.60074	1.90684	1.70817	0	2.11536	1.08198	1.71385	1.09336	0	0.425816	0	0
AAAGCTGGGTTGAGAGGGCGAATG	MONO	Tissue-Enhanced	miRNA	hsa-mir-320a	0	0.439771	0.2423	0.546799	0.449122	0.254266	0.4741	0.918005	0	0	0	1.35612	0.893627	0	0	0.761118	0.582889	1.36515	10.2747	1.30012	0.632568	0	0	0.649739	1.14149	0	0	2.46184	1.00379	1.07771	0.425816	0.424132	0.15876
AAAGCTGGGTTGAGAGGGCGAATTA	CEREBRAL_WHITE_MATTER	Tissue-Enhanced	miRNA	hsa-mir-320a	0.253718	0	0.202507	0.26996	0.305414	3.20989	1.67266	0.645792	0.332079	0	0	0	0.64715	0	0.146984	0	0.291445	0	0	1.76721	1.75536	0	0	0	0.688916	0.70512	0.540992	0	0.682357	0	0.425816	0.519267	0
AAAGCTGGGTTGAGAGGGCGAATTAT	MONO	Tissue-Enriched	miRNA	hsa-mir-320a	1.05688	1.57348	0.9692	0	0.216669	0.842146	0	1.62353	0	0	0	0.193731	0.6895	0	0	1.7136	0.874334	0	14.3501	0	1.07669	0	0	0.530593	0	0	0.851394	0.714103	0	0	0	0	0
AAAGCTGGGTTGAGAGGGCGAATTTT	MONO	Tissue-Enhanced	miRNA	hsa-mir-320a	0	0	0	0	0.216669	0	1.31043	0.306002	0.304093	0	0	0.193731	2.44347	0	0.972914	6.85368	4.9589	0	30.6319	0.467084	4.78579	0	0	1.40294	0.247797	0.70512	0.839314	0.856923	0.846224	0	1.27745	2.70689	3.84338
AAAGCTGGGTTGAGAGGGCGAGAT	MONO	Tissue-Enhanced	miRNA	hsa-mir-320a	0.507436	2.79999	2.46987	1.93099	2.78943	0.877033	5.16035	2.56748	1.0926	0	0	1.54985	0.459666	3.60594	0.587936	0.380559	2.96065	0.170644	18.5327	0	1.99569	0.358751	5.04533	0.649739	2.43844	2.34458	0	0.714103	2.29407	3.79639	0.425816	0.424132	2.22265
AAAGCTGGGTTGAGAGGGCGATTAT	LOWER_ESOPHAGUS	Tissue-Enhanced	miRNA	hsa-mir-320a	0	0	0.204719	1.07984	0.681574	0.762799	1.31043	0.306002	0.332079	0	2.10668	0.621282	0.680439	0.635285	0.146984	3.0452	7.28611	0	0	1.40125	2.8642	0.717501	0	2.78624	0.123899	0.35256	2.03659	0	2.26998	0	0	1.2724	0.455343
AAAGCTGGTTTCAAGCCAACCCCATGGCA	SUBMANDIBULAR_GLAND	Tissue-Enhanced	miRNA	hsa-mir-12136	14.5846	0.219886	0.9692	2.76839	3.56141	5.29904	1.31043	7.86505	3.43495	0	10.3632	4.2287	38.4483	2.54314	8.49901	6.66087	2.00457	0.682575	0	4.168	1.5029	0	0	11.9239	2.2996	10.5463	12.5058	0	4.53112	5.14788	96.1222	1.24663	2.79491
AAAGCTGGTTTCAAGCCAACCCCATGGCCA	KIDNEY	Tissue-Enhanced	miRNA	hsa-mir-12136	3.7621	0	1.73943	4.01889	3.32895	0.622767	0.4741	1.5638	1.13945	0	0	0.968654	20.9554	1.69809	4.7841	1.52224	0	0.193516	0	0	0.382383	0	0	0.994246	0.743392	1.05768	1.08198	0.999744	1.81066	0	37.3664	1.46267	0.731028
AAAGCTGGTTTCAAGCCAACCCCATGGCCA	SUBMANDIBULAR_GLAND	Tissue-Enhanced	miRNA	hsa-mir-12136	3.7621	0	1.73943	4.01889	3.32895	0.622767	0.4741	1.5638	1.13945	0	0	0.968654	20.9554	1.69809	4.7841	1.52224	0	0.193516	0	0	0.382383	0	0	0.994246	0.743392	1.05768	1.08198	0.999744	1.81066	0	37.3664	1.46267	0.731028
AAAGCTTGGTTGAGAGGGCGA	RBC	Tissue-Enriched	miRNA	hsa-mir-320a	0	0	0.2423	0.569582	0	0	0.83633	0	0	0	0	0	0	0.346319	0.243229	0	0	0.511931	0.236397	0	0	0	192.393	0.640517	0	0	0	0.142821	0	0	0	0.164499	0.15876
AAAGGAACTCGGCAAATC	ADRENAL_GLAND	Group-Enriched	protein_coding	RP11-68C8.3-001	253.632	0	0.4846	1.62664	10.875	4.6323	6.80251	4.10533	4.67716	66.3185	0	22.85	3.55639	5.23848	1.75264	1.1424	0	0.774064	0	1.56776	0	1.72164	0	3.58674	0	5.85645	5.63652	0	1.86528	1.18797	1.70326	1.15149	3.15427
AAAGGAACTCGGCAAATC	GALLBLADDER	Group-Enriched	protein_coding	RP11-68C8.3-001	253.632	0	0.4846	1.62664	10.875	4.6323	6.80251	4.10533	4.67716	66.3185	0	22.85	3.55639	5.23848	1.75264	1.1424	0	0.774064	0	1.56776	0	1.72164	0	3.58674	0	5.85645	5.63652	0	1.86528	1.18797	1.70326	1.15149	3.15427
AAAGGAACTCGGCAAATCT	ADRENAL_GLAND	Tissue-Enhanced	protein_coding	RP11-68C8.3-001	206.324	0.786739	6.72738	7.94299	42.984	9.47244	2.62086	10.8614	4.5545	65.2093	12.2172	12.7091	10.406	12.2878	24.8403	4.17721	1.74867	2.67452	36.8506	4.88326	0.881261	1.07625	0	24.0153	1.55621	3.3718	13.5725	4.29525	9.12381	2.51465	8.83671	4.39788	1.36603
AAAGGAACTCGGCAAATCTT	ADRENAL_GLAND	Group-Enriched	protein_coding	RP11-68C8.3-001	116.92	0	0.204719	0.276839	0.738752	1.72827	2.98309	0.985582	1.36497	76.5213	0	12.7926	0.663794	3.18042	4.19093	0	3.83499	0.968084	0.657222	0	0	0	0	2.73774	0.743392	0.33733	1.79392	0.999744	0.909809	0	0	0	5.46411
AAAGGAACTCGGCAAATCTT	GALLBLADDER	Group-Enriched	protein_coding	RP11-68C8.3-001	116.92	0	0.204719	0.276839	0.738752	1.72827	2.98309	0.985582	1.36497	76.5213	0	12.7926	0.663794	3.18042	4.19093	0	3.83499	0.968084	0.657222	0	0	0	0	2.73774	0.743392	0.33733	1.79392	0.999744	0.909809	0	0	0	5.46411
AAAGGAACTCGGCAAATCTTACC	ADRENAL_GLAND	Group-Enriched	protein_coding	RP11-68C8.3-001	112.608	0	0.405013	0.26996	3.05414	1.1055	2.53948	2.9489	0.557601	25.0502	0	5.2408	0.433961	1.48433	2.28906	0	1.74867	0	0	1.25421	0	0	0	0.463653	2.55719	1.99202	3.02269	0	0	0	3.28604	0.259634	0.910685
AAAGGAACTCGGCAAATCTTACC	GALLBLADDER	Group-Enriched	protein_coding	RP11-68C8.3-001	112.608	0	0.405013	0.26996	3.05414	1.1055	2.53948	2.9489	0.557601	25.0502	0	5.2408	0.433961	1.48433	2.28906	0	1.74867	0	0	1.25421	0	0	0	0.463653	2.55719	1.99202	3.02269	0	0	0	3.28604	0.259634	0.910685
AAAGGAACTCGGCAAATCTTACCCCGCC	ADRENAL_GLAND	Group-Enriched	protein_coding	RP11-68C8.3-001	191.721	0	1.22831	0	0	0.3685	1.4223	0.645792	1.4193	33.9107	5.85563	6.69669	0.450606	4.43514	1.85187	2.09416	0.291445	0	0	2.39431	0.206391	0	0	2.0619	1.78739	0	0	0	1.24651	1.8247	0.425816	0.614781	1.06945
AAAGGAACTCGGCAAATCTTACCCCGCC	GALLBLADDER	Group-Enriched	protein_coding	RP11-68C8.3-001	191.721	0	1.22831	0	0	0.3685	1.4223	0.645792	1.4193	33.9107	5.85563	6.69669	0.450606	4.43514	1.85187	2.09416	0.291445	0	0	2.39431	0.206391	0	0	2.0619	1.78739	0	0	0	1.24651	1.8247	0.425816	0.614781	1.06945
AAAGGAAGGAAATTATGGAGA	DUODENUM	Group-Enriched	protein_coding	AL078474.5-001	0	0	0	0	0	0	0	0	16.2717	0	0	104.877	0	0	0	0	0	0	0	0	0	0	0	0	0	0	0	0	0.227452	0	0	0	0
AAAGGAAGGAAATTATGGAGA	JEJUNUM	Group-Enriched	protein_coding	AL078474.5-001	0	0	0	0	0	0	0	0	16.2717	0	0	104.877	0	0	0	0	0	0	0	0	0	0	0	0	0	0	0	0	0.227452	0	0	0	0
AAAGGAAGGAATCGAACCCCCCAAAGCTGGTT	DUODENUM	Tissue-Enhanced	miRNA	hsa-mir-12136	0.549445	0	0	0	0	0	0	0	64.3203	41.3355	16.4644	3.27964	0	0	0	3.4272	25.5583	0	0	0	0	0	0	0	0	7.42126	0	1.57103	0	20.9875	0	0	8.04131
AAAGGAAGGAATCGAACCCCCCAAAGCTGGTT	GALLBLADDER	Tissue-Enhanced	miRNA	hsa-mir-12136	0.549445	0	0	0	0	0	0	0	64.3203	41.3355	16.4644	3.27964	0	0	0	3.4272	25.5583	0	0	0	0	0	0	0	0	7.42126	0	1.57103	0	20.9875	0	0	8.04131
AAAGGACAAGAGAAATAAGGCC	ADRENAL_GLAND	Tissue-Enriched	other_TMapped	ENST00000387347.2	611.868	0.879543	0.2423	0	0.305414	0.3685	4.87949	0.645792	7.96192	74.8123	7.45639	27.4405	2.81233	4.24523	0.243229	0.5712	2.33156	0	0	0	0	0	0	1.32834	1.19431	2.32935	0.425697	4.81748	0.227452	0.304116	1.23226	0	0.455343
AAAGGACAAGAGAAATAAGGCCTACTTCA	ADRENAL_GLAND	Tissue-Enriched	other_TMapped	ENST00000387347.2	227.371	0	3.87284	0	0	0	0	0.918005	2.753	17.5716	0	20.4169	0	1.69809	1.26541	0	4.08022	0	0	0	0.0787786	0	0	0.707457	0	0	0.540992	0	0	0	0	0.259634	1.36603
AAAGGACAAGAGAAATAAGGCCTACTTCACA	ADRENAL_GLAND	Tissue-Enriched	other_TMapped	ENST00000387347.2	488.284	0.439771	0.810027	0	0.216669	0.561431	1.4223	2.82159	2.59585	44.7791	3.20153	42.9563	1.31705	1.69809	1.21765	2.2848	0	0.387032	0	0.780635	0	0	0	1.72781	1.59241	3.20314	0.413616	0	0.564149	0	0	1.62717	0.455343
AAAGGACCTGGCGGTGCT	ADRENAL_GLAND	Tissue-Enhanced	protein_coding	RP11-298A17.1-010	318.218	0	0.202507	0	4.96498	2.19283	3.84992	4.62191	1.63241	143.973	3.20153	40.6802	4.9021	3.7425	6.97762	7.04287	3.20589	1.35461	0	0	0.211855	0	0	6.3871	0.812815	3.98404	6.37262	0.903806	3.68035	0.718473	0.410755	0.328998	0.910685
AAAGGACCTGGCGGTGCT	GALLBLADDER	Tissue-Enhanced	protein_coding	RP11-298A17.1-010	318.218	0	0.202507	0	4.96498	2.19283	3.84992	4.62191	1.63241	143.973	3.20153	40.6802	4.9021	3.7425	6.97762	7.04287	3.20589	1.35461	0	0	0.211855	0	0	6.3871	0.812815	3.98404	6.37262	0.903806	3.68035	0.718473	0.410755	0.328998	0.910685
AAAGGACCTGGCGGTGCTTC	ADRENAL_GLAND	Tissue-Enhanced	other_TMapped	ENST00000389680.2	90.8704	0	0.810027	0	0.216669	1.12286	2.53948	1.23894	2.71962	38.5441	1.05334	11.1831	0.426377	1.27057	0.488705	0	0	0	0	0	0	0	0	1.18033	1.99051	0	0.413616	0	0.227452	0	0	0.519267	0
AAAGGACCTGGCGGTGCTTC	GALLBLADDER	Tissue-Enhanced	other_TMapped	ENST00000389680.2	90.8704	0	0.810027	0	0.216669	1.12286	2.53948	1.23894	2.71962	38.5441	1.05334	11.1831	0.426377	1.27057	0.488705	0	0	0	0	0	0	0	0	1.18033	1.99051	0	0.413616	0	0.227452	0	0	0.519267	0
AAAGGATCAGTCTTTGTACTCTGAGA	COLON_TRANSVERSE	Tissue-Enhanced	other_TMapped	ENST00000459579.1	46.8568	0	3.7004	0.546799	3.25004	0.842146	104.381	10.4997	9.0029	20.1687	56.7064	30.3284	3.72427	4.54585	0.584213	12.1808	2.24981	0.96758	18.9166	6.28451	1.59342	0.717501	0	3.12799	4.48343	29.958	2.12849	5.48529	0.736979	1.07771	0.836571	3.1156	0.455343
AAAGGCACGAGAGGACAATT	MONO	Tissue-Enhanced	other_TMapped	ENST00000516089.1	0.507436	0	1.2115	1.15507	0.464905	0	2.53948	0.962806	1.50325	0.566824	7.45639	1.72644	0.220772	0.849045	0.293968	0.380559	0.874334	0	18.2311	0	0.0529637	2.75463	1.3925	0.231827	1.27364	5.39428	1.08198	3.05427	0.282075	3.75964	2.05377	3.94797	0.317521
AAAGGCACGCGGTGAATGC	CEREBELLUM	Group-Enriched	miRNA	hsa-mir-124-1	0	0	0	23.5154	15.7238	5.2106	0	0	0	0	0	0	0	0	0	0	0	0	0	0	0	0	0	0	0.123899	0	0	0	0.736979	0	0	0	0
AAAGGCACGCGGTGAATGC	CEREBRAL_CORTEX	Group-Enriched	miRNA	hsa-mir-124-1	0	0	0	23.5154	15.7238	5.2106	0	0	0	0	0	0	0	0	0	0	0	0	0	0	0	0	0	0	0.123899	0	0	0	0.736979	0	0	0	0
AAAGGCACGCGGTGAATGC	CEREBRAL_WHITE_MATTER	Group-Enriched	miRNA	hsa-mir-124-1	0	0	0	23.5154	15.7238	5.2106	0	0	0	0	0	0	0	0	0	0	0	0	0	0	0	0	0	0	0.123899	0	0	0	0.736979	0	0	0	0
AAAGGCCCCAACGTTGTAGGCCCCTACGGGCAAAA	LEFT_HEART	Tissue-Enhanced	protein_coding	MT-ND1-201	0.549445	1.57348	1.09876	1.25587	3.69376	0.737001	4.21215	0	1.82456	0	0	1.9774	11.3888	0.346319	20.019	5.90192	0	0.387032	0	3.58314	0	0	0	9.37906	0.495595	0.33733	0.851394	1.35571	0.227452	1.07771	5.87106	0	0
AAAGGCCGAACATGGAGATCAAGATTATATCTG	COLON_TRANSVERSE	Tissue-Enhanced	protein_coding	RP11-70F11.5-020	5.86318	0	0	0	0.610827	0	55.6185	0.306002	7.61743	0	53.5221	37.9151	10.3156	0	0	6.28248	1.16578	0	0	2.49544	0	0	0	0	2.78671	25.8963	1.26501	0	1.51773	0.359236	0	0	2.18077
AAAGGCCGAACATGGAGATCAAGATTATATCTG	ILEUM	Tissue-Enhanced	protein_coding	RP11-70F11.5-020	5.86318	0	0	0	0.610827	0	55.6185	0.306002	7.61743	0	53.5221	37.9151	10.3156	0	0	6.28248	1.16578	0	0	2.49544	0	0	0	0	2.78671	25.8963	1.26501	0	1.51773	0.359236	0	0	2.18077
AAAGGCTGGGTTGAGAGGGCG	RBC	Tissue-Enriched	miRNA	hsa-mir-320a	6.09343	5.92511	7.01876	10.0958	7.27746	9.21866	4.21215	2.88133	4.03027	10.5706	2.08237	9.50442	3.0982	1.82865	1.56236	5.77821	10.0189	2.88037	2.03522	5.10217	1.91152	4.70246	75.766	1.58902	6.378	5.82449	1.26501	2.62816	4.41103	5.33345	2.90541	2.32597	7.32748
AAAGGGACAAGCATCAAG	ADRENAL_GLAND	Tissue-Enhanced	genome_mapped	GM	56.4628	0	0	0	0.916241	0.3685	1.67266	0.33979	0	17.5716	1.60076	6.07541	0.213189	0.692638	2.33608	0	0	0	0	0.313551	0	0	0	0.176864	0	3.98404	0	0	0	1.79618	0	0	0
AAAGGGACAAGCATCAAGCACG	ADRENAL_GLAND	Tissue-Enriched	other_TMapped	ENST00000389680.2	106.188	0.219886	0	0	0	0	0.4741	0.612004	0.332079	14.7374	1.60076	4.34897	0	1.03896	0	0	0.878677	0	0	0.627103	0	0	0	0	0	0	1.24085	0	0	0	0	0	0.910685
AAAGGGACAAGCATCAAGCACGCAGCAATGCAGCT	ADRENAL_GLAND	Tissue-Enriched	other_TMapped	ENST00000389680.2	113.025	0	0	2.88187	1.96041	0.254266	0.4741	0.612004	2.18521	2.2673	1.02903	10.7513	2.27115	0.692638	2.34057	0.5712	1.74867	0	0	0	0.236336	0	0	0.884321	0	0	0.540992	1.12976	0.909809	0	0.425816	1.59899	1.82137
AAAGGGAGAAACTCGAGTGAGA	MONO	Tissue-Enhanced	genome_mapped	GM	1.06275	2.9856	4.2491	0	0	1.12286	0.4741	0.320935	0.664157	0	0	0.193731	0	1.27257	0.635689	0.951759	1.75735	1.02386	13.1433	1.30012	1.36892	1.435	0.394788	1.17111	1.2918	0	1.27709	0.997326	0	0	0	1.43449	2.19308
AAAGGGCTTCTGTCGTGAGTGGCACACGTAGGG	ILEUM	Tissue-Enhanced	other_TMapped	ENST00000602813.1	3.77383	0.879543	0	0	0	0	48.9622	0.33979	5.94626	1.13365	84.5499	50.7136	0	1.69809	0	0.380559	0	0	0	0.467084	0	5.02251	0	0	12.8632	18.2807	3.79503	0	0	1.07771	0.82151	0	0.635042
AAAGGTAGATAGAACAGGTCT	RBC	Tissue-Enriched	protein_coding	RP11-752G15.5-002	5.33814	13.306	6.78443	9.70675	8.72118	9.43951	3.93129	4.64393	6.25693	4.5346	5.21807	6.42278	5.02911	4.06297	4.23942	3.0452	13.2023	8.52726	0	10.2531	5.58801	8.12994	122.02	2.11686	13.0143	4.73785	3.43631	4.76564	5.22686	11.6895	10.54	4.99559	8.36741
AAAGGTAGATAGAACAGGTCTTGT	MONO	Tissue-Enhanced	protein_coding	RP11-752G15.5-002	10.7561	0.786739	5.83159	2.20783	5.3907	5.73649	6.3894	3.12759	6.61211	6.11658	5.19376	3.2166	6.08136	3.92841	1.75334	2.28408	5.53745	2.95902	66.2489	2.39431	13.462	3.23722	3.51119	1.94275	7.83733	4.95071	1.36822	2.35304	8.2203	1.51045	8.79153	2.19041	2.22265
AAAGGTAGTAGGTTGCATAGT	RBC	Tissue-Enhanced	miRNA	hsa-let-7d	0.803163	1.80887	2.40002	6.06723	3.94574	4.82458	3.48768	1.92561	2.52053	10.5706	0	2.23081	1.10534	1.54168	1.80109	2.41866	0.792588	3.7052	11.963	2.08076	1.45036	1.77933	71.7753	1.64398	1.18451	3.44945	6.39202	2.41514	2.05779	0.395991	0.82151	4.90286	1.40791
AAAGGTCAGTGCTATAGAAATTCAGTAT	PBMC	Tissue-Enriched	other_TMapped	ENST00000384574.1	0	0	0	0	0	0	0	0	0.664157	0	0	0	0	0	0	0	0	0	0	0	35.0319	0	0	0	1.19431	0	0	0	0	0	0	0	0
AAAGGTCCCCGGTTCGAAA	COLON_TRANSVERSE	Tissue-Enhanced	tRNA	tRNA-Val-CAC-4-1	191.323	0	0	0	0	0	228.505	0.306002	13.3844	0	104.389	298.375	0	0.849045	0.635689	0	0	0	0	2.33542	0	0.60074	0	0.231827	0.398102	97.3798	0.839314	1.28538	0.227452	0	0.410755	0	0
AAAGGTCCCCGGTTCGAAA	JEJUNUM	Tissue-Enhanced	tRNA	tRNA-Val-CAC-4-1	191.323	0	0	0	0	0	228.505	0.306002	13.3844	0	104.389	298.375	0	0.849045	0.635689	0	0	0	0	2.33542	0	0.60074	0	0.231827	0.398102	97.3798	0.839314	1.28538	0.227452	0	0.410755	0	0
AAAGGTCCCCGGTTCGAAAC	COLON_TRANSVERSE	Tissue-Enhanced	tRNA	tRNA-Val-CAC-4-1	174.833	0	1.2115	0	0	0.737001	562.205	0.306002	10.4673	0	167.169	265.737	0	0	0	1.7136	0	0	0	0	0	3.22876	0	0.353729	4.50147	105.564	2.09224	0	0.247132	0	0	0	0
AAAGGTCCCCGGTTCGAAACC	ADRENAL_GLAND	Tissue-Enhanced	tRNA	tRNA-Val-CAC-5-1	202.247	0	0	0	0	0	280.746	0	4.23845	0	105.401	116.806	0	1.19536	0	0	0	0	0	0.467084	0	0	0	0	0	178.287	0	0	0	0	0.410755	0	0
AAAGGTCCCCGGTTCGAAACC	COLON_TRANSVERSE	Tissue-Enhanced	tRNA	tRNA-Val-CAC-5-1	202.247	0	0	0	0	0	280.746	0	4.23845	0	105.401	116.806	0	1.19536	0	0	0	0	0	0.467084	0	0	0	0	0	178.287	0	0	0	0	0.410755	0	0
AAAGGTCCCCGGTTCGGAAC	COLON_TRANSVERSE	Tissue-Enhanced	tRNA	tRNA-Val-CAC-4-1	27.7398	0	0	0	0	0	180.794	0	3.54092	0	56.8897	66.3932	0.220772	0	0	0	0	0	0	0.467084	0	0	0	0	3.58292	45.2347	0.827233	0	0	0.791982	0	0	0.910685
AAAGGTCCCCGGTTCGGAACC	ADRENAL_GLAND	Tissue-Enhanced	tRNA	tRNA-Val-CAC-4-1	95.9002	14.2355	0	0	0	0	165.301	0.306002	1.67819	0	48.4043	51.1001	0	0	0	0	0	0	0	0	0	0	0	0	0	65.1549	0	0	0	0	0	0	0
AAAGGTCCCCGGTTCGGAACC	COLON_TRANSVERSE	Tissue-Enhanced	tRNA	tRNA-Val-CAC-4-1	95.9002	14.2355	0	0	0	0	165.301	0.306002	1.67819	0	48.4043	51.1001	0	0	0	0	0	0	0	0	0	0	0	0	0	65.1549	0	0	0	0	0	0	0
AAAGGTCCCCGGTTCGTAA	COLON_TRANSVERSE	Tissue-Enhanced	tRNA	tRNA-Val-CAC-3-1	39.242	2.36022	0	0	0	0	71.5367	0	3.53073	0	12.2587	69.7087	0	0	0	0	0	0	0	0	0	0	0	0.324869	12.4387	33.8644	1.25293	0	0	0	0	0	0
AAAGGTCCCCGGTTCGTAA	JEJUNUM	Tissue-Enhanced	tRNA	tRNA-Val-CAC-3-1	39.242	2.36022	0	0	0	0	71.5367	0	3.53073	0	12.2587	69.7087	0	0	0	0	0	0	0	0	0	0	0	0.324869	12.4387	33.8644	1.25293	0	0	0	0	0	0
AAAGGTCCCCGGTTCGTAAC	COLON_TRANSVERSE	Tissue-Enhanced	tRNA	tRNA-Val-CAC-4-1	121.037	3.93369	0	0	0	0	343.129	0.33979	5.20354	2.94407	116.482	181.019	0	1.48433	0	0	0	0	0	0	0	0.358751	0	0	1.71476	123.276	0	0	0	0	0	0	0
AAAGGTCCCCGGTTCGTAACC	COLON_TRANSVERSE	Tissue-Enhanced	tRNA	tRNA-Val-CAC-4-1	220.495	3.93369	0	0	0	0.3685	407.687	0	4.70191	1.13365	145.503	122.255	0	0	0.729686	0.380559	0	0	0	3.06733	0	0	0	0	1.59241	211.799	2.08016	0	0	0	0	0	0.731028
AAAGGTCCCCGGTTCGTAACCG	ADRENAL_GLAND	Tissue-Enhanced	tRNA	tRNA-Val-CAC-5-1	77.2118	0	0	0	0	0	106.77	0	0.664157	1.70047	17.0367	30.3471	0	0	0.972914	0.5712	0	0	0	0	0	0	0	0	0	72.4179	0	0	0	0	0	0	0
AAAGGTCCCCGGTTCGTAACCG	COLON_TRANSVERSE	Tissue-Enhanced	tRNA	tRNA-Val-CAC-5-1	77.2118	0	0	0	0	0	106.77	0	0.664157	1.70047	17.0367	30.3471	0	0	0.972914	0.5712	0	0	0	0	0	0	0	0	0	72.4179	0	0	0	0	0	0	0
AAAGGTCCCCGGTTCGTAACCG	SIGMOID_COLON	Tissue-Enhanced	tRNA	tRNA-Val-CAC-5-1	77.2118	0	0	0	0	0	106.77	0	0.664157	1.70047	17.0367	30.3471	0	0	0.972914	0.5712	0	0	0	0	0	0	0	0	0	72.4179	0	0	0	0	0	0	0
AAAGGTCCCTGGTTCATTCCCG	ADRENAL_GLAND	Tissue-Enhanced	tRNA	tRNA-Phe-GAA-4-1	147.382	0	0	0	0	0	38.949	0	4.85963	0	21.7802	55.0668	0	0	0	1.14168	0	0	0	0	0	0	0	0	0	33.8644	0	0	0	0	0	0	0
AAAGGTCCCTGGTTCGATC	JEJUNUM	Tissue-Enhanced	tRNA	tRNA-Phe-GAA-1-6	10.8443	0	0	0	0	0	45.5926	0	6.61639	0	47.9399	121.487	0	0.346319	0.194738	0.380559	0	0	0	0	0	0	0	0.324869	0	23.9042	0	0	0	1.18797	0	0	0
AAAGGTCCCTGGTTCGATCC	COLON_TRANSVERSE	Tissue-Enhanced	tRNA	tRNA-Phe-GAA-1-6	29.3882	0	0	0	0.92981	0	73.4698	0.612004	1.32831	0	38.7997	64.3365	0.220772	0	0	0	0	0	0	0	0	0	0	0.231827	0	60.098	0.827233	0	0	0	0	0	0
AAAGGTCCCTGGTTCGATCC	JEJUNUM	Tissue-Enhanced	tRNA	tRNA-Phe-GAA-1-6	29.3882	0	0	0	0.92981	0	73.4698	0.612004	1.32831	0	38.7997	64.3365	0.220772	0	0	0	0	0	0	0	0	0	0	0.231827	0	60.098	0.827233	0	0	0	0	0	0
AAAGGTCCCTGGTTCGATCC	SIGMOID_COLON	Tissue-Enhanced	tRNA	tRNA-Phe-GAA-1-6	29.3882	0	0	0	0.92981	0	73.4698	0.612004	1.32831	0	38.7997	64.3365	0.220772	0	0	0	0	0	0	0	0	0	0	0.231827	0	60.098	0.827233	0	0	0	0	0	0
AAAGGTCCCTGGTTCGATCCCG	COLON_TRANSVERSE	Tissue-Enhanced	tRNA	tRNA-Phe-GAA-1-6	133.343	0	1.22831	0	0	0	373.969	0	15.3027	0	93.69	281.981	0	0	0	1.1424	0	0	0	6.9677	0	0	0	0	1.08702	118.005	0.851394	0	0.282075	0	0	0	0
AAAGGTCCCTGGTTCGATCCCG	JEJUNUM	Tissue-Enhanced	tRNA	tRNA-Phe-GAA-1-6	133.343	0	1.22831	0	0	0	373.969	0	15.3027	0	93.69	281.981	0	0	0	1.1424	0	0	0	6.9677	0	0	0	0	1.08702	118.005	0.851394	0	0.282075	0	0	0	0
AAAGGTCCCTGGTTCGCTCCCG	COLON_TRANSVERSE	Tissue-Enhanced	tRNA	tRNA-Phe-GAA-1-6	47.5633	0	0	0	0	0	100.09	0	3.57429	0	26.5825	83.0662	0	0	0	0	0	0	0	0	0	0	0	0	0	51.7925	0	0	0	0	0	0	0
AAAGGTCCCTGGTTCGCTCCCG	JEJUNUM	Tissue-Enhanced	tRNA	tRNA-Phe-GAA-1-6	47.5633	0	0	0	0	0	100.09	0	3.57429	0	26.5825	83.0662	0	0	0	0	0	0	0	0	0	0	0	0	0	51.7925	0	0	0	0	0	0	0
AAAGGTCCCTGGTTCGGTC	JEJUNUM	Tissue-Enhanced	tRNA	tRNA-Phe-GAA-1-6	27.9928	1.31931	0	0	0	0	71.1807	0	7.65244	0	27.1715	181.318	0	0	0	0	0	0	0	0	0	0	0	0.649739	0.247797	59.7606	0	0	0	0	0	0	0
AAAGGTCCCTGGTTCGGTCC	COLON_TRANSVERSE	Tissue-Enhanced	tRNA	tRNA-Phe-GAA-1-6	93.912	0	0	0	0	0	210.389	0	4.15988	0	76.6706	159.74	0	0	0	0	0	0	0	1.86834	0	0	0	0	0.229639	145.755	0.413616	0	0	1.07771	0	0	0
AAAGGTCCCTGGTTCGGTCC	JEJUNUM	Tissue-Enhanced	tRNA	tRNA-Phe-GAA-1-6	93.912	0	0	0	0	0	210.389	0	4.15988	0	76.6706	159.74	0	0	0	0	0	0	0	1.86834	0	0	0	0	0.229639	145.755	0.413616	0	0	1.07771	0	0	0
AAAGGTCCCTGGTTCGGTCCC	COLON_TRANSVERSE	Tissue-Enhanced	tRNA	tRNA-Phe-GAA-1-6	116.816	0	0	0	0	0	224.897	0.612004	3.78963	0	50.5109	86.4175	1.10386	0	0	0.761118	0	0	0	0	0	0	0	0.176864	0	127.489	0	0	0	2.37595	0	0	0
AAAGGTCCCTGGTTCGGTCCCG	COLON_TRANSVERSE	Tissue-Enhanced	tRNA	tRNA-Phe-GAA-1-6	888.232	0	0.204719	0	0	0	2165.87	0.951794	50.1182	0	757.027	1799.32	0.441545	0.849045	0	5.83403	1.16578	0	0	1.09419	0	0.358751	0	1.85617	4.77722	1152.43	1.65447	1.57103	0	0	0.410755	0	0
AAAGGTCCCTGGTTCGGTCCCG	JEJUNUM	Tissue-Enhanced	tRNA	tRNA-Phe-GAA-1-6	888.232	0	0.204719	0	0	0	2165.87	0.951794	50.1182	0	757.027	1799.32	0.441545	0.849045	0	5.83403	1.16578	0	0	1.09419	0	0.358751	0	1.85617	4.77722	1152.43	1.65447	1.57103	0	0	0.410755	0	0
AAAGGTCCCTGGTTCGTTC	JEJUNUM	Tissue-Enhanced	tRNA	tRNA-Phe-GAA-1-6	193.478	1.57348	0	0.276839	0	0	368.713	0	31.5014	0	209.312	974.267	1.13252	0	0	3.80776	0	0	0	0	0	0	0	0	3.18482	199.708	0.851394	1.85667	0.968848	1.07771	0	0	0
AAAGGTCCCTGGTTCGTTCC	COLON_TRANSVERSE	Tissue-Enhanced	tRNA	tRNA-Phe-GAA-1-6	460.822	1.57348	0	0	0	0.280715	794.01	0	13.8786	0	370.075	566.135	0.229833	0	0	0.951759	0	1.93617	0	0.467084	0	0	0	0	1.99051	422.079	1.24085	0.714103	0	1.07771	0	0.819708	0
AAAGGTCCCTGGTTCGTTCC	JEJUNUM	Tissue-Enhanced	tRNA	tRNA-Phe-GAA-1-6	460.822	1.57348	0	0	0	0.280715	794.01	0	13.8786	0	370.075	566.135	0.229833	0	0	0.951759	0	1.93617	0	0.467084	0	0	0	0	1.99051	422.079	1.24085	0.714103	0	1.07771	0	0.819708	0
AAAGGTCCCTGGTTCGTTCCC	COLON_TRANSVERSE	Tissue-Enhanced	tRNA	tRNA-Phe-GAA-1-6	318.947	4.38591	0.204719	0	0.216669	0.762799	691.89	0	9.79186	0	168.212	233.637	1.13252	0.849045	0	4.18832	0	0	0	3.90037	0	4.47628	0	0.884321	1.5463	348.941	0.827233	0.142821	0.227452	2.12881	3.40653	0.738852	0.15876
AAAGGTCCCTGGTTCGTTCCCG	COLON_TRANSVERSE	Tissue-Enhanced	tRNA	tRNA-Phe-GAA-1-6	1403.61	10.6951	0.614156	0	0	0.3685	3757.91	1.22401	79.846	1.13365	1434.74	3026.55	0.680439	0.692638	2.34057	3.23656	0	0	0	6.85921	0	0.358751	0	1.88779	4.90112	1734.46	2.06808	1.16601	0	3.43529	0.410755	0	1.9174
AAAGGTCCCTGGTTCGTTCCCG	JEJUNUM	Tissue-Enhanced	tRNA	tRNA-Phe-GAA-1-6	1403.61	10.6951	0.614156	0	0	0.3685	3757.91	1.22401	79.846	1.13365	1434.74	3026.55	0.680439	0.692638	2.34057	3.23656	0	0	0	6.85921	0	0.358751	0	1.88779	4.90112	1734.46	2.06808	1.16601	0	3.43529	0.410755	0	1.9174
AAAGGTCCCTGGTTCGTTCCCGG	COLON_TRANSVERSE	Tissue-Enhanced	tRNA	tRNA-Phe-GAA-1-6	52.4721	0.786739	0	0	0	0	171.768	0	4.15988	4.41611	35.6812	101.053	0.441545	4.24523	0.389475	0.380559	0	0	0	0	0	0	0	0	0.688916	57.3102	0	0	0	0	0	0	0
AAAGGTCCCTGGTTCGTTCCCGG	JEJUNUM	Tissue-Enhanced	tRNA	tRNA-Phe-GAA-1-6	52.4721	0.786739	0	0	0	0	171.768	0	4.15988	4.41611	35.6812	101.053	0.441545	4.24523	0.389475	0.380559	0	0	0	0	0	0	0	0	0.688916	57.3102	0	0	0	0	0	0	0
AAAGGTCTGATTGCACTG	COLON_TRANSVERSE	Group-Enriched	other_TMapped	ENST00000516201.1	6.44876	0	0	0.53992	0	0	50.893	1.01937	6.60562	0.566824	185.017	62.3907	0.441545	0	0	0	0	0	0	1.24772	0.915399	1.07625	0	0	5.57343	40.0091	4.5981	0	0	0.718473	0.82151	0	0.455343
AAAGGTCTGATTGCACTG	ILEUM	Group-Enriched	other_TMapped	ENST00000516201.1	6.44876	0	0	0.53992	0	0	50.893	1.01937	6.60562	0.566824	185.017	62.3907	0.441545	0	0	0	0	0	0	1.24772	0.915399	1.07625	0	0	5.57343	40.0091	4.5981	0	0	0.718473	0.82151	0	0.455343
AAAGGTCTGATTGCACTG	JEJUNUM	Group-Enriched	other_TMapped	ENST00000516201.1	6.44876	0	0	0.53992	0	0	50.893	1.01937	6.60562	0.566824	185.017	62.3907	0.441545	0	0	0	0	0	0	1.24772	0.915399	1.07625	0	0	5.57343	40.0091	4.5981	0	0	0.718473	0.82151	0	0.455343
AAAGGTCTGATTGCACTG	SIGMOID_COLON	Group-Enriched	other_TMapped	ENST00000516201.1	6.44876	0	0	0.53992	0	0	50.893	1.01937	6.60562	0.566824	185.017	62.3907	0.441545	0	0	0	0	0	0	1.24772	0.915399	1.07625	0	0	5.57343	40.0091	4.5981	0	0	0.718473	0.82151	0	0.455343
AAAGGTTCCGGGTTCGGGTC	COLON_TRANSVERSE	Tissue-Enhanced	tRNA	tRNA-Arg-TCT-1-1	75.267	0	0	0	0	0	237.847	0	8.24603	0.566824	133.709	283.793	0	0	0	1.1424	0	0	0	0	0	0	0	0	6.76774	173.782	0	0	0	0	0	0	0
AAAGGTTCCGGGTTCGGGTC	JEJUNUM	Tissue-Enhanced	tRNA	tRNA-Arg-TCT-1-1	75.267	0	0	0	0	0	237.847	0	8.24603	0.566824	133.709	283.793	0	0	0	1.1424	0	0	0	0	0	0	0	0	6.76774	173.782	0	0	0	0	0	0	0
AAAGGTTCCGGGTTCGGGTCC	COLON_TRANSVERSE	Tissue-Enhanced	tRNA	tRNA-Arg-TCT-1-1	130.306	0	0	0	0	0	261.28	0	9.98401	0	101.139	126.833	0.639566	0	0	6.27065	0	0	0	0	0	0	0	0.974608	1.02584	221.636	0.413616	0	0	1.79618	0	0	0
AAAGGTTCCGGGTTCGGGTCC	SIGMOID_COLON	Tissue-Enhanced	tRNA	tRNA-Arg-TCT-1-1	130.306	0	0	0	0	0	261.28	0	9.98401	0	101.139	126.833	0.639566	0	0	6.27065	0	0	0	0	0	0	0	0.974608	1.02584	221.636	0.413616	0	0	1.79618	0	0	0
AAAGGTTCCGGGTTCGGGTCCC	COLON_TRANSVERSE	Tissue-Enhanced	tRNA	tRNA-Arg-TCT-1-1	52.6963	0.439771	0	0	0	0	213.315	0	9.04258	0	48.3628	42.8802	0	0	0	0	0	0	0	0	0	1.07625	0	0	0	97.9616	0.413616	0	0	0	0.82151	0	0
AAAGGTTCCGGGTTCGGGTCCCGGCGGAG	ADRENAL_GLAND	Tissue-Enhanced	tRNA	tRNA-Arg-TCT-1-1	380.015	6.29391	1.01253	3.80567	0.770318	2.82403	502.935	6.02778	11.1842	23.2424	173.721	119.144	23.6767	13.1572	2.77404	44.197	3.58975	0	0	22.8294	0	19.8774	0	1.20919	8.47425	230.149	0.413616	1.74532	5.04318	12.3042	7.45383	6.36388	1.9174
AAAGGTTCCGGGTTCGGGTCCCGGCGGAG	COLON_TRANSVERSE	Tissue-Enhanced	tRNA	tRNA-Arg-TCT-1-1	380.015	6.29391	1.01253	3.80567	0.770318	2.82403	502.935	6.02778	11.1842	23.2424	173.721	119.144	23.6767	13.1572	2.77404	44.197	3.58975	0	0	22.8294	0	19.8774	0	1.20919	8.47425	230.149	0.413616	1.74532	5.04318	12.3042	7.45383	6.36388	1.9174
AAAGGTTCCGGGTTCGGGTCCCGGCGGAGT	COLON_TRANSVERSE	Tissue-Enhanced	tRNA	tRNA-Arg-TCT-1-1	44.9916	1.57348	0.204719	0	0	0.991267	132.517	2.5266	1.90153	4.64454	33.0271	46.4347	2.03226	1.69809	0.389475	8.18455	0.501143	0	0	5.51404	0	2.75324	0	0.678598	1.19431	73.5703	0	0	1.21156	0	0	0.164499	0.455343
AAAGGTTCCGGGTTCGGGTCCCGGCGGAGTC	COLON_TRANSVERSE	Tissue-Enhanced	tRNA	tRNA-Arg-TCT-1-1	40.6012	3.04782	0	0	0	0	136.703	0.918005	1.10822	4.41611	43.2206	49.2867	0.662317	4.24523	0.389475	9.99988	0.582889	0	0	1.30012	0	2.43915	0	0.585555	3.30872	82.0745	0	1.99465	1.00379	1.18797	0	0	0
AAAGGTTCCGGGTTCGGGTCCCGGCGGAGTCGCC	ADRENAL_GLAND	Tissue-Enhanced	tRNA	tRNA-Arg-TCT-1-1	84.7101	0	0.447019	0.292744	0.610827	1.06996	49.9675	0.645792	8.23042	3.17251	34.5377	95.9766	1.99601	1.69809	0	9.01526	0	0	0	12.7364	0	0.358751	0	0.231827	0	64.082	0	1.89056	2.16515	1.07771	0	0	0.731028
AAAGGTTCCGGGTTCGGGTCCCGGCGGAGTCGCC	JEJUNUM	Tissue-Enhanced	tRNA	tRNA-Arg-TCT-1-1	84.7101	0	0.447019	0.292744	0.610827	1.06996	49.9675	0.645792	8.23042	3.17251	34.5377	95.9766	1.99601	1.69809	0	9.01526	0	0	0	12.7364	0	0.358751	0	0.231827	0	64.082	0	1.89056	2.16515	1.07771	0	0	0.731028
AAAGGTTCCGGGTTCGGGTCCCGGCGGAGTCGCCA	COLON_TRANSVERSE	Tissue-Enhanced	tRNA	tRNA-Arg-TCT-1-1	25.7958	7.74336	2.04719	0.731859	1.52485	4.29852	102.098	7.56804	4.08131	4.41611	49.4505	85.2817	1.11292	8.27669	1.7071	1.85906	5.55047	0	4.70522	8.10412	0.315114	0.358751	0.394788	5.97565	4.4403	72.7552	0.413616	0.225952	3.05086	5.39686	0.851632	2.22805	0
AAAGGTTCCGGGTTCGTGTC	COLON_TRANSVERSE	Tissue-Enhanced	tRNA	tRNA-Arg-TCT-1-1	88.0561	0	0.204719	0	0	0	201.853	0	6.84075	1.47204	125.705	233.553	0.441545	0	0	3.23656	0	0	0	5.20049	0	0	0	0.826603	0	134.508	2.06808	0	1.23566	0.359236	0	0	0
AAAGGTTCCGGGTTCGTGTC	JEJUNUM	Tissue-Enhanced	tRNA	tRNA-Arg-TCT-1-1	88.0561	0	0.204719	0	0	0	201.853	0	6.84075	1.47204	125.705	233.553	0.441545	0	0	3.23656	0	0	0	5.20049	0	0	0	0.826603	0	134.508	2.06808	0	1.23566	0.359236	0	0	0
AAAGGTTCCGGGTTCGTGTCC	COLON_TRANSVERSE	Tissue-Enhanced	tRNA	tRNA-Arg-TCT-1-1	94.4687	0	0	0	0	0	249.815	0	4.57755	0	93.2672	94.0666	0	0	0	1.14168	0	0	0	1.7148	0	0	0	0	0.796204	181.274	0	0	0.247132	0	1.64302	0.164499	0
AAAGGTTCCGGGTTCGTGTCC	SIGMOID_COLON	Tissue-Enhanced	tRNA	tRNA-Arg-TCT-1-1	94.4687	0	0	0	0	0	249.815	0	4.57755	0	93.2672	94.0666	0	0	0	1.14168	0	0	0	1.7148	0	0	0	0	0.796204	181.274	0	0	0.247132	0	1.64302	0.164499	0
AAAGGTTCCGGGTTCGTGTCCC	COLON_TRANSVERSE	Tissue-Enhanced	tRNA	tRNA-Arg-TCT-1-1	59.5861	0	0	0	0	0	166.672	0	7.15023	0	30.8789	35.0425	0.426377	0	0	6.94285	0	0	0	0	0	0	0	0.231827	0	72.7704	0	0	0	0.359236	0	0	1.20731
AAAGGTTCCGGGTTCGTGTCCCGGCGGA	ADRENAL_GLAND	Tissue-Enhanced	tRNA	tRNA-Arg-TCT-1-1	100.104	1.00662	1.05233	0	0.305414	2.37683	97.6678	2.14201	2.88758	2.83412	84.7989	72.362	5.49321	1.05881	0	23.29	0.501143	0	0	1.40774	0	2.16097	0	0.324869	0.796204	46.0175	1.24085	0	0.988528	3.13117	6.61726	2.01441	0
AAAGGTTCCGGGTTCGTGTCCCGGCGGAG	ADRENAL_GLAND	Tissue-Enhanced	tRNA	tRNA-Arg-TCT-1-1	353.2	3.01987	0.810027	1.31735	0.433339	1.32423	409.116	4.36654	9.35964	1.13365	126.377	82.2215	16.2049	5.30603	0.293968	30.6025	1.08403	1.99195	0	13.0398	0	14.9174	0	0.176864	6.00475	229.72	0	0.498663	2.86277	7.3033	7.42371	9.64195	0.793802
AAAGGTTCCGGGTTCGTGTCCCGGCGGAG	COLON_TRANSVERSE	Tissue-Enhanced	tRNA	tRNA-Arg-TCT-1-1	353.2	3.01987	0.810027	1.31735	0.433339	1.32423	409.116	4.36654	9.35964	1.13365	126.377	82.2215	16.2049	5.30603	0.293968	30.6025	1.08403	1.99195	0	13.0398	0	14.9174	0	0.176864	6.00475	229.72	0	0.498663	2.86277	7.3033	7.42371	9.64195	0.793802
AAAGGTTCCGGGTTCGTGTCCCGGCGGAGT	COLON_TRANSVERSE	Tissue-Enhanced	tRNA	tRNA-Arg-TCT-1-1	24.5155	1.57348	0	0	0	0.534982	107.749	0	2.45383	1.70047	30.8789	32.5574	0.892151	2.54714	0	1.33232	1.45722	0	0	5.7687	0	2.51125	0	0.176864	0	43.6272	0.851394	0	0.227452	0	0.82151	0.943399	0
AAAGGTTCCGGGTTCGTGTCCCGGCGGAGTC	COLON_TRANSVERSE	Tissue-Enhanced	tRNA	tRNA-Arg-TCT-1-1	43.7113	0	0	0	0	1.29843	89.2583	0.306002	1.98553	4.41611	32.4969	49.093	0.450606	5.09427	1.1199	5.71056	0	0	0	0	0	1.07625	0	0.231827	0.398102	79.9119	0	0	0.454905	0.395991	0	0.424132	0.455343
AAAGGTTCCGGGTTCGTGTCCCGGCGGAGTC	SIGMOID_COLON	Tissue-Enhanced	tRNA	tRNA-Arg-TCT-1-1	43.7113	0	0	0	0	1.29843	89.2583	0.306002	1.98553	4.41611	32.4969	49.093	0.450606	5.09427	1.1199	5.71056	0	0	0	0	0	1.07625	0	0.231827	0.398102	79.9119	0	0	0.454905	0.395991	0	0.424132	0.455343
AAAGGTTCCGGGTTCGTGTCCCGGCGGAGTCGCC	JEJUNUM	Tissue-Enhanced	tRNA	tRNA-Arg-TCT-1-1	82.6996	3.14695	0	0.992793	0	0.789248	77.6311	0	6.22073	1.13365	41.5125	100.874	1.53782	2.54714	0.146984	4.8366	0	0	7.19622	6.33692	0	0	0	0.176864	0	47.8085	0	0	1.13726	1.51045	0	1.50626	1.70449
AAAGGTTCCGGGTTCGTGTCCCGGCGGAGTCGCCA	SIGMOID_COLON	Tissue-Enhanced	tRNA	tRNA-Arg-TCT-1-1	43.3853	12.0365	2.04719	1.90283	1.2924	7.27215	107.533	3.6324	5.19277	2.94407	43.6435	98.2647	0	8.89212	2.63001	3.89716	1.16578	0	23.8286	9.14958	0.556712	2.95197	0.464165	2.47059	2.28132	115.706	0	0.903806	4.54008	1.02259	0.851632	2.74731	0.952563
AAAGGTTGGTGGTTCGAGCC	COLON_TRANSVERSE	Tissue-Enhanced	piRNA	hsa_piR_016240|gb|DQ592148|Homo_sapiens	30.4509	0	1.43303	0	0	0	113.628	0	0.585587	0	39.9776	47.8504	0	0	0	3.4272	0	0	0	0	0	0	0	0	1.566	51.5633	0	0	0	0	0	0	0
AAAGGTTGGTGGTTCGAGCCCACCCAGGGACGCC	JEJUNUM	Tissue-Enhanced	tRNA	tRNA-Asn-GTT-5-1	49.1393	0	6.34628	0	2.26361	0.3685	78.7015	1.2578	5.7417	1.70047	58.4418	115.748	0.662317	0	1.94738	15.4505	3.00686	0.682575	0	10.4395	0	1.67699	0	0.231827	0.707075	49.1883	0	0.142821	0.968848	1.07771	1.64302	0.328998	0.731028
AAAGGTTGGTGGTTCGGGCC	COLON_TRANSVERSE	Tissue-Enhanced	piRNA	hsa_piR_016240|gb|DQ592148|Homo_sapiens	110.301	1.57348	0	0	0	0	200.001	0	3.56891	0	95.4569	78.0047	0	0	0	0	0	0	0	0	0	0	0	0.324869	2.38861	175.298	0	0	0	0	0	0	0
AAAGGTTGGTGGTTCGGGCC	SIGMOID_COLON	Tissue-Enhanced	piRNA	hsa_piR_016240|gb|DQ592148|Homo_sapiens	110.301	1.57348	0	0	0	0	200.001	0	3.56891	0	95.4569	78.0047	0	0	0	0	0	0	0	0	0	0	0	0.324869	2.38861	175.298	0	0	0	0	0	0	0
AAAGGTTGGTGGTTCGGGCCC	ADRENAL_GLAND	Group-Enriched	piRNA	hsa_piR_016240|gb|DQ592148|Homo_sapiens	119.208	1.57348	0	0	0	0	102.247	0	0	0	23.9699	7.66443	0	0	0	2.63178	0	0	0	0	0	0	0	0	0.398102	127.489	0	1.12976	0	0	0	0	0
AAAGGTTGGTGGTTCGGGCCC	COLON_TRANSVERSE	Group-Enriched	piRNA	hsa_piR_016240|gb|DQ592148|Homo_sapiens	119.208	1.57348	0	0	0	0	102.247	0	0	0	23.9699	7.66443	0	0	0	2.63178	0	0	0	0	0	0	0	0	0.398102	127.489	0	1.12976	0	0	0	0	0
AAAGGTTGGTGGTTCGGGCCC	ILEUM	Group-Enriched	piRNA	hsa_piR_016240|gb|DQ592148|Homo_sapiens	119.208	1.57348	0	0	0	0	102.247	0	0	0	23.9699	7.66443	0	0	0	2.63178	0	0	0	0	0	0	0	0	0.398102	127.489	0	1.12976	0	0	0	0	0
AAAGGTTGGTGGTTCGGGCCC	SIGMOID_COLON	Group-Enriched	piRNA	hsa_piR_016240|gb|DQ592148|Homo_sapiens	119.208	1.57348	0	0	0	0	102.247	0	0	0	23.9699	7.66443	0	0	0	2.63178	0	0	0	0	0	0	0	0	0.398102	127.489	0	1.12976	0	0	0	0	0
AAAGGTTGGTGGTTCGGGCCCACCCAGGGACGCC	ADRENAL_GLAND	Tissue-Enhanced	tRNA	tRNA-Asn-GTT-5-1	122.65	0	0	0	1.62717	0.508533	30.0811	0	6.36172	0	15.4187	22.7842	1.98695	0.849045	0	2.09416	0	0	0	4.05022	0	0	0	0	1.65358	58.4737	0	0	0	0.395991	0	0	0.731028
AAAGGTTGGTGGTTCGGGCCCACCCAGGGACGCC	SIGMOID_COLON	Tissue-Enhanced	tRNA	tRNA-Asn-GTT-5-1	122.65	0	0	0	1.62717	0.508533	30.0811	0	6.36172	0	15.4187	22.7842	1.98695	0.849045	0	2.09416	0	0	0	4.05022	0	0	0	0	1.65358	58.4737	0	0	0	0.395991	0	0	0.731028
AAAGGTTGGTGGTTCGTGCC	ADRENAL_GLAND	Tissue-Enhanced	piRNA	hsa_piR_016240|gb|DQ592148|Homo_sapiens	192.133	0	0.614156	0	0	0	224.966	0.33979	6.77295	0	79.9966	94.769	0	0	0	0.951759	0	0	0	0	0	0.717501	0	0.176864	1.19431	242.384	0.413616	0	0	0.359236	0	0	0.731028
AAAGGTTGGTGGTTCGTGCC	COLON_TRANSVERSE	Tissue-Enhanced	piRNA	hsa_piR_016240|gb|DQ592148|Homo_sapiens	192.133	0	0.614156	0	0	0	224.966	0.33979	6.77295	0	79.9966	94.769	0	0	0	0.951759	0	0	0	0	0	0.717501	0	0.176864	1.19431	242.384	0.413616	0	0	0.359236	0	0	0.731028
AAAGGTTGGTGGTTCGTGCC	SIGMOID_COLON	Tissue-Enhanced	piRNA	hsa_piR_016240|gb|DQ592148|Homo_sapiens	192.133	0	0.614156	0	0	0	224.966	0.33979	6.77295	0	79.9966	94.769	0	0	0	0.951759	0	0	0	0	0	0.717501	0	0.176864	1.19431	242.384	0.413616	0	0	0.359236	0	0	0.731028
AAAGGTTGGTGGTTCGTGCCC	ADRENAL_GLAND	Group-Enriched	piRNA	hsa_piR_016240|gb|DQ592148|Homo_sapiens	154.568	0.786739	0	0	0	0	187.486	0	0.664157	0	46.3806	11.5654	0	0	0	0	0	0	0	0	0	0	0	1.20643	0	153.386	0	0	0	0	0	0	0
AAAGGTTGGTGGTTCGTGCCC	COLON_TRANSVERSE	Group-Enriched	piRNA	hsa_piR_016240|gb|DQ592148|Homo_sapiens	154.568	0.786739	0	0	0	0	187.486	0	0.664157	0	46.3806	11.5654	0	0	0	0	0	0	0	0	0	0	0	1.20643	0	153.386	0	0	0	0	0	0	0
AAAGGTTGGTGGTTCGTGCCC	ILEUM	Group-Enriched	piRNA	hsa_piR_016240|gb|DQ592148|Homo_sapiens	154.568	0.786739	0	0	0	0	187.486	0	0.664157	0	46.3806	11.5654	0	0	0	0	0	0	0	0	0	0	0	1.20643	0	153.386	0	0	0	0	0	0	0
AAAGGTTGGTGGTTCGTGCCC	SIGMOID_COLON	Group-Enriched	piRNA	hsa_piR_016240|gb|DQ592148|Homo_sapiens	154.568	0.786739	0	0	0	0	187.486	0	0.664157	0	46.3806	11.5654	0	0	0	0	0	0	0	0	0	0	0	1.20643	0	153.386	0	0	0	0	0	0	0
AAAGGTTGGTGGTTCGTGCCCA	ADRENAL_GLAND	Tissue-Enhanced	piRNA	hsa_piR_021190|gb|DQ599117|Homo_sapiens	71.8257	0	0.818875	0	0.464905	0.3685	83.211	0.306002	1.32831	0	28.7307	28.4832	0	0	0	0	0	0	0	0	0	0	0	0	2.97024	61.876	0	0	0	0	0	0	0.910685
AAAGGTTGGTGGTTCGTGCCCA	COLON_TRANSVERSE	Tissue-Enhanced	piRNA	hsa_piR_021190|gb|DQ599117|Homo_sapiens	71.8257	0	0.818875	0	0.464905	0.3685	83.211	0.306002	1.32831	0	28.7307	28.4832	0	0	0	0	0	0	0	0	0	0	0	0	2.97024	61.876	0	0	0	0	0	0	0.910685
AAAGGTTGGTGGTTCGTGCCCA	SIGMOID_COLON	Tissue-Enhanced	piRNA	hsa_piR_021190|gb|DQ599117|Homo_sapiens	71.8257	0	0.818875	0	0.464905	0.3685	83.211	0.306002	1.32831	0	28.7307	28.4832	0	0	0	0	0	0	0	0	0	0	0	0	2.97024	61.876	0	0	0	0	0	0	0.910685
AAAGGTTGGTGGTTCGTGCCCACCCAGGG	ADRENAL_GLAND	Tissue-Enhanced	tRNA	tRNA-Asn-GTT-5-1	172.859	1.57348	0	0	0	0	104.583	0.306002	1.32831	0	28.2663	27.8261	0	0	0	0	0	0	0	0	0	0	0	0	0	69.1389	0	0	0	0	0	0	0
AAAGGTTGGTGGTTCGTGCCCACCCAGGG	COLON_TRANSVERSE	Tissue-Enhanced	tRNA	tRNA-Asn-GTT-5-1	172.859	1.57348	0	0	0	0	104.583	0.306002	1.32831	0	28.2663	27.8261	0	0	0	0	0	0	0	0	0	0	0	0	0	69.1389	0	0	0	0	0	0	0
AAAGGTTGGTGGTTCGTGCCCACCCAGGGA	ADRENAL_GLAND	Group-Enriched	tRNA	tRNA-Asn-GTT-5-1	154.744	7.08065	0	0	0.305414	0	143.626	0	1.32831	1.47204	12.8061	26.3745	0	2.54714	0	1.1424	0	0	0	5.20049	0	2.51125	0	0	0.688916	45.358	0	0	0	0	0	0	0
AAAGGTTGGTGGTTCGTGCCCACCCAGGGA	COLON_TRANSVERSE	Group-Enriched	tRNA	tRNA-Asn-GTT-5-1	154.744	7.08065	0	0	0.305414	0	143.626	0	1.32831	1.47204	12.8061	26.3745	0	2.54714	0	1.1424	0	0	0	5.20049	0	2.51125	0	0	0.688916	45.358	0	0	0	0	0	0	0
AAAGGTTGGTGGTTCGTGCCCACCCAGGGA	JEJUNUM	Group-Enriched	tRNA	tRNA-Asn-GTT-5-1	154.744	7.08065	0	0	0.305414	0	143.626	0	1.32831	1.47204	12.8061	26.3745	0	2.54714	0	1.1424	0	0	0	5.20049	0	2.51125	0	0	0.688916	45.358	0	0	0	0	0	0	0
AAAGGTTGGTGGTTCGTGCCCACCCAGGGA	SIGMOID_COLON	Group-Enriched	tRNA	tRNA-Asn-GTT-5-1	154.744	7.08065	0	0	0.305414	0	143.626	0	1.32831	1.47204	12.8061	26.3745	0	2.54714	0	1.1424	0	0	0	5.20049	0	2.51125	0	0	0.688916	45.358	0	0	0	0	0	0	0
AAAGGTTGGTGGTTCGTGCCCACCCAGGGACGCC	ADRENAL_GLAND	Tissue-Enhanced	tRNA	tRNA-Asn-GTT-5-1	217.837	0	0.614156	0	0.84328	0	54.2978	0.645792	5.70353	0	30.7888	57.4197	0.901211	0	0.972914	2.856	0	0	0	9.7702	0	0	0	0	1.08702	52.1451	0	0.747995	1.26619	0	0	0.493497	0
AAAGTAAAAGGAACTCGGCA	ADRENAL_GLAND	Tissue-Enriched	protein_coding	RP11-168O22.2-001	364.828	1.57348	0.818875	0.546799	1.90101	0.254266	9.67374	5.4826	1.739	29.4749	7.9623	16.0517	2.16222	1.73159	0.389475	0	0	0	6.36589	0	0	0	0	0.910424	0	0	0	0	0.454905	0	0	0.328998	0
AAAGTAAAAGGAACTCGGCAAATC	ADRENAL_GLAND	Tissue-Enhanced	protein_coding	RP11-68C8.3-001	103.116	3.14695	0	1.66103	7.39791	4.17601	4.29352	3.57192	0.332079	11.9033	7.9623	12.6705	2.18645	7.89832	3.45675	0.5712	1.16578	0	24.2393	1.86834	0.105927	0	0	2.41562	0.459277	3.73959	3.36933	1.85667	2.00758	2.79217	4.54843	0.424132	0.476281
AAAGTAAAAGGAACTCGGCAAATCT	MONO	Tissue-Enhanced	protein_coding	RP11-68C8.3-001	85.6433	0	13.7705	6.74235	26.5338	10.9664	3.09496	13.3366	2.59047	6.23507	5.85563	2.90932	9.96302	15.2045	19.5809	3.80704	3.91673	3.08719	147.244	0.940654	1.15027	0.688658	0	20.2922	2.61682	5.01313	6.86528	11.8349	8.59649	0	5.79575	3.73747	0.476281
AAAGTAAAAGGAACTCGGCAAATCTT	ADRENAL_GLAND	Tissue-Enhanced	protein_coding	RP11-68C8.3-001	57.0499	0.786739	2.03037	1.38419	3.26042	0.3685	0.83633	3.568	4.17398	17.0047	1.05334	4.61616	1.32	3.27328	0.488705	0	0.291445	1.21011	9.50675	1.24772	0.630577	0	0	2.26486	0.229639	0.67466	3.31368	7.58012	0.494264	0.718473	1.23226	0.259634	0
AAAGTAAACGCCCTGACG	ILEUM	Tissue-Enhanced	other_TMapped	ENST00000458770.1	26.6698	1.09943	0.9692	1.14819	1.52707	0	12.0786	2.93789	8.40219	23.8066	51.1829	39.499	2.20772	2.44408	0.486457	2.66464	0	0.96758	0	1.76721	0.946677	2.03574	0	1.18033	2.85625	11.9521	2.24378	0.747995	0.741396	0	0	0.848265	0
AAAGTAAACGCTCTGAAG	JEJUNUM	Tissue-Enhanced	other_TMapped	ENST00000386910.1	56.2617	1.57348	4.08995	0.830517	5.08252	4.19337	19.5281	4.8187	10.7198	23.8066	77.7168	94.8177	0.654734	3.23977	0.881903	3.99768	0.501143	0	15.4656	13.0564	2.07995	1.07625	0	0	6.03271	16.2735	6.10578	0	1.34049	3.70452	1.6882	0.493497	1.68355
AAAGTAATTGCGGTTTTTGA	RBC	Tissue-Enriched	miRNA	hsa-mir-548h-4	0	6.66512	0	0	0	0	2.50899	4.74328	2.21594	13.086	0	0.310641	0.680439	0.849045	0.587936	2.47472	0.501143	3.91427	0	0.627103	3.39787	1.56023	93.6055	0.927306	2.20881	4.38529	0	0	0.474584	5.8296	0	2.31093	1.22821
AAAGTAATTGCGGTTTTTGACT	RBC	Tissue-Enriched	miRNA	hsa-mir-548h-4	3.21852	2.5801	0	0.276839	0	0	0	1.22401	5.51959	9.85591	1.05334	0	3.50182	0.849045	1.07366	9.62996	0.501143	2.21837	0	2.50841	1.23965	3.01104	291.103	2.31336	5.75913	6.16332	4.24489	6.36289	2.62635	2.37595	1.24733	0.259634	1.36603
AAAGTAATTGTGGTTTTTGCTG	RBC	Tissue-Enriched	miRNA	hsa-mir-548az	0.253718	0.786739	0	5.12366	3.42753	4.76259	0.4741	0	1.45052	7.36018	6.88466	0.774923	2.03373	1.69809	0.778951	9.78774	0.501143	0	0	0	0	0	74.8525	0.826603	1.85527	4.32137	1.24085	0	2.87803	4.12713	1.23226	2.3089	0.910685
AAAGTACTGGGATTATATAGGCATG	COLON_TRANSVERSE	Tissue-Enhanced	protein_coding	RP11-564A8.5-001	0	0	0	0	0	0	51.1521	0	11.7473	1.13365	6.40305	42.9742	0	0	0	0	0	0	0	0	0	0	0	0	0	3.98404	0	0	0	0	0	0	0
AAAGTACTGGGATTATATAGGCATG	JEJUNUM	Tissue-Enhanced	protein_coding	RP11-564A8.5-001	0	0	0	0	0	0	51.1521	0	11.7473	1.13365	6.40305	42.9742	0	0	0	0	0	0	0	0	0	0	0	0	0	3.98404	0	0	0	0	0	0	0
AAAGTACTGGGATTATATAGGCATGAGCC	COLON_TRANSVERSE	Tissue-Enhanced	protein_coding	RP11-564A8.5-001	0	0	0	0	0	0	63.2839	0	10.419	0	15.8831	43.3607	0	0	0	0	0	0	0	0	0	0	0	0	0	6.32862	0	0	0	0	0	0	0
AAAGTACTGGGATTATATAGGCATGAGCC	JEJUNUM	Tissue-Enhanced	protein_coding	RP11-564A8.5-001	0	0	0	0	0	0	63.2839	0	10.419	0	15.8831	43.3607	0	0	0	0	0	0	0	0	0	0	0	0	0	6.32862	0	0	0	0	0	0	0
AAAGTAGAAAGCACTACT	PBMC	Tissue-Enhanced	miRNA	hsa-mir-142	0.253718	3.14695	0	0	0	0.280715	0.4741	0.918005	8.9514	2.94407	2.10668	0.931922	0	0.849045	0.778951	1.52224	10.7692	0	18.2102	8.46589	59.229	0	11.8757	2.78348	2.9853	8.04909	0.827233	0	1.48279	4.56812	0	0	1.72543
AAAGTAGAAAGCACTACTAA	MONO	Tissue-Enhanced	miRNA	hsa-mir-142	0	0	0	2.78106	0	0	0	0	0	0	0	1.24256	0	0	0.778951	0	0	0	13.9171	0	12.621	0	2.81158	0	0	0.33733	0	0	0.247132	0	0	0	0
AAAGTAGAAAGCACTACTAA	PBMC	Tissue-Enhanced	miRNA	hsa-mir-142	0	0	0	2.78106	0	0	0	0	0	0	0	1.24256	0	0	0.778951	0	0	0	13.9171	0	12.621	0	2.81158	0	0	0.33733	0	0	0.247132	0	0	0	0
AAAGTAGAAAGCACTACTAT	MONO	Tissue-Enhanced	miRNA	hsa-mir-142	0	0	0	0	0	0	0	0	1.07649	0	0	0	0	0	0	0	2.50572	0	9.17118	0	7.03102	0	0	0	0	0	0	0	0.247132	0	0	0	0.455343
AAAGTAGAAAGCACTACTAT	PBMC	Tissue-Enhanced	miRNA	hsa-mir-142	0	0	0	0	0	0	0	0	1.07649	0	0	0	0	0	0	0	2.50572	0	9.17118	0	7.03102	0	0	0	0	0	0	0	0.247132	0	0	0	0.455343
AAAGTAGGACATCGTCAGGCT	MONO	Tissue-Enriched	other_TMapped	ENST00000416946.1	2.12549	13.3746	8.84176	0	0.464905	0	0.83633	1.35916	2.54637	11.2377	1.02903	0	0	2.09777	0.635689	0	2.00457	0	318.886	1.25421	0	0.60074	0.931332	3.59164	11.577	21.4452	2.4817	16.3191	0.494264	1.52058	2.05377	4.7578	1.74637
AAAGTATAGGCGATAGAAATTGAAACCT	MONO	Tissue-Enhanced	other_TMapped	ENST00000387347.2	2.92279	0	5.23821	3.07918	3.45965	2.45618	0	4.92007	2.02374	0	0	0.310641	3.04216	3.93241	9.25334	0	0	0	17.8522	1.24772	0.309587	0	0	7.12497	0	9.14874	0	0.856923	1.23124	1.43695	0.410755	0.424132	0.910685
AAAGTCATGGAGGCCATGGGG	ADRENAL_GLAND	Tissue-Enhanced	miRNA	hsa-mir-12136	137.153	0.786739	0.9692	4.49884	6.7767	3.35122	0	0.645792	5.47746	34.8891	3.1357	3.26005	1.58165	5.09427	1.90335	12.947	3.54354	0	0	0.313551	0	0	0	1.11615	2.67943	1.7628	0.827233	0	2.88433	0.791982	0	0.328998	2.92411
AAAGTCATGGAGGCCATGGGGT	ADRENAL_GLAND	Group-Enriched	miRNA	hsa-mir-12136	98.2493	0	0	4.89712	6.33187	1.94765	0.948201	4.18392	12.3143	84.7897	2.62979	7.80184	1.3337	2.54714	1.46984	4.95016	6.51486	0.193516	0	0.627103	0.181974	0.717501	0.394788	1.11339	1.62563	0.168665	0.540992	0	3.18433	4.78038	0.82151	1.18875	7.39391
AAAGTCATGGAGGCCATGGGGT	GALLBLADDER	Group-Enriched	miRNA	hsa-mir-12136	98.2493	0	0	4.89712	6.33187	1.94765	0.948201	4.18392	12.3143	84.7897	2.62979	7.80184	1.3337	2.54714	1.46984	4.95016	6.51486	0.193516	0	0.627103	0.181974	0.717501	0.394788	1.11339	1.62563	0.168665	0.540992	0	3.18433	4.78038	0.82151	1.18875	7.39391
AAAGTCATGGAGGCCATGGGGTT	ADRENAL_GLAND	Tissue-Enriched	miRNA	hsa-mir-12136	851.854	6.00547	0.405013	4.93645	27.8404	16.5541	18.3727	20.9294	58.431	108.539	10.3389	47.4614	4.89156	16.6879	4.76914	83.965	58.751	0.853219	0	3.91615	1.27242	9.3891	2.78499	3.06812	2.74227	15.879	14.9748	0	28.559	40.1559	2.05377	2.89162	50.3078
AAAGTCATGGAGGCCATGGGGTTG	ADRENAL_GLAND	Tissue-Enriched	miRNA	hsa-mir-12136	278.193	0	3.0376	0.862326	1.76492	4.18428	8.47517	2.63189	2.25091	5.66824	6.88466	4.03833	10.433	4.43514	3.3105	9.1392	3.62963	0	0	4.26913	0.822992	1.79375	0.464165	1.10417	2.44166	2.43746	2.4817	1.49599	6.42491	0.718473	2.46453	2.23362	3.1874
AAAGTCATGGAGGCCATGGGGTTGG	ADRENAL_GLAND	Tissue-Enriched	miRNA	hsa-mir-12136	105.322	0	4.65765	1.15507	2.97896	1.85986	5.16035	2.31095	6.07172	10.7611	1.60076	3.49387	4.14602	1.54168	5.35483	8.18672	1.37548	3.40008	0	0.940654	0.350321	0	0	0.324869	4.7955	0	4.18449	2.15046	4.74773	4.75189	2.46453	2.13849	3.00774
AAAGTCATGGAGGCCATGGGGTTGGTTT	ADRENAL_GLAND	Tissue-Enhanced	miRNA	hsa-mir-12136	78.8596	0	0	0.546799	0.433339	0.737001	3.81942	0.33979	4.38553	17.0047	8.80396	2.30763	0.671378	1.69809	0.194738	3.6164	6.01372	0.580548	0	0	0	0	0	0.176864	0	0	1.39239	0	2.94337	0.359236	0.410755	0.986993	0
AAAGTCATGGAGGCCATGGGGTTGGTTTGA	ADRENAL_GLAND	Tissue-Enhanced	miRNA	hsa-mir-12136	97.7119	2.36022	1.01253	5.06756	2.69916	5.61431	1.31043	9.2403	1.96991	3.40095	0	1.86384	1.34571	1.03896	3.31128	7.04432	1.87662	2.71023	2.50106	0.313551	0	1.04741	0	3.70864	2.8578	0.33733	0.966689	1.99949	16.1059	0	0.836571	1.31599	3.1874
AAAGTCTCACTGTGTCACC	COLON_TRANSVERSE	Tissue-Enhanced	protein_coding	RP11-564A8.5-001	0	0	0	0	0	0	81.7378	0	20.6237	0	22.3277	77.0113	0	0	0	0	0	0	0	0	0	0	0	0	1.59241	13.9441	0	0	0	0	0	0	0
AAAGTCTCACTGTGTCACC	JEJUNUM	Tissue-Enhanced	protein_coding	RP11-564A8.5-001	0	0	0	0	0	0	81.7378	0	20.6237	0	22.3277	77.0113	0	0	0	0	0	0	0	0	0	0	0	0	1.59241	13.9441	0	0	0	0	0	0	0
AAAGTGAATTTGGAGGTTCCACAACT	COLON_TRANSVERSE	Tissue-Enhanced	other_TMapped	ENST00000384437.1	70.0182	1.5392	1.02359	0	0.305414	0.737001	312.868	8.15496	39.0695	53.163	213.332	245.687	2.42091	5.09427	0.194738	3.3813	0.291445	0	7.74977	18.7524	0.264818	3.54424	0	0.855462	14.7464	182.396	5.25439	0	1.30554	2.69843	2.87528	0.493497	2.22265
AAAGTGCATCCTTTTAGAGGT	BREAST	Tissue-Enriched	miRNA	hsa-mir-519b	0	0	1.9384	0	0	0	0	0	0	0	0	0	0	0	0.146984	0	0	0	0	0	0.0700642	0	0	0	0	0	0	0	0	0	0	0	0
AAAGTGCATCCTTTTAGAGGTT	DIAPHRAGM	Tissue-Enhanced	miRNA	hsa-mir-519b	0	0.786739	2.34784	0	0	0	0	9.30546	1.48549	0	0	0	0	1.69809	2.58078	0	0	3.75416	0	0.313551	0.123028	0	0	4.3937	3.86394	0	2.47437	1.6776	0	0	2.09896	0	0.476281
AAAGTGCATCCTTTTAGAGGTTT	DIAPHRAGM	Tissue-Enhanced	miRNA	hsa-mir-519b	0	0	2.12235	0	0	0	0	2.63189	0	0	0	0	0	0.692638	0.243229	0	0	0.170644	0	0	0.123028	0	0	1.00347	0.371696	0	0	0	0	0	2.95059	0	0
AAAGTGCATCCTTTTAGAGGTTT	SUBMANDIBULAR_GLAND	Tissue-Enhanced	miRNA	hsa-mir-519b	0	0	2.12235	0	0	0	0	2.63189	0	0	0	0	0	0.692638	0.243229	0	0	0.170644	0	0	0.123028	0	0	1.00347	0.371696	0	0	0	0	0	2.95059	0	0
AAAGTGCATCCTTTTAGAGT	LUNG	Tissue-Enhanced	miRNA	hsa-mir-519a-1	0	0	0	0.276839	0.697357	1.1055	0	1.22401	0	0	0	0	0	0	0	0	0	3.13067	0	0.313551	0	0	0	0	0.247797	0	0	0	0	0	0.410755	0	0.317521
AAAGTGCATCCTTTTAGAGTG	CEREBRAL_CORTEX	Tissue-Enhanced	miRNA	hsa-mir-519a-1	0	1.57348	0.4846	0.731859	3.03337	1.38557	0	1.55988	0	0	0	0	0	0.849045	0.389475	0	0.501143	2.16259	0	0	0.0700642	0	0	0	0	0	0	0	0	0	0	0	0.15876
AAAGTGCATCCTTTTAGAGTGA	LUNG	Tissue-Enhanced	miRNA	hsa-mir-519a-1	0	0	0	0	0	0	0	0	1.21637	0	0	0	0	0	0	0	0	1.286	0	0	0	0	0	0.324869	0	0	0	1.49599	0	0	1.64302	0	0
AAAGTGCATCCTTTTAGAGTGA	SKIN	Tissue-Enhanced	miRNA	hsa-mir-519a-1	0	0	0	0	0	0	0	0	1.21637	0	0	0	0	0	0	0	0	1.286	0	0	0	0	0	0.324869	0	0	0	1.49599	0	0	1.64302	0	0
AAAGTGCATCCTTTTAGAGTGA	SUBMANDIBULAR_GLAND	Tissue-Enhanced	miRNA	hsa-mir-519a-1	0	0	0	0	0	0	0	0	1.21637	0	0	0	0	0	0	0	0	1.286	0	0	0	0	0	0.324869	0	0	0	1.49599	0	0	1.64302	0	0
AAAGTGCATCCTTTTAGAGTGT	CEREBRAL_CORTEX	Tissue-Enhanced	miRNA	hsa-mir-519a-1	1.64833	0	5.74847	16.9018	32.6197	9.45704	0	7.75659	2.12865	0	0	0	0	0.346319	3.89166	0	0	8.64655	0	0.313551	0.74415	0	0	0.855462	1.73458	0	2.35908	2.03356	0.454905	0	2.5549	0	0
AAAGTGCATCCTTTTAGAGTGTT	SUBMANDIBULAR_GLAND	Tissue-Enhanced	miRNA	hsa-mir-519a-1	0	0	0	0	0.305414	0	0	0	0	0	0	0	0	0	0	0	0	0.511931	0	0	0.123028	0	0	0	0	0	0	0	0	0	1.70326	0	0
AAAGTGCATCTTTTTAGAGG	DIAPHRAGM	Tissue-Enhanced	miRNA	hsa-mir-519c	0	0	0	0	0	0	0	2.2654	0	0	0	0	0	0	0.486457	0	0	0	0	0	0.0700642	0	0	0	0.371696	0	0	0	0	0	2.06884	0	0.910685
AAAGTGCATCTTTTTAGAGG	SUBMANDIBULAR_GLAND	Tissue-Enhanced	miRNA	hsa-mir-519c	0	0	0	0	0	0	0	2.2654	0	0	0	0	0	0	0.486457	0	0	0	0	0	0.0700642	0	0	0	0.371696	0	0	0	0	0	2.06884	0	0.910685
AAAGTGCATCTTTTTAGAGGA	LEFT_HEART	Tissue-Enhanced	miRNA	hsa-mir-519c	0	0	0	0	0	0	0	0.918005	0.538245	0	0	0	0	0	2.82327	0	0	0.682575	0	0	0	0	0	1.18033	0	0.35256	0	1.74532	0	0	2.11402	0	0
AAAGTGCATCTTTTTAGAGGAA	SUBMANDIBULAR_GLAND	Tissue-Enhanced	miRNA	hsa-mir-519c	0	0	0	0.26996	0	0	0	0.64187	0	0	0	0	0.441545	0.692638	0.486457	0	0	0.170644	0	0	0.0700642	0	0	0.707457	0	0	1.39239	0.249332	0	0	1.65808	0	0
AAAGTGCATCTTTTTAGAGGAT	LEFT_HEART	Tissue-Enhanced	miRNA	hsa-mir-519c	0	3.14695	4.94594	0	0.464905	0.254266	0	5.02927	0	0	0	0	0	0.849045	13.7224	0	0.874334	1.9457	0	0.940654	0.357966	0	0	5.04619	1.14149	1.05768	3.32576	4.49522	0	0	4.65385	0	2.57338
AAAGTGCATCTTTTTAGAGGATA	BREAST	Tissue-Enhanced	miRNA	hsa-mir-519c	0	0	2.89479	0	0.650008	0	0	0	0	0	0	0	0	0	0.389475	0	0	0.170644	0	0	0	0	0	0.231827	0.743392	0	0	5.20449	0	0	0.851632	0	0
AAAGTGCATCTTTTTAGAGGATA	SKIN	Tissue-Enhanced	miRNA	hsa-mir-519c	0	0	2.89479	0	0.650008	0	0	0	0	0	0	0	0	0	0.389475	0	0	0.170644	0	0	0	0	0	0.231827	0.743392	0	0	5.20449	0	0	0.851632	0	0
AAAGTGCATCTTTTTAGAGGATT	SUBMANDIBULAR_GLAND	Tissue-Enhanced	miRNA	hsa-mir-519c	0	0	0.814451	0	0	0	0	2.68061	0	0	0	0	0	1.73159	1.21614	0	0	0.170644	0	0.313551	0.103196	0	0	0.353729	0	0.33733	0.425697	0	0	0	4.62373	0	0
AAAGTGCCTCCCTTTAGAGTG	BREAST	Tissue-Enriched	miRNA	hsa-mir-519d	0	0	1.2115	0	0	0	0	0	0	0	0	0	0	0	0	0	0	0.170644	0	0	0.0700642	0	0	0	0	0	0	0	0	0	0	0	0
AAAGTGCTCATAGTGCAGGT	RBC	Tissue-Enriched	miRNA	hsa-mir-20b	1.06275	2.67291	1.01253	0.146372	1.11491	0	0	0.306002	2.45707	2.2673	0	0	3.08303	3.39618	0.243229	1.52224	0	0	0	2.82196	1.96596	1.72164	193.175	0.640517	4.1335	4.40052	0	0	2.11683	2.73518	1.23226	1.29817	0.455343
AAAGTGCTCATAGTGCAGGTA	RBC	Tissue-Enriched	miRNA	hsa-mir-20b	2.19778	10.5988	2.02374	4.49196	3.32895	2.50908	2.8446	3.79541	7.29804	2.2673	1.02903	2.36486	12.7254	6.16473	2.34127	5.00526	4.33613	4.54157	7.05783	6.27103	3.58807	2.40296	473.082	4.48518	13.4803	16.8182	11.6947	0	6.38165	3.23315	7.02802	7.83019	1.82137
AAAGTGCTCATAGTGCAGGTAA	MONO	Group-Enriched	miRNA	hsa-mir-20b	1.09889	1.97897	0	0.26996	2.04694	0.762799	1.4223	0	1.07649	1.13365	0	5.66409	3.31139	0	0	1.14168	0	0	27.1668	1.56776	4.70193	0	55.6013	0.324869	0.86729	2.02398	0	0	1.19188	0	1.67314	2.00846	1.82137
AAAGTGCTCATAGTGCAGGTAA	RBC	Group-Enriched	miRNA	hsa-mir-20b	1.09889	1.97897	0	0.26996	2.04694	0.762799	1.4223	0	1.07649	1.13365	0	5.66409	3.31139	0	0	1.14168	0	0	27.1668	1.56776	4.70193	0	55.6013	0.324869	0.86729	2.02398	0	0	1.19188	0	1.67314	2.00846	1.82137
AAAGTGCTCATAGTGCAGGTAG	RBC	Tissue-Enriched	miRNA	hsa-mir-20b	12.2995	27.8042	3.24011	12.7389	22.531	16.6021	12.3266	8.18864	32.4868	26.9621	23.1177	37.0285	53.3939	10.9345	8.47877	6.27959	9.47551	3.46644	33.7691	17.3989	32.0223	9.90193	2102.17	8.24447	48.655	41.4689	9.86457	4.79174	18.8974	14.1408	63.0632	16.1709	4.82911
AAAGTGCTCATAGTGCAGGTAGA	RBC	Tissue-Enriched	miRNA	hsa-mir-20b	3.9914	6.47952	2.34695	2.8204	2.9294	1.947	1.8964	1.83601	7.1231	18.9741	2.10668	1.5532	8.35399	1.06081	1.41088	1.71288	1.00229	0.853219	31.9733	2.66194	10.6987	3.95611	860.426	4.34208	9.39137	8.60042	2.12849	0.677855	4.94024	0	12.183	2.35136	0.910685
AAAGTGCTCATAGTGCAGGTAGT	RBC	Tissue-Enriched	miRNA	hsa-mir-20b	0.549445	0.786739	0.405013	0.715954	4.46408	1.43846	0.948201	0	0.854709	1.28148	1.02903	0.193731	8.73215	0	1.65411	0	0.291445	0	0	2.34839	9.34975	1.07625	89.3071	1.00347	0	2.49802	0.540992	1.74532	2.76424	0	10.8302	1.29817	0
AAAGTGCTGACAGTGCAG	RBC	Tissue-Enriched	miRNA	hsa-mir-106b	3.80997	5.59997	2.39781	3.92087	1.88523	1.97345	6.33229	2.51559	12.5302	31.4933	0	4.28838	6.36113	7.13468	4.34982	3.80559	3.508	2.12868	0.0980078	11.6473	8.52807	2.14655	338.441	6.35177	15.2039	14.8425	7.92387	0.856923	3.30871	3.54739	6.22157	9.63411	7.12685
AAAGTGCTGACAGTGCAGA	RBC	Tissue-Enriched	miRNA	hsa-mir-106b	79.4908	300.357	46.4417	50.3179	50.8327	60.5959	69.2875	110.879	248.166	247.935	61.1583	83.0457	100.369	93.2493	97.6565	164.61	152.805	51.8799	181.643	204	197.5	138.117	9415.75	151.918	337.227	462.233	131.144	38.4283	62.4549	91.325	125.528	162.375	77.7171
AAAGTGCTGACAGTGCAGAA	RBC	Tissue-Enriched	miRNA	hsa-mir-106b	2.74722	7.73028	3.41476	8.61917	6.63673	7.39417	6.33229	3.7396	11.4512	1.70047	11.1152	5.18022	4.21112	2.73505	2.82331	2.66391	9.19511	4.64539	7.49234	12.0304	15.3976	15.4123	147.577	5.05876	0.954872	13.9962	2.5421	2.99198	2.95863	10.3628	11.1506	2.2566	8.73908
AAAGTGCTGACAGTGCAGAT	RBC	Tissue-Enriched	miRNA	hsa-mir-106b	65.129	209.854	88.4327	64.3658	95.7846	119.103	230.144	129.25	241.094	169.044	167.494	186.851	96.1007	100.706	138.326	125.899	323.36	85.7374	508.788	162.254	453.004	248.324	5832.8	133.392	185.528	358.165	131.113	53.7012	92.1592	146.773	151.514	120.274	277.411
AAAGTGCTGACAGTGCAGATAG	RBC	Tissue-Enriched	miRNA	hsa-mir-106b	3.25466	9.15242	5.95272	6.3329	5.64212	1.5256	5.16035	2.85538	5.68261	2.83412	3.65882	5.85537	2.4738	2.17497	1.85559	3.23584	6.64517	1.40362	14.9611	2.18837	10.7582	0.688658	223.674	4.41334	7.59945	7.92612	1.79392	3.96834	2.42313	0.608233	7.86459	7.28275	3.74748
AAAGTGCTGACAGTGCAGATAGA	RBC	Tissue-Enriched	miRNA	hsa-mir-106b	1.09889	0	0.647313	4.40879	0.770318	1.12286	0	0.645792	0.332079	1.70047	3.16001	0.310641	0.220772	0.346319	0.587936	0.380559	0	0	0	0	4.44378	0	114.787	1.74469	2.22696	1.73234	0.954608	0	0	0	3.28604	1.62717	2.27675
AAAGTGCTGACAGTGCAGATAGT	RBC	Tissue-Enriched	miRNA	hsa-mir-106b	2.11376	19.6372	0.614156	0.823638	0	1.37713	0.4741	1.2578	3.30854	1.13365	6.36154	0.310641	0	0.847047	2.78075	1.7136	1.45722	1.19451	0	2.18837	4.37098	2.32239	197.151	0.788522	5.53258	3.21986	1.08198	0	2.68097	0.359236	2.95059	1.02463	0
AAAGTGCTGCGACATTTGAGAA	SIGMOID_COLON	Tissue-Enriched	miRNA	hsa-mir-372	0	0	0	0	0	0	0	0	0	0	0	0	0	0	0	0	0	0	0	0	0	0	0	0	0	1.05768	0	0	0	0	0	0	0
AAAGTGCTGCGACATTTGAGC	LEFT_HEART	Tissue-Enhanced	miRNA	hsa-mir-372	0	0	1.6961	0	0.916241	0	0	1.01937	0	1.13365	0	0	0	0	3.16197	0	0	0.170644	0	0	0	0	0	0.927306	0.743392	0	0	3.24131	0	0	0	0	0
AAAGTGCTGCGACATTTGAGC	SKIN	Tissue-Enhanced	miRNA	hsa-mir-372	0	0	1.6961	0	0.916241	0	0	1.01937	0	1.13365	0	0	0	0	3.16197	0	0	0.170644	0	0	0	0	0	0.927306	0.743392	0	0	3.24131	0	0	0	0	0
AAAGTGCTGCGACATTTGAGCG	LEFT_HEART	Tissue-Enhanced	miRNA	hsa-mir-372	0	0	1.6961	0	2.26582	0	0	0	0	0.566824	1.02903	0	0	0	6.32844	0	0	0.170644	0	0	0	0	0	2.85318	0.991189	0	1.08198	2.9944	0.227452	0.395991	0	0	0
AAAGTGCTGCGACATTTGAGCGA	LEFT_HEART	Tissue-Enhanced	miRNA	hsa-mir-372	0	0	0	0	0.433339	0	0	1.01937	0	0	0	0	0	0	4.96233	0	0	0	0	0	0.0700642	0	0	2.9631	1.59252	0	0	0	0	0	0	0	0
AAAGTGCTGCGACATTTGAGCGA	RIGHT_HEART	Tissue-Enhanced	miRNA	hsa-mir-372	0	0	0	0	0.433339	0	0	1.01937	0	0	0	0	0	0	4.96233	0	0	0	0	0	0.0700642	0	0	2.9631	1.59252	0	0	0	0	0	0	0	0
AAAGTGCTGCGACATTTGAGCGT	CEREBRAL_CORTEX	Tissue-Enhanced	miRNA	hsa-mir-372	0	0	0	1.17097	7.87859	0.3685	0	7.1108	0	0	0	0.310641	0.213189	1.27057	2.53082	0.5712	0	1.19451	0	0	0	0.358751	0	10.2498	0.619493	0	1.08198	0	0.909809	0	0	0.259634	0
AAAGTGCTGCGACATTTGAGCGT	RIGHT_HEART	Tissue-Enhanced	miRNA	hsa-mir-372	0	0	0	1.17097	7.87859	0.3685	0	7.1108	0	0	0	0.310641	0.213189	1.27057	2.53082	0.5712	0	1.19451	0	0	0	0.358751	0	10.2498	0.619493	0	1.08198	0	0.909809	0	0	0.259634	0
AAAGTGCTGCGACATTTGAGCGTT	SKELETAL_MUSCLE	Tissue-Enhanced	miRNA	hsa-mir-372	0	0	0	0	0.610827	0	0	0	0	0	0	0	0	0	0.729686	0	0	0.170644	0	0	0.140128	0	0	0	0	0	1.24085	0	0	0	0	0	0
AAAGTGCTGTTCGTGCAGG	RBC	Tissue-Enriched	miRNA	hsa-mir-93	4.80043	23.7192	0.687106	3.25049	2.51946	5.11178	1.8964	4.29896	6.15152	25.8812	5.16945	5.41404	3.96612	0.847047	4.14019	7.80399	12.2351	1.30937	0	11.8797	5.50668	6.52644	223.401	4.64241	13.7271	18.5836	3.34517	6.42258	4.29724	8.29924	2.53984	5.11016	4.4489
AAAGTGCTGTTCGTGCAGGT	RBC	Tissue-Enriched	miRNA	hsa-mir-93	35.5659	271.461	61.1995	61.8162	66.6814	106.901	71.1777	54.4246	134.974	172.375	50.2573	59.4669	67.0523	54.8898	38.6269	85.9648	83.6956	53.0822	109.263	88.5408	114.784	89.1411	6296.21	40.8472	281.769	245.093	48.7896	60.0196	73.5549	87.3504	59.8566	79.6085	80.9049
AAAGTGCTGTTCGTGCAGGTA	RBC	Tissue-Enriched	miRNA	hsa-mir-93	40.2429	198.846	58.3604	40.1626	71.0545	88.4331	97.0209	68.6668	124.568	103.194	60.981	67.0292	67.6946	42.2537	40.8191	82.0176	78.2888	55.7176	119.922	86.1891	150.844	75.4218	5422.73	52.1392	219.031	200.449	41.6494	55.7891	73.295	70.3255	60.7534	77.0091	45.0589
AAAGTGCTGTTCGTGCAGGTAAT	MONO	Tissue-Enhanced	miRNA	hsa-mir-93	0	0	0.60752	0	0	1.46491	0.4741	0	0.507016	0	0	1.9774	0	0	0.293968	2.44114	0.501143	1.62728	9.27205	2.18837	6.11869	0	4.7153	0.324869	0.371696	0.33733	0.413616	0	0	0	0	0.259634	0
AAAGTGCTGTTCGTGCAGGTAG	RBC	Tissue-Enriched	miRNA	hsa-mir-93	228.269	599.817	280.168	213.484	309.957	398.729	784.926	232.618	445.083	287.908	460.032	575.369	299.872	206.953	337.208	394.984	449.33	221.137	1646.73	332.6	1197.72	328.96	17552.5	352.565	543.002	618.999	299.603	307.132	426.968	369.079	318.651	321.553	342.618
AAAGTGCTGTTCGTGCAGGTAGA	RBC	Tissue-Enriched	miRNA	hsa-mir-93	89.9799	101.539	42.499	62.0833	52.6839	42.3399	106.029	28.0825	72.4827	66.3285	66.0507	77.9034	36.492	33.5293	33.2706	53.5073	50.8847	27.7973	296.727	76.983	219.594	62.1677	2356.16	45.4804	76.8169	69.9798	23.425	59.3834	44.9866	39.5099	47.0137	39.4488	42.0265
AAAGTGCTGTTCGTGCAGGTAGAT	RBC	Tissue-Enriched	miRNA	hsa-mir-93	0	0	0	0	0.232452	0	2.53948	0	1.94681	0	0	0.310641	0.443022	0	0.486457	1.41085	0	2.77379	1.57733	0.627103	6.06936	0	74.4697	0	3.03978	0.33733	0	0	0	0.718473	1.27745	0.409854	4.38617
AAAGTGCTGTTCGTGCAGGTAGG	MONO	Group-Enriched	miRNA	hsa-mir-93	0	0.659657	0	0	0.305414	0	2.53948	0	1.04526	0	2.10668	0	0.6895	0	1.60639	0	0	0	25.1061	0	1.31895	0	18.7106	0.73356	0.973031	2.32935	0.425697	0.249332	0.227452	0	0.410755	0	0
AAAGTGCTGTTCGTGCAGGTAGG	RBC	Group-Enriched	miRNA	hsa-mir-93	0	0.659657	0	0	0.305414	0	2.53948	0	1.04526	0	2.10668	0	0.6895	0	1.60639	0	0	0	25.1061	0	1.31895	0	18.7106	0.73356	0.973031	2.32935	0.425697	0.249332	0.227452	0	0.410755	0	0
AAAGTGCTGTTCGTGCAGGTAGTG	RBC	Tissue-Enriched	miRNA	hsa-mir-93	1.09889	3.14695	0	1.31735	0	0	1.67266	0.918005	0.664157	2.2673	0	0.387462	0.901211	1.27257	0.778951	4.6363	0	0	0	2.18837	0.157557	0.688658	85.2667	0.817382	1.51989	0.67466	0.425697	0	0.529206	0	1.64302	0.822494	0
AAAGTGCTGTTCGTGCAGGTAGTT	PBMC	Group-Enriched	miRNA	hsa-mir-93	0.803163	0	1.21504	0.276839	0.433339	0.561431	0	0.33979	0	0	0	1.5532	0.220772	0	1.46984	0	0.874334	0	0	0.313551	8.2876	0	43.3041	1.56782	0	0	0	0	0.454905	0.791982	0.425816	0.164499	0
AAAGTGCTGTTCGTGCAGGTAGTT	RBC	Group-Enriched	miRNA	hsa-mir-93	0.803163	0	1.21504	0.276839	0.433339	0.561431	0	0.33979	0	0	0	1.5532	0.220772	0	1.46984	0	0.874334	0	0	0.313551	8.2876	0	43.3041	1.56782	0	0	0	0	0.454905	0.791982	0.425816	0.164499	0
AAAGTGCTTACAGTGCAGG	RBC	Tissue-Enriched	miRNA	hsa-mir-17	0.549445	16.58	0.407225	0	0.522083	1.80631	3.09496	2.22452	6.93461	6.80189	0	3.6466	5.99375	0.346319	0.729686	4.18615	4.38233	0	11.3937	4.70327	1.8452	2.45357	200.932	1.92155	4.36314	13.2777	2.66948	1.74532	1.58762	1.07771	0.82151	3.84055	0.731028
AAAGTGCTTACAGTGCAGGT	RBC	Tissue-Enriched	miRNA	hsa-mir-17	7.5662	27.5158	6.2954	7.6554	8.02161	11.9891	15.7024	12.316	27.6883	46.2085	7.2275	6.90329	21.8069	6.99213	10.3283	10.6571	22.7532	9.7469	3.68045	20.5149	12.6075	42.6002	994.398	13.8762	56.4426	58.1377	6.81039	1.14256	8.64721	18.4213	5.82588	17.0076	42.2161
AAAGTGCTTACAGTGCAGGTA	RBC	Tissue-Enriched	miRNA	hsa-mir-17	14.6618	74.1668	25.3823	10.2394	26.6153	38.4244	53.0758	28.1033	64.9385	65.0715	23.0691	34.6085	40.6714	26.8761	26.7742	34.1314	61.6066	16.0213	19.9975	65.6604	36.1658	45.0208	2033.6	24.7736	73.3896	118.818	19.0487	4.53171	32.6429	42.3168	30.2863	25.9525	31.648
AAAGTGCTTACAGTGCAGGTAG	RBC	Tissue-Enriched	miRNA	hsa-mir-17	133.105	298.195	173.668	92.8969	183.573	174.893	482.901	165.403	365.802	191.722	275.756	371.382	346.309	139.576	183.294	274.211	319.427	114.46	271.331	247.556	492.145	271.953	8432.45	165.021	334.287	512.839	158.448	98.849	236.115	168.275	475.764	216.021	245.836
AAAGTGCTTACAGTGCAGGTAGA	RBC	Tissue-Enriched	miRNA	hsa-mir-17	35.4835	72.7366	50.3707	38.9751	80.5017	45.2742	114.241	34.6335	76.4407	64.0319	55.8086	97.0564	110.796	18.9319	36.5401	62.6601	60.3168	32.4488	223.006	82.7197	202.951	64.876	4007.4	35.7831	104.49	131.082	28.8364	26.9501	70.7831	40.582	185.68	38.4832	61.0676
AAAGTGCTTACAGTGCAGGTAGAA	RBC	Tissue-Enhanced	miRNA	hsa-mir-17	0.803163	0.786739	2.22757	1.77301	1.08335	1.61403	1.4223	0	3.38929	0	2.10668	2.52186	2.25598	1.19536	1.41464	0.380559	0	0.96758	9.44843	0.467084	8.16095	0.60074	55.7644	1.53406	1.62563	2.83535	0	1.24666	1.47396	0	2.5549	1.80354	3.66368
AAAGTGCTTACAGTGCAGGTAGAT	RBC	Tissue-Enriched	miRNA	hsa-mir-17	0	0.659657	1.02359	0	0	0.254266	2.53948	0	2.46073	1.13365	0	0.581192	0.229833	1.69809	0	0	0	0	0	2.60025	2.75841	0	52.526	0	0	2.02398	0	0	0	0	3.39147	0	0
AAAGTGCTTATAGTGCAGG	RBC	Tissue-Enriched	miRNA	hsa-mir-20a	0	0	0.9692	0.276839	1.53247	2.12322	0	0.612004	4.68904	3.40095	0	1.00874	2.01413	3.39618	0.293968	1.9028	1.50343	1.53579	0.0980078	0.780635	1.9969	2.06597	143.368	0.881565	3.67422	1.68665	0.425697	0	1.42375	3.56392	0.410755	0	5.83582
AAAGTGCTTATAGTGCAGGT	RBC	Tissue-Enriched	miRNA	hsa-mir-20a	3.17064	14.7524	4.34992	1.10736	4.64905	12.6732	7.05675	2.99053	11.3666	7.93554	0	3.64751	5.60677	5.72756	2.39279	9.32478	8.93685	2.38901	6.66453	10.5007	9.99902	7.20888	660.763	9.10976	16.3864	24.8227	4.25621	1.60504	7.68291	10.8544	7.5442	8.39343	4.6286
AAAGTGCTTATAGTGCAGGTA	RBC	Tissue-Enriched	miRNA	hsa-mir-20a	19.1909	42.7647	32.8698	12.8745	26.2805	37.0027	28.8943	26.0186	40.3761	39.4322	8.99133	30.0505	39.0249	19.706	31.4122	45.9445	40.9258	17.96	12.6592	53.2231	57.109	24.3946	1550.37	41.2076	56.7858	98.9353	33.6113	12.3281	29.5193	19.3724	36.0068	40.5237	21.201
AAAGTGCTTATAGTGCAGGTAG	RBC	Tissue-Enriched	miRNA	hsa-mir-20a	109.491	207.293	168.28	50.4579	113.922	163.588	238.881	151.481	249.511	150.272	171.476	275.291	183.26	139.758	221.332	340.158	259.831	117.968	610.775	298.858	522.648	107.548	9294.76	247.857	187.162	280.219	212.011	112.807	152.001	130.412	234.73	224.046	177.185
AAAGTGCTTATAGTGCAGGTAGA	RBC	Tissue-Enriched	miRNA	hsa-mir-20a	16.6916	53.678	32.8875	15.1674	27.186	25.4085	66.2037	37.4018	64.3504	45.109	30.5812	57.4861	31.8531	20.3427	30.8608	53.142	59.2877	29.4299	321.683	49.712	185.321	22.6189	6466.18	42.1748	65.5749	61.4757	39.4864	23.1448	30.5034	23.5362	61.831	38.9499	26.5567
AAAGTGCTTATAGTGCAGGTAGAA	RBC	Tissue-Enriched	miRNA	hsa-mir-20a	1.31646	0	1.41755	0.878231	2.54341	0.254266	5.01798	0	0.332079	0	3.16001	3.43328	0.860338	0	3.40671	0.951759	0	0	0.0980078	1.09419	2.88948	0	48.757	0.762419	0	0.33733	0.827233	0	0.509527	0	1.64302	0.259634	1.42884
AAAGTGCTTATAGTGCAGGTAGAT	MONO	Group-Enriched	miRNA	hsa-mir-20a	3.18824	0.659657	0	0	0	0	0.4741	0	0.538245	0.566824	0	0.621282	0.229833	0	0	0.380559	0.291445	0	9.40349	0	2.69329	0	64.4719	0	0	0.168665	0.413616	0	0	0	0.82151	0.164499	0
AAAGTGCTTATAGTGCAGGTAGAT	RBC	Group-Enriched	miRNA	hsa-mir-20a	3.18824	0.659657	0	0	0	0	0.4741	0	0.538245	0.566824	0	0.621282	0.229833	0	0	0.380559	0.291445	0	9.40349	0	2.69329	0	64.4719	0	0	0.168665	0.413616	0	0	0	0.82151	0.164499	0
AAAGTGCTTCCCTTTAGAGTGT	DIAPHRAGM	Tissue-Enriched	miRNA	hsa-mir-520g	0	0	0	0	0	0	0	1.01937	0	0	0	0	0	0	0	0	0	0	0	0	0	0	0	0	0	0	0	0.142821	0	0	0	0	0
AAAGTGCTTCCCTTTGGACT	BREAST	Tissue-Enhanced	miRNA	hsa-mir-520a	0	0	5.49378	0.276839	0	0	0	9.39581	1.52046	0	0	0	0	0	0.830427	0	0	1.02386	0	0	0.140128	0	0	1.11615	0.725233	0	1.39239	0.714103	0	0	2.46453	0	0.476281
AAAGTGCTTCCCTTTGGACT	DIAPHRAGM	Tissue-Enhanced	miRNA	hsa-mir-520a	0	0	5.49378	0.276839	0	0	0	9.39581	1.52046	0	0	0	0	0	0.830427	0	0	1.02386	0	0	0.140128	0	0	1.11615	0.725233	0	1.39239	0.714103	0	0	2.46453	0	0.476281
AAAGTGCTTCCCTTTGGACTG	DIAPHRAGM	Tissue-Enhanced	miRNA	hsa-mir-520a	0	0	0.614156	0	0.433339	0.254266	0	3.12759	0	0	0	0	0	0	0.87667	0	0	0.682575	0	0	0.246056	0	0	0.678598	0	0	0.954608	0	0	0	0	0	0
AAAGTGCTTCCCTTTGGACTGA	SUBMANDIBULAR_GLAND	Tissue-Enhanced	miRNA	hsa-mir-520a	0	0	0	0	0	0	0	0	0	0	0	0	0	0.346319	0.440952	0	0	0.341287	0	0	0.263156	0	0	1.15147	0.371696	0	0	0.999744	0	0	2.5549	0	0
AAAGTGCTTCCCTTTGGACTGT	DIAPHRAGM	Tissue-Enhanced	miRNA	hsa-mir-520a	0	1.57348	0.202507	0	0	0.254266	0	2.90018	0.304093	0	0	0	0.220772	0	0	0	0	0.853219	0	0	0.469547	0	0	0.324869	0	0	0	0	0	0	2.52477	0	0
AAAGTGCTTCCCTTTGGACTGT	SUBMANDIBULAR_GLAND	Tissue-Enhanced	miRNA	hsa-mir-520a	0	1.57348	0.202507	0	0	0.254266	0	2.90018	0.304093	0	0	0	0.220772	0	0	0	0	0.853219	0	0	0.469547	0	0	0.324869	0	0	0	0	0	0	2.52477	0	0
AAAGTGCTTCCCTTTGGACTGTAA	BREAST	Tissue-Enhanced	miRNA	hsa-mir-520a	0	0	1.2115	0	0	0	0	0	0	0	0	0.310641	0	0	0	0	0	0	0	0	0	0	0	0	0	0	0	0	0	0	0	0	0
AAAGTGCTTCCCTTTGGTGA	CEREBRAL_CORTEX	Tissue-Enriched	miRNA	hsa-mir-527	0	0	0	0	1.52707	0	0	0	0	0	0	0	0	0	0	0	0	0	0	0	0	0	0	0	0	0	0	0	0	0	0	0	0
AAAGTGCTTCCCTTTGGTGAAT	CEREBELLUM	Tissue-Enhanced	miRNA	hsa-mir-527	0	0	0	1.0246	0.433339	0.254266	0	0	0	0	0	0	0	0	0	0	0	0	0	0	0	0	0	0	0	0	0	0	0	0	0	0	0
AAAGTGCTTCCTTTCAGAGGGT	CEREBELLUM	Group-Enriched	miRNA	hsa-mir-516b-1	0	0	0	2.78106	0.216669	0	0	0	0	0	0	0	0	0	0	0	0	1.87708	0	0	0.0529637	0	0	0	0	0	0	0	0	0	0	0	0
AAAGTGCTTCCTTTCAGAGGGT	LUNG	Group-Enriched	miRNA	hsa-mir-516b-1	0	0	0	2.78106	0.216669	0	0	0	0	0	0	0	0	0	0	0	0	1.87708	0	0	0.0529637	0	0	0	0	0	0	0	0	0	0	0	0
AAAGTGCTTCCTTTCAGAGGGTT	LUNG	Tissue-Enriched	miRNA	hsa-mir-516b-1	0	0	0	0	0	0	0	0	0	0	0	0	0	0	0	0	0	2.21837	0	0	0	0	0	0	0	0	0	0	0	0	0	0	0
AAAGTGCTTCCTTTTAGAGA	SKIN	Tissue-Enriched	miRNA	hsa-mir-520b	0	0	0	0	0	0	0	0	0	0	0	0	0	0	0	0	0	0	0	0	0	0	0	0	0	0	0	1.28538	0	0	0	0	0
AAAGTGCTTCCTTTTAGAGGG	LEFT_HEART	Tissue-Enhanced	miRNA	hsa-mir-520b	0	0	0	0	0	0	0	0	0	0	0	0	0	0	1.26541	0	0.501143	0	0	0	0	0	0	0	0	0	0	0	0	0	0	0	0
AAAGTGCTTCCTTTTAGAGGGTT	BREAST	Tissue-Enhanced	miRNA	hsa-mir-520f	0	0	1.22831	0	0	0	0	0.645792	0	0	0	0	0	0	0.146984	0	0	0	0	0	0	0	0	0.353729	0	0	0	0	0.247132	0	0.425816	0	0
AAAGTGCTTCCTTTTAGAGGGTTT	SKIN	Tissue-Enhanced	miRNA	hsa-mir-520c	0	0	0	0	0	0	0	0.67958	0	0	0	0	0	0	0	0	0	0	0	0	0	0.358751	0	0	0	0	0	1.85667	0	0	0	0	0
AAAGTGCTTCCTTTTTGAGA	LEFT_HEART	Tissue-Enriched	miRNA	hsa-mir-520e	0	0	0	0	0	0	0	0	0	0	0	0	0	0	1.21614	0	0	0	0	0	0	0	0	0	0	0	0	0	0	0	0	0	0
AAAGTGCTTCCTTTTTGAGGGT	DIAPHRAGM	Tissue-Enhanced	miRNA	hsa-mir-520e	0	0	0	0	0	0	0	3.55306	0	0	0	0	0	0	0	0	0	0	0	0	0	0	0	0	1.59241	0	0.425697	0	0	0	0	0	0
AAAGTGCTTCCTTTTTGAGGGT	SCIATIC	Tissue-Enhanced	miRNA	hsa-mir-520e	0	0	0	0	0	0	0	3.55306	0	0	0	0	0	0	0	0	0	0	0	0	0	0	0	0	1.59241	0	0.425697	0	0	0	0	0	0
AAAGTGCTTCTCTTTGGTGG	BLADDER	Tissue-Enhanced	miRNA	hsa-mir-520d	0	2.36022	0	0	0	0	0	0	0	0	0	0	0	0	0	0	0	0.853219	0	0	0.140128	0	0	0.353729	0	0	1.24085	0	0.227452	0	0	0	2.69893
AAAGTGCTTCTCTTTGGTGG	UPPER_ESOPHAGUS	Tissue-Enhanced	miRNA	hsa-mir-520d	0	2.36022	0	0	0	0	0	0	0	0	0	0	0	0	0	0	0	0.853219	0	0	0.140128	0	0	0.353729	0	0	1.24085	0	0.227452	0	0	0	2.69893
AAAGTGCTTCTCTTTGGTGGA	LEFT_HEART	Tissue-Enhanced	miRNA	hsa-mir-520d	0	0	0	0	0	0	0	0.64187	0	0	0	0	0	0	1.02365	0	0	0.170644	0	0	0	0	0	0	0	0	0	0	0	0	0	0	0
AAAGTGCTTCTCTTTGGTGGG	BREAST	Tissue-Enhanced	miRNA	hsa-mir-520d	0	0	1.02359	0	0	0	0	0.64187	0	0	0	0	0.639566	0	0	0	0	0.170644	0	0	0.156159	0	0	0.176864	0	0	0	0	0	0	0	0	0
AAAGTGCTTCTCTTTGGTGGGA	BREAST	Tissue-Enhanced	miRNA	hsa-mir-520d	0	0	1.2115	0	0	0	0	0.612004	0	0	0	0	0	0	0	0	0	0	0	0	0	0	0	0	0	0	0	0.142821	0	0	0	0	0
AAAGTGCTTCTCTTTGGTGGGT	DIAPHRAGM	Tissue-Enhanced	miRNA	hsa-mir-520d	0	0	0.614156	0.276839	0	0.929931	0	6.53258	2.12865	0	0	0	0	0	0.243229	0	0	3.15856	0	0	0.482063	0	0	2.65667	0.725233	0	3.09517	1.99949	0	0	1.65808	0	0
AAAGTGCTTCTCTTTGGTGGGTAAA	LEFT_HEART	Tissue-Enriched	miRNA	hsa-mir-520d	0	0	0	0	0	0	0	0	0	0	0	0	0	0	1.21614	0	0	0	0	0	0	0	0	0	0	0	0	0	0	0	0	0	0
AAAGTGCTTCTCTTTGGTGGGTAT	LARYNX	Tissue-Enhanced	miRNA	hsa-mir-520d	0	0	0	0	0	0	0	0.306002	0	0	0	0	0	1.69809	0	0	0	0	0	0	0	0	0	0	0	0	0	0	0	0	0	0	0
AAAGTGCTTCTCTTTGGTGGGTT	LEFT_HEART	Tissue-Enhanced	miRNA	hsa-mir-520d	0	0.786739	0	0	0	0	0	0	0	0	0	0	0	0	1.45937	0	0	0.511931	0	0	0.0529637	0	0	0.530593	1.41415	0.33733	0	0.714103	0	0	0	0	0
AAAGTGCTTCTCTTTGGTGGGTT	SCIATIC	Tissue-Enhanced	miRNA	hsa-mir-520d	0	0.786739	0	0	0	0	0	0	0	0	0	0	0	0	1.45937	0	0	0.511931	0	0	0.0529637	0	0	0.530593	1.41415	0.33733	0	0.714103	0	0	0	0	0
AAAGTGCTTCTCTTTGGTGGGTTT	DIAPHRAGM	Tissue-Enhanced	miRNA	hsa-mir-520d	0	0	0	0	0	0	0	2.14201	0	0	0	0	0	0	0	0	0	0.341287	0	0	0	0	0	0.176864	0.247797	0	0	0.714103	0	0	0	0	0
AAAGTGGCTTTAACATATCTGAAC	ADRENAL_GLAND	Group-Enriched	other_TMapped	ENST00000389680.2	137.824	0	0	0	0.522083	0	0.4741	1.63137	3.73846	41.3782	0	6.07541	1.7388	5.35119	3.11654	0	0	0	0	1.30012	0	0	0	3.22379	0.398102	1.99202	1.66655	1.12976	0.846224	0.359236	0.410755	0	0
AAAGTGGCTTTAACATATCTGAAC	GALLBLADDER	Group-Enriched	other_TMapped	ENST00000389680.2	137.824	0	0	0	0.522083	0	0.4741	1.63137	3.73846	41.3782	0	6.07541	1.7388	5.35119	3.11654	0	0	0	0	1.30012	0	0	0	3.22379	0.398102	1.99202	1.66655	1.12976	0.846224	0.359236	0.410755	0	0
AAAGTGGCTTTAACATATCTGAACA	ADRENAL_GLAND	Tissue-Enriched	other_TMapped	ENST00000389680.2	321.697	0.219886	0	0	0.650008	1.38557	2.98309	1.66124	2.26159	36.2768	3.20153	19.8562	2.96213	6.47955	2.97029	1.1424	0.291445	1.93617	0	1.56776	0	0.358751	0	3.75162	0	1.54845	3.35725	1.28538	0	0.359236	0.410755	0.259634	2.79487
AAAGTGGCTTTAACATATCTGAACACACA	ADRENAL_GLAND	Group-Enriched	other_TMapped	ENST00000389680.2	77.1219	0.439771	0.2423	0	0	0	2.14676	1.28766	1.54845	16.4379	0	1.86384	0	2.23432	1.70489	0	0.582889	0.387032	0	0	0	0	0	0	0.688916	0	0.413616	1.10632	0	0	0.836571	1.14871	2.73206
AAAGTGGCTTTAACATATCTGAACACACA	GALLBLADDER	Group-Enriched	other_TMapped	ENST00000389680.2	77.1219	0.439771	0.2423	0	0	0	2.14676	1.28766	1.54845	16.4379	0	1.86384	0	2.23432	1.70489	0	0.582889	0.387032	0	0	0	0	0	0	0.688916	0	0.413616	1.10632	0	0	0.836571	1.14871	2.73206
AAAGTTAAATTATAGGCTAAATCCTATATA	LIVER	Tissue-Enhanced	other_TMapped	ENST00000387419.1	53.3199	8.67837	16.1192	1.80955	17.1752	10.5444	10.5139	17.1752	28.0976	1.13365	15.1898	8.69368	24.3999	9.28181	17.8456	147.385	11.9749	5.45061	0	7.66579	1.57199	3.43595	0	13.7777	20.6728	29.7247	30.8842	7.38081	12.8174	6.42128	38.9875	5.59534	11.1831
AAAGTTAAATTATAGGCTAAATCCTATATATA	LIVER	Tissue-Enhanced	other_TMapped	ENST00000387419.1	1.06275	3.45964	11.5124	1.99461	4.7407	1.83341	7.78121	14.0528	2.62708	0	3.20153	4.21156	3.07397	7.80147	7.0732	47.4991	0.501143	0.853219	0	1.88131	0.0700642	1.20148	0	4.83125	8.55393	2.74433	12.5541	2.98413	1.05841	0.718473	4.19792	0	1.40791
AAAGTTAATAGCATGTTAGAGTTCTGATGGCA	JEJUNUM	Tissue-Enhanced	other_TMapped	ENST00000384706.1	14.6064	0.786739	4.808	0.816759	4.33615	3.01761	51.9414	4.75706	14.4272	17.5716	52.7006	76.2382	1.55594	6.35664	0.243229	2.474	7.28611	0	0	2.8025	1.87134	2.7979	0	1.41216	0.459277	19.6605	4.67716	1.16601	3.05528	0.359236	2.11402	2.25977	2.18077
AAAGTTATGAAATGGTACC	KIDNEY	Tissue-Enriched	genome_mapped	GM	3.39408	7.08065	0	0.553678	2.94518	0	9.04075	10.6403	4.70132	1.13365	5.14514	2.94941	96.2269	1.69809	4.13721	6.66376	0	0	6.94738	0.934168	0	1.20148	0	1.85893	0	0	1.08198	0	2.74014	4.75373	1.27745	0	0
AAAGTTATGAAATGGTACCA	KIDNEY	Group-Enriched	genome_mapped	GM	1.01487	0	0.202507	2.53926	3.1912	1.72827	2.53948	3.24389	0.332079	0	0	3.12264	42.2627	1.888	2.29057	11.9039	0	0	0	0	0	0	0	2.35144	0	0	0	0	2.14105	1.15122	2.98071	0	0
AAAGTTATGAAATGGTACCA	LIVER	Group-Enriched	genome_mapped	GM	1.01487	0	0.202507	2.53926	3.1912	1.72827	2.53948	3.24389	0.332079	0	0	3.12264	42.2627	1.888	2.29057	11.9039	0	0	0	0	0	0	0	2.35144	0	0	0	0	2.14105	1.15122	2.98071	0	0
AAAGTTCTGAGACACTCCG	PANCREAS	Tissue-Enhanced	miRNA	hsa-mir-148a	18.5878	6.63085	7.7625	0	0.916241	1.40358	29.6516	2.53761	22.5475	3.17251	25.1443	50.7212	5.68827	1.05881	1.16843	28.272	7.80859	4.07438	1.37211	196.856	3.28646	9.04616	7.09242	0.788522	3.08434	13.8383	0.425697	2.91393	3.06788	41.8996	89.2639	4.3836	6.88081
AAAGTTCTGAGACACTCCGAC	PANCREAS	Tissue-Enhanced	miRNA	hsa-mir-148a	34.1846	8.1458	18.5736	0	0.305414	0.508533	32.5471	9.66335	44.9732	9.66536	24.1811	44.3205	11.1364	15.9651	7.50508	129.849	14.3527	17.6972	10.2677	610.745	11.5672	21.9186	4.25275	7.27142	7.75617	20.3371	2.20754	17.4371	4.1702	114.468	236.636	16.0329	8.95693
AAAGTTCTGAGACACTCCGACA	LIVER	Group-Enriched	miRNA	hsa-mir-148a	16.0884	1.31931	10.6803	0.53992	0	0.254266	3.68093	1.53001	18.4203	20.4413	6.36154	22.6915	11.4025	6.84172	2.09436	80.4077	16.8252	12.388	0	497.07	5.53188	13.0467	3.8306	2.28726	5.74561	13.7339	1.26501	13.9016	6.56468	97.0073	180.05	10.9651	2.37274
AAAGTTCTGAGACACTCCGACA	PANCREAS	Group-Enriched	miRNA	hsa-mir-148a	16.0884	1.31931	10.6803	0.53992	0	0.254266	3.68093	1.53001	18.4203	20.4413	6.36154	22.6915	11.4025	6.84172	2.09436	80.4077	16.8252	12.388	0	497.07	5.53188	13.0467	3.8306	2.28726	5.74561	13.7339	1.26501	13.9016	6.56468	97.0073	180.05	10.9651	2.37274
AAAGTTCTGAGACACTCCGACA	STOMACH	Group-Enriched	miRNA	hsa-mir-148a	16.0884	1.31931	10.6803	0.53992	0	0.254266	3.68093	1.53001	18.4203	20.4413	6.36154	22.6915	11.4025	6.84172	2.09436	80.4077	16.8252	12.388	0	497.07	5.53188	13.0467	3.8306	2.28726	5.74561	13.7339	1.26501	13.9016	6.56468	97.0073	180.05	10.9651	2.37274
AAAGTTCTGAGACACTCCGACA	SUBMANDIBULAR_GLAND	Group-Enriched	miRNA	hsa-mir-148a	16.0884	1.31931	10.6803	0.53992	0	0.254266	3.68093	1.53001	18.4203	20.4413	6.36154	22.6915	11.4025	6.84172	2.09436	80.4077	16.8252	12.388	0	497.07	5.53188	13.0467	3.8306	2.28726	5.74561	13.7339	1.26501	13.9016	6.56468	97.0073	180.05	10.9651	2.37274
AAAGTTGGTATACAACCCCCCACTGCT	ADRENAL_GLAND	Tissue-Enhanced	YRNA	RNY4-201	604.074	0	0	6.99404	6.07103	20.0488	364.03	1.53001	31.6776	1.13365	102.747	298.658	0	2.54714	0	3.42503	0	0.242021	0	41.8979	0	0	5.13302	0	1.19431	478.193	2.97988	0	7.41597	0.359236	0	0	1.46206
AAAGTTGGTATACAACCCCCCACTGCT	SIGMOID_COLON	Tissue-Enhanced	YRNA	RNY4-201	604.074	0	0	6.99404	6.07103	20.0488	364.03	1.53001	31.6776	1.13365	102.747	298.658	0	2.54714	0	3.42503	0	0.242021	0	41.8979	0	0	5.13302	0	1.19431	478.193	2.97988	0	7.41597	0.359236	0	0	1.46206
AAAGTTGGTATACAACCCCCCACTGCTA	ADRENAL_GLAND	Tissue-Enhanced	YRNA	RNY4-201	739.395	1.4464	0	13.8894	5.32688	16.6281	347.024	0	43.476	1.70047	116.648	441.089	1.09628	0	0	8.3723	0	0	0	39.5726	0	0	2.25283	0.707457	0.796204	704.978	2.09224	0	8.91403	0	0	0	0.731028
AAAGTTGGTATACAACCCCCCACTGCTA	SIGMOID_COLON	Tissue-Enhanced	YRNA	RNY4-201	739.395	1.4464	0	13.8894	5.32688	16.6281	347.024	0	43.476	1.70047	116.648	441.089	1.09628	0	0	8.3723	0	0	0	39.5726	0	0	2.25283	0.707457	0.796204	704.978	2.09224	0	8.91403	0	0	0	0.731028
AAAGTTGGTATACAACCCCCCACTGCTAA	ADRENAL_GLAND	Tissue-Enhanced	YRNA	RNY4-201	50.9611	0	0	0	0.464905	0.508533	30.441	0	5.82632	1.70047	9.56307	36.5599	0.426377	0	0	1.52224	0	0	0	9.34168	0	0	0	0	0	60.4657	0	0	0.741396	0.718473	0	0	0
AAAGTTGGTATACAACCCCCCACTGCTAA	SIGMOID_COLON	Tissue-Enhanced	YRNA	RNY4-201	50.9611	0	0	0	0.464905	0.508533	30.441	0	5.82632	1.70047	9.56307	36.5599	0.426377	0	0	1.52224	0	0	0	9.34168	0	0	0	0	0	60.4657	0	0	0.741396	0.718473	0	0	0
AAAGTTGGTATACAACCCCCCACTGCTAAATT	ADRENAL_GLAND	Tissue-Enhanced	YRNA	RNY4-201	408.272	5.38621	2.95669	17.806	7.6575	30.4435	139.938	4.90513	23.3493	5.10142	54.5025	83.5041	5.3074	14.3444	3.69924	54.9532	11.116	1.33174	25.9833	228.45	0.140128	4.5122	15.1705	9.91301	0.583176	86.9152	0.425697	0.677793	15.5423	4.16389	2.52477	7.56185	8.09177
AAAGTTGGTATACAACCCCCCACTGCTAAATTTGA	ADRENAL_GLAND	Group-Enriched	YRNA	RNY4-201	202.182	0	0	0	0.305414	0	31.3486	0.306002	6.37049	0	11.7113	42.946	0	0	0	2.28335	0	0	0	7.94043	0	0	0	0	0	52.6663	0.827233	0	0.454905	0	0	0	0
AAAGTTGGTATACAACCCCCCACTGCTAAATTTGA	COLON_TRANSVERSE	Group-Enriched	YRNA	RNY4-201	202.182	0	0	0	0.305414	0	31.3486	0.306002	6.37049	0	11.7113	42.946	0	0	0	2.28335	0	0	0	7.94043	0	0	0	0	0	52.6663	0.827233	0	0.454905	0	0	0	0
AAAGTTGGTATACAACCCCCCACTGCTAAATTTGA	JEJUNUM	Group-Enriched	YRNA	RNY4-201	202.182	0	0	0	0.305414	0	31.3486	0.306002	6.37049	0	11.7113	42.946	0	0	0	2.28335	0	0	0	7.94043	0	0	0	0	0	52.6663	0.827233	0	0.454905	0	0	0	0
AAAGTTGGTATACAACCCCCCACTGCTAAATTTGA	SIGMOID_COLON	Group-Enriched	YRNA	RNY4-201	202.182	0	0	0	0.305414	0	31.3486	0.306002	6.37049	0	11.7113	42.946	0	0	0	2.28335	0	0	0	7.94043	0	0	0	0	0	52.6663	0.827233	0	0.454905	0	0	0	0
AAATAAAGTATAGGCGATAGAAATTGAAACC	ADRENAL_GLAND	Tissue-Enriched	other_TMapped	ENST00000387347.2	85.0361	0	0	0.862326	2.26582	0.737001	2.50899	1.94447	0.636172	4.5346	2.10668	6.24864	0.639566	8.59096	6.57852	1.52224	0.291445	0	0	1.56776	0	0	0	3.12308	0.371696	0.35256	1.62298	0	2.02726	0	0.425816	2.0513	3.07052
AAATAAGCTATCGGGCCC	ADRENAL_GLAND	Tissue-Enhanced	other_TMapped	ENST00000387377.1	129.645	2.41874	2.92441	6.57685	21.8412	5.77203	12.2437	9.81926	4.73478	0.566824	6.33723	10.1676	17.5064	3.44954	9.20776	5.33072	2.54125	0.580548	7.88667	3.11606	2.26604	3.2963	0	11.8813	4.7991	5.54772	1.62298	1.74532	2.21094	1.54721	2.50971	2.61454	0.910685
AAATAAGCTATCGGGCCCATA	ADRENAL_GLAND	Tissue-Enriched	other_TMapped	ENST00000387377.1	267.415	2.89279	2.50613	1.41815	18.2113	8.71987	16.2564	8.2166	5.1546	0.566824	18.09	25.8328	21.9562	10.1845	17.0017	12.565	3.62529	2.84466	0	10.4883	5.62635	0.717501	0	14.7971	4.58104	6.49729	7.98351	2.61765	3.53616	1.93494	12.9894	1.98269	4.45748
AAATAAGCTATCGGGCCCATACC	ADRENAL_GLAND	Tissue-Enriched	other_TMapped	ENST00000387377.1	409.606	2.41874	0	2.9715	3.2996	8.96553	9.23013	16.4571	2.82138	5.43981	12.7646	9.39604	2.20309	7.64141	1.66085	14.8505	6.12033	1.87708	0	2.82196	2.19504	2.75463	0	6.14605	4.05881	1.99202	17.7855	1.14256	3.71529	0.359236	0	2.25698	3.22928
AAATAAGCTATCGGGCCCATACCCCGAACC	CEREBRAL_CORTEX	Tissue-Enhanced	other_TMapped	ENST00000387377.1	10.0294	1.75909	2.69671	8.79306	40.854	18.1602	0.4741	1.69895	8.68442	0	1.02903	2.23081	3.76347	0.692638	1.75264	6.85006	9.77564	3.08167	0	1.25421	0.903105	4.80592	0	0.176864	5.14079	6.37731	1.93338	0	5.52406	1.58396	12.2131	1.79166	0.910685
AAATAAGCTATCGGGCCCATACCCCGAACCA	CEREBRAL_CORTEX	Tissue-Enhanced	other_TMapped	ENST00000387377.1	1.35261	7.60319	5.96068	21.2168	100.297	29.776	0	2.31095	6.70214	0	4.80229	2.9895	11.6123	1.8088	1.5579	16.3662	7.26993	1.30887	9.70277	1.56127	19.8743	7.64847	0	1.00347	8.89085	5.88655	7.07723	1.71143	7.82898	0.718473	9.64316	0.778901	1.46206
AAATAAGGCTGTTGGAGATAAACTTCCTGAATG	LIVER	Tissue-Enriched	protein_coding	RP11-384M15.1-018	0	0	0	0	0	0	0	0	0	0	0	0	0	0	0	218.846	0	0	0	0	0	0	0	0	0	0	0	0	0	0	0	0	0
AAATAAGGGGGTTAAAAAAAAAA	COLON_TRANSVERSE	Tissue-Enhanced	protein_coding	RP11-983P16.1-001	19.6522	3.23976	6.27372	3.22556	9.26292	4.75367	51.5512	3.88184	2.61845	0.566824	4.23055	5.25704	27.1762	5.20498	10.3696	25.9541	1.58518	0.534804	0.392031	0.934168	1.17004	0	0	7.42769	3.53011	7.3863	1.08198	1.86718	3.13588	5.34358	8.26028	3.19797	2.89082
AAATAAGGGGGTTTAAAAAAAAA	COLON_TRANSVERSE	Tissue-Enhanced	protein_coding	AC106731.1-001	60.694	9.61076	30.6165	10.1297	13.678	7.2105	120.629	15.1837	6.81343	0	8.94271	10.4373	47.0959	16.0862	15.7841	43.6234	6.09348	1.02386	0.657222	12.6905	3.35522	3.65505	0	20.1684	13.2963	7.8622	6.73058	7.47433	8.59636	7.63589	22.4217	3.01252	7.47393
AAATAAGGGGGTTTAAGCAA	ADRENAL_GLAND	Tissue-Enhanced	other_TMapped	ENST00000387365.1	36.8446	2.19886	5.82582	2.15001	3.91638	2.09677	9.37249	6.75532	4.26972	0.566824	2.08237	1.51311	16.7021	11.2275	9.41444	18.4582	2.87891	0	0	3.74964	0.339531	0	0	11.9798	1.39754	2.16069	0.966689	0	2.78834	1.9432	6.31194	1.91611	1.82141
AAATAAGGGGGTTTAAGCT	RIGHT_HEART	Tissue-Enhanced	other_TMapped	ENST00000387365.1	140.207	32.9061	14.3338	24.3394	31.2794	19.3603	40.1782	142.301	5.46252	23.18	11.4895	11.7671	77.3953	19.8187	278.5	43.3637	19.011	3.98289	0	13.3269	0.228955	18.2077	0	369.17	6.80955	14.4691	55.7558	10.1621	27.7576	17.4595	50.6502	15.8838	21.4138
AAATAAGGGGGTTTAAGCTCCT	DIAPHRAGM	Tissue-Enhanced	other_TMapped	ENST00000387365.1	5.85145	0	0.407225	0.553678	3.8772	1.27133	2.25863	79.8311	3.27563	0	1.05334	3.97438	12.5909	3.776	46.9332	6.66087	3.51036	2.17819	0	1.24772	0	0	0	94.5067	1.9377	0.67466	27.5146	0	3.4466	1.79618	8.91202	0	0.455343
AAATAAGGGGGTTTAAGCTCCT	RIGHT_HEART	Tissue-Enhanced	other_TMapped	ENST00000387365.1	5.85145	0	0.407225	0.553678	3.8772	1.27133	2.25863	79.8311	3.27563	0	1.05334	3.97438	12.5909	3.776	46.9332	6.66087	3.51036	2.17819	0	1.24772	0	0	0	94.5067	1.9377	0.67466	27.5146	0	3.4466	1.79618	8.91202	0	0.455343
AAATAAGGGGGTTTAAGCTCCTAT	RIGHT_HEART	Tissue-Enhanced	other_TMapped	ENST00000387365.1	5.56745	2.32594	2.6653	2.37226	2.68116	2.83377	2.98309	22.2194	3.42898	0	2.10668	0.774923	10.0536	13.149	50.7303	18.0619	1.00229	0	0	0.467084	0.206391	1.03299	0	77.7418	3.58292	4.26082	41.034	0	3.28273	1.27159	7.57432	0	1.82137
AAATACAGACCAAGAGCC	ADRENAL_GLAND	Group-Enriched	other_TMapped	ENST00000387382.1	137.41	4.6176	0	0.276839	3.80646	4.422	7.75071	7.93654	4.10613	29.3393	1.05334	4.21156	2.18645	23.7474	4.7289	7.42488	2.623	0	0	8.13937	0	3.48655	0	2.55441	2.01548	0.858555	1.36822	0	0.509527	2.23905	0	0.629059	3.25021
AAATACAGACCAAGAGCC	GALLBLADDER	Group-Enriched	other_TMapped	ENST00000387382.1	137.41	4.6176	0	0.276839	3.80646	4.422	7.75071	7.93654	4.10613	29.3393	1.05334	4.21156	2.18645	23.7474	4.7289	7.42488	2.623	0	0	8.13937	0	3.48655	0	2.55441	2.01548	0.858555	1.36822	0	0.509527	2.23905	0	0.629059	3.25021
AAATACAGACCAAGAGCC	LARYNX	Group-Enriched	other_TMapped	ENST00000387382.1	137.41	4.6176	0	0.276839	3.80646	4.422	7.75071	7.93654	4.10613	29.3393	1.05334	4.21156	2.18645	23.7474	4.7289	7.42488	2.623	0	0	8.13937	0	3.48655	0	2.55441	2.01548	0.858555	1.36822	0	0.509527	2.23905	0	0.629059	3.25021
AAATACAGACCAAGAGCCTTC	ADRENAL_GLAND	Tissue-Enhanced	other_TMapped	ENST00000387382.1	113.832	6.35244	3.50099	2.82728	17.2575	5.61447	9.56574	17.0919	13.2614	31.3258	4.80229	12.1245	17.0111	27.9906	30.9642	27.9845	10.5133	0.853219	0	9.69415	3.01884	8.7838	0	24.731	8.59373	7.94099	32.7478	0.999744	2.81445	3.09628	2.96565	2.84802	6.53364
AAATACAGACCAAGAGCCTTCA	ADRENAL_GLAND	Tissue-Enhanced	other_TMapped	ENST00000387382.1	185.397	3.73806	0.7269	6.56244	8.72727	9.43107	1.78453	17.1132	4.04962	17.8672	7.41488	10.515	13.3456	32.1882	20.9656	11.8031	8.68292	1.84367	0	6.10452	1.20856	4.55546	0	21.7414	7.1349	5.56445	17.5304	0.285641	2.92811	1.52058	0.851632	1.15149	4.19411
AAATAGCTCAGTTGGGAG	COLON_TRANSVERSE	Tissue-Enhanced	tRNA	tRNA-Phe-GAA-6-1	34.0802	3.14695	0	0	0	0	140.113	0	8.06625	0	19.6736	63.0002	0	0	0	0.380559	0	0	0	0	0	0.358751	0	0	0	41.8324	0.540992	0	0	0	0	0	0
AAATAGCTCAGTTGGGAGA	COLON_TRANSVERSE	Tissue-Enhanced	tRNA	tRNA-Phe-GAA-6-1	153.385	0	0	0.53992	0	0	708.55	0	22.9487	0	117.701	246.887	1.56353	0	0	1.14168	0.501143	0	0	0	0.0700642	0	0	0.353729	0.918555	189.335	0	0	0	0.395991	0	0.259634	2.92411
AAATAGCTCAGTTGGGAGAG	COLON_TRANSVERSE	Tissue-Enhanced	tRNA	tRNA-Phe-GAA-6-1	39.2066	0	1.9384	0	0	0	225.355	0.612004	9.62177	0	47.9399	94.3391	0	0.346319	0.973688	1.1424	0	0	0	0	0	0	0	0	1.14819	74.226	1.08198	0	0	0.359236	0.82151	0.259634	0
AAATAGCTCAGTTGGGAGAGCTTTAGACT	GALLBLADDER	Tissue-Enhanced	tRNA	tRNA-Phe-GAA-6-1	0.549445	2.36022	0.2423	2.04921	1.54064	0.534982	0	9.08981	17.0503	96.111	17.4935	3.10641	1.10386	22.0732	0.584213	12.7491	4.59203	0	0	2.66194	0.103196	3.61178	0	0.530593	6.5283	5.22712	1.81808	8.47727	1.67088	8.88276	0	2.3367	4.84151
AAATAGTACCGTTAACTTCC	ADRENAL_GLAND	Tissue-Enriched	other_TMapped	ENST00000387429.1	452.645	0	0.204719	0	1.17209	1.1055	6.69064	7.1289	3.90859	0	6.40305	4.34897	0.426377	4.59154	0.975163	10.4708	0	6.53457	0	1.25421	0	2.51125	0	1.20919	0.371696	0.70512	3.32101	0	1.1283	1.07771	1.27745	0.848265	8.92371
AAATAGTGGGAAGATTTATAGGTA	ADRENAL_GLAND	Tissue-Enriched	protein_coding	RP11-215L17.2-001	206.238	0.439771	0	0	0.305414	1.40358	2.50899	2.01989	0.912279	4.5346	0	16.225	0.459666	1.69809	2.77478	2.2848	1.74867	0	0	0.627103	0	0	0	0.826603	0.769798	2.49802	2.19546	2.7348	1.63783	0	0	0	5.50599
AAATAGTGGGAAGATTTATAGGTAGA	ADRENAL_GLAND	Tissue-Enriched	protein_coding	RP11-215L17.2-001	445.465	0	0	0.423211	1.38876	1.74563	7.16474	5.74264	2.47693	20.4057	11.7113	26.9925	4.02364	11.1599	1.85036	1.52296	8.16479	0	0	6.00339	0.368014	2.87001	0	0	2.86605	3.03447	5.06004	4.02242	7.024	1.18797	1.24733	4.93417	3.07052
AAATAGTGGGAAGATTTATAGGTAGAG	ADRENAL_GLAND	Tissue-Enriched	protein_coding	RP11-215L17.2-001	478.083	0.659657	0.2423	0.26996	2.86626	0.561431	9.70423	3.50117	1.24974	7.93554	3.20153	31.0145	2.40575	4.78146	1.36316	0	14.868	0	0	1.56776	0.158891	1.435	0	0.872344	0.85738	4.49004	4.403	0.142821	3.15556	0.718473	0.425816	0.493497	2.47735
AAATAGTGGGAAGATTTATAGGTAGAGGC	ADRENAL_GLAND	Tissue-Enriched	protein_coding	RP11-215L17.2-001	473.31	1.09943	2.03037	0	1.04417	3.08787	6.80251	6.48386	1.75676	12.2662	3.20153	28.9322	4.43652	9.3273	0.194738	3.9984	9.24448	1.87708	0	2.34191	0	1.79375	0	1.53406	0.371696	8.47408	3.02269	2.28513	1.1283	0.912349	0.82151	1.03853	7.80364
AAATAGTGGGAAGATTTATAGGTAGAGGCG	ADRENAL_GLAND	Tissue-Enriched	protein_coding	RP11-215L17.2-001	1230.17	0	1.62005	0.276839	1.85366	1.94765	6.77589	9.20218	5.40646	7.93554	10.1105	26.9652	0.901211	3.44754	1.70337	4.5696	13.8345	0.484042	0	1.25421	0	0	0	2.63547	2.61825	13.9441	4.7134	0	2.13209	0.304116	0.851632	1.41113	6.9889
AAATAGTGGGAAGATTTATAGGTAGAGGCGAC	ADRENAL_GLAND	Tissue-Enriched	protein_coding	RP11-215L17.2-001	363.614	0	0	0.146372	1.60543	0.280715	2.14676	1.6086	2.11144	9.78385	1.60076	20.4007	1.54541	1.54168	1.85187	2.66536	6.74943	0	11.5649	0.940654	0	0	0	1.20643	0.688916	4.15271	0.413616	0.571282	1.37543	0	2.05377	1.84675	2.73206
AAATAGTGGGAAGATTTATAGGTAGAGGCGACA	ADRENAL_GLAND	Tissue-Enriched	protein_coding	RP11-215L17.2-001	781.302	10.1438	0.202507	0.276839	0.216669	3.95663	17.4244	7.83518	4.7923	34.0095	5.3082	38.3521	4.41545	10.2439	1.07067	11.9952	17.4867	0	0	2.03484	0.210192	0.688658	0	3.56063	4.02415	9.01053	1.78184	0.714103	6.91209	0.359236	2.05377	5.98145	12.2402
AAATATCCTGAAGCGAACCACTAGTCTGACC	MONO	Tissue-Enhanced	other_TMapped	ENST00000390981.1	3.29667	0	0	0.553678	1.17209	0	0	0.67958	1.07649	9.06919	1.05334	1.92017	0.860338	0	0.972914	3.99695	1.58518	1.19451	22.9365	4.58268	0.757777	0	0	0	0	0.33733	0.425697	0	0	0	0	0.164499	0
AAATATCCTGAAGCGAACCACTAGTCTGACCTCA	MONO	Tissue-Enhanced	other_TMapped	ENST00000390981.1	14.9266	0.659657	1.42861	1.38419	4.74831	3.61458	13.666	8.11841	3.12173	23.8066	14.3167	14.3979	3.70911	4.81496	1.89811	11.3771	4.66311	3.3571	158.594	0.780635	1.48704	1.2894	0	2.70241	5.09611	5.88505	2.9074	3.17353	2.7052	0.359236	2.89035	1.60177	2.15983
AAATATGATGAGTGTACA	ILEUM	Tissue-Enhanced	other_TMapped	ENST00000459623.1	65.5299	0	0	2.0333	0.610827	3.45654	68.8806	1.69895	32.43	6.23507	546.665	372.365	5.72492	0.849045	0	7.27702	2.623	0	0	15.1591	1.45689	0	0	1.32834	2.91061	86.0095	5.79063	1.35571	0	4.31084	1.23226	0.493497	0.455343
AAATATGATGAGTGTACA	JEJUNUM	Tissue-Enhanced	other_TMapped	ENST00000459623.1	65.5299	0	0	2.0333	0.610827	3.45654	68.8806	1.69895	32.43	6.23507	546.665	372.365	5.72492	0.849045	0	7.27702	2.623	0	0	15.1591	1.45689	0	0	1.32834	2.91061	86.0095	5.79063	1.35571	0	4.31084	1.23226	0.493497	0.455343
AAATCAATGGGACACCTG	DUODENUM	Tissue-Enhanced	genome_mapped	GM	0	0	0	0	0	0	0	0	26.9123	0	0	0	0	0	0	0.257572	29.0663	0	0	0	0	0	0	0	0	6.91526	0	0	0	15.8396	0	0	2.92411
AAATCAATGGGACACCTG	LOWER_ESOPHAGUS	Tissue-Enhanced	genome_mapped	GM	0	0	0	0	0	0	0	0	26.9123	0	0	0	0	0	0	0.257572	29.0663	0	0	0	0	0	0	0	0	6.91526	0	0	0	15.8396	0	0	2.92411
AAATCAATGGGACACCTGA	DUODENUM	Tissue-Enhanced	genome_mapped	GM	0	0	0	0	0	0	0	0	66.7424	0	0	0	0	0	0	0	58.1326	0	0	0	0	0	0	0	0	15.1798	0	0	0	52.2708	0	0	16.0826
AAATCAATGGGACACCTGA	LOWER_ESOPHAGUS	Tissue-Enhanced	genome_mapped	GM	0	0	0	0	0	0	0	0	66.7424	0	0	0	0	0	0	0	58.1326	0	0	0	0	0	0	0	0	15.1798	0	0	0	52.2708	0	0	16.0826
AAATCAATGGGACACCTGA	STOMACH	Tissue-Enhanced	genome_mapped	GM	0	0	0	0	0	0	0	0	66.7424	0	0	0	0	0	0	0	58.1326	0	0	0	0	0	0	0	0	15.1798	0	0	0	52.2708	0	0	16.0826
AAATCAATGGGACACCTGAAAG	DUODENUM	Tissue-Enhanced	genome_mapped	GM	0	0	0	0	0	0	0	0	9.68842	0	0	0	0	0	0	0	13.5309	0	0	0	0	0	0	0	0	2.69864	0	0	0	10.6918	0	0	4.38617
AAATCAATGGGACACCTGAAAG	LOWER_ESOPHAGUS	Tissue-Enhanced	genome_mapped	GM	0	0	0	0	0	0	0	0	9.68842	0	0	0	0	0	0	0	13.5309	0	0	0	0	0	0	0	0	2.69864	0	0	0	10.6918	0	0	4.38617
AAATCAATGGGACACCTGAAAG	STOMACH	Tissue-Enhanced	genome_mapped	GM	0	0	0	0	0	0	0	0	9.68842	0	0	0	0	0	0	0	13.5309	0	0	0	0	0	0	0	0	2.69864	0	0	0	10.6918	0	0	4.38617
AAATCACCACGATCAAAAGGGAC	ADRENAL_GLAND	Tissue-Enriched	other_TMapped	ENST00000389680.2	126.926	0	0	0	2.98436	0.561431	0	1.25387	0.507016	2.83412	0	4.03833	1.52266	2.04441	0.146984	0	0	0	13.6219	0	0.158891	0	0	0.994246	1.14819	0	0	0	0.741396	0	0	0	0
AAATCACCACGATCAAAAGGGACA	ADRENAL_GLAND	Tissue-Enriched	other_TMapped	ENST00000389680.2	386.859	0.879543	0	0	0.955422	3.45637	0	5.6094	1.82456	10.7697	1.60076	9.56928	1.33517	2.04441	0.973688	2.2848	0	0	0	0.627103	0	0	0	1.19721	0	4.15271	2.4817	1.35571	1.09336	0.304116	0	0.493497	2.27671
AAATCACCACGATCAAAAGGGACAAGCA	ADRENAL_GLAND	Tissue-Enriched	other_TMapped	ENST00000389680.2	291.372	0	0	0.830517	0.610827	1.40358	5.85431	2.2921	2.20781	8.50237	0	13.4096	1.32611	0.849045	0.146984	1.52296	2.04011	0	0	1.30012	0	0	0	0.408691	0	4.68916	0.425697	0.677855	1.86528	1.43695	0.425816	0.328998	0.455343
AAATCACCACGATCAAAAGGGACAAGCATC	ADRENAL_GLAND	Tissue-Enriched	other_TMapped	ENST00000389680.2	109.431	0	0	0	0.232452	1.94765	4.65575	2.82868	1.21637	14.1706	0	3.80451	0	1.69809	1.45937	0.5712	0	0	0	0	0.210192	0	0	0.994246	0	0	0.413616	0	2.20197	0	0	0	0.910685
AAATCACCACGATCAAAAGGGACAAGCATCA	ADRENAL_GLAND	Tissue-Enriched	other_TMapped	ENST00000389680.2	244.573	0	0	0	0.216669	0	5.12985	5.44956	1.82994	6.23507	1.05334	6.4996	0.860338	2.04441	1.94738	0.951759	5.54179	0	0	3.42961	0	0.358751	0	2.21266	0.688916	3.98404	3.34517	0	2.43384	0	1.64302	0.822494	3.1874
AAATCACCACGATCAAAAGGGACAAGCATCAAGCA	ADRENAL_GLAND	Tissue-Enriched	other_TMapped	ENST00000389680.2	89.2878	0	0.9692	0.276839	0.433339	0	2.50899	7.66941	0.507016	1.70047	0	1.43629	0.433961	0	0	1.7136	0.582889	0	0	0	0	1.07625	0	0.678598	0	0	0.827233	0	0.282075	0	0.410755	0	0
AAATCATGCTCAATAGGATTACGCTGAGG	CEREBELLUM	Tissue-Enhanced	other_TMapped	ENST00000364456.1	0	0	0	20.1398	22.602	10.6948	0	1.01937	0	18.1384	0	0	0.662317	0	0	3.99768	0	0	0	0.934168	0	0	0	0.176864	1.044	0	0.425697	0	1.21156	0	0.410755	0	0
AAATCATGCTCAATAGGATTACGCTGAGG	CEREBRAL_CORTEX	Tissue-Enhanced	other_TMapped	ENST00000364456.1	0	0	0	20.1398	22.602	10.6948	0	1.01937	0	18.1384	0	0	0.662317	0	0	3.99768	0	0	0	0.934168	0	0	0	0.176864	1.044	0	0.425697	0	1.21156	0	0.410755	0	0
AAATCATGCTCAATAGGATTACGCTGAGG	GALLBLADDER	Tissue-Enhanced	other_TMapped	ENST00000364456.1	0	0	0	20.1398	22.602	10.6948	0	1.01937	0	18.1384	0	0	0.662317	0	0	3.99768	0	0	0	0.934168	0	0	0	0.176864	1.044	0	0.425697	0	1.21156	0	0.410755	0	0
AAATCATGCTCAATAGGATTACGCTGAGGCCC	CEREBELLUM	Tissue-Enhanced	other_TMapped	ENST00000606510.1	0	0	0	24.0203	24.1764	7.00151	0.83633	0.33979	0	17.0047	0	0	0.663794	0	0	2.856	0	0	0	0	0	0	0	0.324869	0	0.168665	0	0	2.56731	0	0	0.819708	0
AAATCATGCTCAATAGGATTACGCTGAGGCCC	CEREBRAL_CORTEX	Tissue-Enhanced	other_TMapped	ENST00000606510.1	0	0	0	24.0203	24.1764	7.00151	0.83633	0.33979	0	17.0047	0	0	0.663794	0	0	2.856	0	0	0	0	0	0	0	0.324869	0	0.168665	0	0	2.56731	0	0	0.819708	0
AAATCCAACTCCCTCCACCA	MONO	Tissue-Enhanced	genome_mapped	GM	0	4.72043	2.71969	1.0246	0	0	0	2.44801	0	0	0	0	0	1.03896	0	0	0	0	16.7998	0	0	0.60074	0	1.94922	11.7451	17.628	0.540992	4.1418	1.36471	0	0	0	0
AAATCCAACTCCCTCCACCA	SIGMOID_COLON	Tissue-Enhanced	genome_mapped	GM	0	4.72043	2.71969	1.0246	0	0	0	2.44801	0	0	0	0	0	1.03896	0	0	0	0	16.7998	0	0	0.60074	0	1.94922	11.7451	17.628	0.540992	4.1418	1.36471	0	0	0	0
AAATCCAGAGGCTGTTTCTGAGCTG	MONO	Tissue-Enhanced	protein_coding	CTC-338M12.12-017	11.7449	0	1.91542	1.36356	4.06231	2.46527	3.96179	6.07182	3.32083	25.727	2.6541	10.223	1.76007	0.423523	1.07292	5.52064	4.95456	0	52.703	1.30012	0.887858	5.09005	0	0.324869	3.60944	2.68191	0.425697	0	1.43902	4.97424	1.23226	3.01252	3.30436
AAATCCCCTTGTAAATTTAACTGTTAGTCCAAA	ADRENAL_GLAND	Tissue-Enhanced	protein_coding	RP11-215L17.2-001	147.134	0	0	0	1.83248	0.561431	9.42338	5.98107	5.33105	37.4104	6.36154	20.0542	0.875506	10.6552	0	12.5664	10.2136	1.5079	0	1.56776	0.157557	2.51125	0	1.49598	1.42394	0.35256	3.91033	1.10625	2.39448	0.718473	2.05377	2.76083	10.4398
AAATCCCCTTGTAAATTTAACTGTTAGTCCAAAG	ADRENAL_GLAND	Tissue-Enhanced	protein_coding	RP11-215L17.2-001	264.552	1.66628	0.2423	0.26996	1.00277	1.29843	23.1465	14.6054	9.71868	106.711	16.9364	46.3682	1.76618	23.0207	1.94738	30.083	3.78878	0	0	2.82196	0.0787786	0.717501	0	3.12584	2.86616	1.7628	5.23023	0	2.73118	1.18797	1.23226	3.03513	20.2654
AAATCCCCTTGTAAATTTAACTGTTAGTCCAAAGA	ADRENAL_GLAND	Tissue-Enhanced	protein_coding	RP11-215L17.2-001	473.76	0.659657	0.7269	0.823638	2.81947	2.48263	10.1783	8.40048	21.2829	110.184	7.45639	51.4973	4.61347	24.3725	3.80072	29.7024	12.8279	0.484042	0	2.9755	0.211855	1.07625	0	1.00347	7.53765	4.67393	5.65592	0	3.56214	1.4737	4.5183	4.92585	35.4592
AAATCCCGGACGAGCCCA	RBC	Tissue-Enriched	genome_mapped	GM	1.05688	1.57348	0	3.2118	6.98188	1.52625	0	5.84908	2.00977	9.96586	3.1357	6.26487	0.426377	1.40513	0	0	0.501143	1.13822	0	0.627103	0.607273	2.99523	96.9976	1.39096	3.55353	1.7628	2.04867	0	6.12316	4.25763	0.425816	1.53203	2.19308
AAATCCCGGACGAGCCCC	RBC	Tissue-Enhanced	genome_mapped	GM	10.5981	7.35906	30.8749	42.7099	29.9395	33.2174	19.4694	19.8802	4.28752	11.6567	19.3545	4.74931	7.99271	18.4331	10.2403	22.3061	9.56198	5.25655	0	11.2656	1.11954	40.4779	310.736	8.70321	10.745	8.91952	33.8931	17.1794	49.4746	10.7157	3.75704	9.14178	3.04962
AAATCCCGGACGAGCCCCA	RBC	Tissue-Enriched	genome_mapped	GM	0	0.786739	1.6961	2.34195	2.08833	0.622767	0	0.64187	0	0	0	0	0	0	0	0	0	0	0	0.313551	0	0	69.2484	0.231827	5.07021	0	0	0	0.721716	0	0.410755	1.07934	0
AAATCCCGGACGAGCCCCCA	MONO	Tissue-Enhanced	genome_mapped	GM	1.57018	29.7596	19.8489	6.64885	1.16226	4.47344	0	2.5266	1.77397	3.5109	4.16473	1.93731	1.11588	7.54801	5.02431	1.41085	6.41612	0.774064	53.4382	0.940654	1.31862	27.0082	8.11306	4.32796	15.6672	0.70512	4.4634	4.57026	5.3424	6.35795	1.26239	7.36993	3.63055
AAATCCCGGACGAGCCCT	RBC	Tissue-Enhanced	other_TMapped	ENST00000315707.3	2.40949	14.127	13.2399	36.2243	38.1359	42.7698	2.14676	13.3366	8.28433	8.15544	7.30043	5.81773	3.2781	12.2818	6.00021	19.8995	5.39133	3.48149	0	8.83884	2.1623	21.5201	154.78	7.71328	10.1404	3.12735	15.6808	12.7333	56.0573	4.78036	5.36994	7.27556	5.09257
AAATCCGTACTGAGAGCTG	PBMC	Tissue-Enhanced	genome_mapped	GM	0	0	2.04719	0	0	0	0	1.01937	0	0	0	0	0	0	0	0	0	0	0	0.313551	13.0693	0	0	0.353729	0	0	0	1.33227	0	0	0	0	0.635042
AAATCCTGCCACTCCGACCA	MONO	Tissue-Enriched	protein_coding	AC005789.6-002	1.06275	6.29391	4.1903	0	0	0	0	0.33979	0.304093	0	1.05334	0	0	0.692638	0	0	0	0	62.8676	0.627103	0	0	0.487753	1.58902	8.71368	8.27755	1.24085	7.93609	0	0	0.410755	0.614781	0
AAATCGCTTCCCTTTGGAGTGT	CEREBRAL_CORTEX	Tissue-Enhanced	miRNA	hsa-mir-1283-2	0	0	0	0	1.08335	0	0	0	0	0	0	0	0	0	0	0	0	0	0	0	0	0.358751	0	0	0	0	0	0	0	0	0	0	0
AAATCGTACAGGGTCATCCACTT	CEREBRAL_CORTEX	Tissue-Enhanced	miRNA	hsa-mir-487b	3.42436	0	0	6.52161	14.6356	5.70161	2.50899	0	0.332079	2.2673	0	0.931922	0	3.00416	0	0	0	0	0	0	0.236336	0	0	0.463653	0.123899	0	0	0	1.30113	0	1.27745	0.519267	0.455343
AAATCGTTACCATTACTGAG	RBC	Tissue-Enhanced	miRNA	hsa-mir-451b	4.32327	12.832	1.09212	0	0.665791	0	0.948201	3.72074	22.5648	9.74596	0	1.00874	2.85487	5.35939	2.05254	5.60932	4.13946	6.34907	0.0980078	19.2737	0.350321	4.12461	240.493	1.10417	13.6145	57.3766	7.78916	0.724615	2.08188	6.51134	4.5183	3.14492	0.15876
AAATCGTTACCATTACTGAGTT	RBC	Group-Enriched	miRNA	hsa-mir-451b	24.2695	112.999	17.3634	3.45683	7.45439	3.685	7.1115	25.1552	169.159	107.647	5.21807	11.7524	39.3684	30.7313	30.8091	54.6606	25.8545	20.3475	32.4994	88.0662	6.69086	48.6966	2349.31	43.7976	133.59	348.552	59.1344	11.1076	34.1749	48.3632	45.5445	39.4605	21.5934
AAATCGTTACCATTACTGAGTT	SIGMOID_COLON	Group-Enriched	miRNA	hsa-mir-451b	24.2695	112.999	17.3634	3.45683	7.45439	3.685	7.1115	25.1552	169.159	107.647	5.21807	11.7524	39.3684	30.7313	30.8091	54.6606	25.8545	20.3475	32.4994	88.0662	6.69086	48.6966	2349.31	43.7976	133.59	348.552	59.1344	11.1076	34.1749	48.3632	45.5445	39.4605	21.5934
AAATCGTTACCATTACTGAGTTT	RBC	Tissue-Enriched	miRNA	hsa-mir-451b	10.1268	62.3404	9.40152	1.6563	5.46838	4.01797	4.32402	19.0669	44.1638	69.8394	2.05806	2.36486	24.3398	23.4545	9.49948	29.4132	13.3721	12.7905	38.3275	31.8946	3.38135	15.9845	1393.89	20.5105	77.7986	116.239	29.9386	4.49547	15.0593	10.7119	22.3464	17.5468	8.07933
AAATCGTTACCATTACTGAGTTTA	RBC	Tissue-Enriched	miRNA	hsa-mir-451b	0	8.65413	0.810027	0.878231	0	0	0	1.83601	1.9312	2.83412	0	0.310641	1.59977	0	0	1.90352	0	0.242021	0.277895	0.313551	0.598039	0.60074	138.412	2.85808	11.1082	11.1003	3.38142	0	1.55268	0	1.23226	2.07707	0.455343
AAATCGTTACCATTACTGAGTTTAG	RBC	Tissue-Enriched	miRNA	hsa-mir-451b	0.761155	1.79336	0.7269	0	0	0	0.4741	2.14201	3.12123	3.40095	0	0	3.8075	0	0.389475	1.52296	1.00229	0.193516	0.810617	2.24078	0.694246	1.04741	208.096	2.10764	4.65035	9.10791	2.11641	0.225952	2.85822	0.718473	1.24733	1.60139	0.772864
AAATCTAAAGACAGGGGTTAGGC	LIVER	Tissue-Enhanced	other_TMapped	ENST00000387409.1	10.5503	16.732	0.818875	3.9299	2.1379	1.49136	3.81942	5.43463	2.54637	0.566824	0	2.42454	14.9692	2.50144	4.2864	35.0136	4.97627	2.3227	0	0	1.16081	0.344329	0	8.42935	0.123899	0	1.62298	0.249332	4.44597	6.08233	1.27745	1.18913	1.64171
[truncated: 65,505 more rows]
