# Supplementary material for: A Novel Tissue Atlas and Online Tool for the Interrogation of Small RNA Expression in Human Tissues and Biofluids
Source: Front Cell Dev Biol. 2022 Mar 4;10:804164. doi: 10.3389/fcell.2022.804164 (PMC8934391; doi:10.3389/fcell.2022.804164)
Supplement: Supplementary file 1 [file DataSheet1.zip › Table (5).XLSX]

## Sheet: Table 1
SAMPLE	miRNA	isomiRs	Tissue Elevated miRNA	Tissue Elevated isomiRs	piRNA	piRNA Isoforms	Tissue Elevated piRNAs	Tissue Elevated piRNA Isoforms	Protein Coding Genes	Protein Coding Sequences	Tissue Elevated Genes	Tissue Elevated Gene Sequences	tRNA	tRF Sequences	Tissue Elevated tRNA	Tissue Elevated tRF Sequences	YRNA	yRF Sequences	Tissue Elevated yRNA	Tissue Elevated yRF Sequences	Other Transcriptome Mapped Genes	Other Transcriptome Mapped Sequences	Tissue Elevated Other Transcriptome Genes	Tissue Elevated Other Transcriptome Sequences
ADRENAL GLAND	474	11737	71	554	149	3644	85	1086	272	2041	91	605	213	10077	169	3805	31	1402	18	205	689	9659	202	3103
BLADDER	485	12171	36	65	131	1550	1	1	174	566	6	8	191	3390	6	7	26	778	2	4	473	2915	9	10		9358
BREAST	465	11676	9	88	132	1234	5	16	174	602	5	9	182	2377	37	96	27	543	0	0	473	3138	0	0
CEREBELLUM	523	14077	137	2141	131	1087	4	4	149	462	10	15	188	3155	12	31	26	830	1	1	488	3165	55	337
CEREBRAL CORTEX	551	14224	183	2926	142	1571	19	38	173	836	23	48	189	3801	27	60	26	969	2	6	581	5304	106	593
CEREBRAL - WHITE MATTER	543	13073	111	1698	142	1734	9	13	155	640	9	18	202	5002	45	98	28	1099	5	11	572	4157	49	112
COLON - SIGMOID	464	12638	28	85	142	2998	26	81	286	1552	50	140	202	8808	97	523	30	1012	3	19	630	6341	73	264
COLON - TRANSVERSE	474	12239	32	419	142	3344	74	1183	323	1990	131	624	205	9872	165	3782	30	1366	16	100	684	7594	252	1132
DIAPHRAGM	542	13319	57	532	140	1997	6	11	207	841	18	25	191	4544	27	65	27	648	0	0	553	4410	17	24
DUODENUM	475	12578	19	112	141	2596	3	4	270	1260	34	54	198	6547	12	18	29	968	0	0	603	5083	12	20
ESOPHAGUS - LOWER	467	11962	6	306	134	1261	3	4	159	519	4	6	175	2857	9	12	27	890	3	5	505	3177	9	11
ESOPHAGUS - UPPER	465	11724	11	274	135	1651	1	1	157	470	4	7	182	3669	15	22	28	915	2	3	508	2972	9	9
GALLBLADDER	481	12170	67	173	138	2724	58	819	201	1190	42	237	192	5955	131	2283	27	847	8	35	589	5733	163	821
HEART - LEFT	486	12817	34	320	131	1117	2	6	170	813	16	51	169	2226	2	3	26	562	5	32	437	3670	22	98
Heart - Right	496	12965	44	390	130	1080	5	17	171	852	20	47	179	2405	6	9	26	578	4	17	447	3550	19	112
ILEUM	457	11570	10	128	145	3415	41	168	305	1818	106	689	202	9765	67	226	30	1188	3	3	653	7000	282	1605
JEJUNUM	475	11237	13	413	142	3269	44	122	309	2081	135	769	202	9628	81	645	28	1112	2	8	660	8020	256	1267
KIDNEY	455	11255	34	244	135	1371	1	2	158	770	4	5	187	3486	1	1	27	832	1	18	516	4328	15	49
LARYNX	496	13973	39	446	142	2639	31	172	212	889	16	20	198	5993	68	490	26	687	0	0	559	4904	18	73
LIVER	436	10343	21	575	142	2585	21	63	215	1133	28	139	198	6953	64	303	29	994	1	1	559	5978	46	197
LUNG	461	11292	12	15	126	893	6	8	133	355	2	2	168	1617	5	6	23	400	1	2	412	2058	12	15
PANCREAS	470	12084	29	404	140	2543	18	38	193	833	10	35	185	5720	35	93	31	1143	3	9	597	4921	31	92
PROSTATE	473	13103	85	493	136	1544	12	47	164	457	11	20	186	3040	57	237	26	895	11	75	515	2973	20	41
SCIATIC	487	11773	10	22	136	1923	2	3	187	603	6	8	190	4317	10	22	25	640	0	0	516	3397	3	4
SKELETAL MUSCLE	524	14110	97	1940	134	1107	6	10	210	876	36	65	174	1963	11	31	24	478	1	1	545	4069	37	89
SKIN	466	10860	16	95	135	1270	4	6	187	561	5	6	185	2889	13	18	28	616	2	2	467	2883	1	1
SPINAL CORD	531	12213	59	928	137	1443	9	18	146	488	4	7	195	4123	17	25	30	1161	5	38	527	3391	11	18
STOMACH	448	12597	12	90	132	1596	2	4	150	454	3	3	179	3448	4	13	24	735	0	0	477	2512	3	3
SUBMANDIBULAR GLAND	451	11663	23	503	130	981	0	0	141	584	7	23	166	1841	0	0	24	560	1	1	458	2968	4	4
THYROID	448	11235	12	114	133	1415	0	0	131	444	2	2	180	2636	1	2	28	684	0	0	494	2945	1	1
MONOCTYES	455	9496	188	1519	119	984	35	79	210	846	138	311	158	1920	87	294	26	1201	18	262	504	4368	261	1197
PBMC	443	9867	79	1323	112	659	14	24	146	519	64	108	141	1050	32	71	25	1013	18	179	395	2442	89	204
RBC	403	9967	225	3656	73	274	8	11	105	204	58	94	113	714	41	87	25	945	15	254	234	472	63	125
CSF	121.757	609.973	49	136	24.027	258.865	14	116	85.0811	143.216	10	14	39.6757	438.73	33	185	18.0811	235.946	9	22	54.6757	109.541	8	16
PLASMA	356.539	5862.76	152	913	52.0389	280.878	13	38	141.317	302.428	14	23	92.1278	597.75	21	46	24.5889	2238.32	16	223	189.167	1137.43	31	73
SERUM	179.909	1714.27	40	177	71.2955	1029.61	33	129	675.591	2183.16	7	25	137.045	1549.89	39	133	19.6364	430.023	7	29	386.114	3714.32	43	202
SALIVA	240.333	3200.17	80	503	46.3333	729	26	222	96.6667	144.5	5	10	81.1667	933	41	216	18	599	10	75	129.833	383.667	15	33
URINE	154.5	1683.71	46	131	53.4216	2594.34	31	377	239.48	496.809	7	14	112.608	3260.97	64	628	18.5735	535.137	8	32	248.451	1239.86	22	109
PLASMA_EVs	380.886	8069.26	202	1374	42.8857	296.829	15	40	202.829	497.371	26	46	66.7143	390.657	23	50	30.6571	2522.11	19	418	235.886	1214.8	59	189
