# Supplementary material for: A Novel Tissue Atlas and Online Tool for the Interrogation of Small RNA Expression in Human Tissues and Biofluids
Source: Front Cell Dev Biol. 2022 Mar 4;10:804164. doi: 10.3389/fcell.2022.804164 (PMC8934391; doi:10.3389/fcell.2022.804164)
Supplement: Supplementary file 1 [file DataSheet1.zip › Table (6).XLSX]

## Sheet: plasma-EVs
tissue	# of tissue-elevated sequences		tissue	Fraction
ESOPHAGUS_LOWER	1		LUNG	5.95927e-06
LUNG	1		ESOPHAGUS_LOWER	7.28174e-06
BLADDER	2		BLADDER	2.37555e-05
ESOPHAGUS_UPPER	2		KIDNEY	2.96004e-05
HEART_LEFT	2		PROSTATE	3.52169e-05
KIDNEY	2		ESOPHAGUS_UPPER	3.98537e-05
STOMACH	2		HEART_RIGHT	0.000141096
THYROID	3		STOMACH	0.000164656
PROSTATE	4		HEART_LEFT	0.000173815
SKIN	5		SKIN	0.000186533
HEART_RIGHT	6		THYROID	0.000261081
PANCREAS	8		COLON_SIGMOID	0.000292804
SUBMANDIBULAR_GLAND	8		GALLBLADDER	0.000299629
COLON_TRANSVERSE	9		COLON_TRANSVERSE	0.000529706
GALLBLADDER	10		SUBMANDIBULAR_GLAND	0.000589919
COLON_SIGMOID	11		PANCREAS	0.000754346
LIVER	14		SPINAL_CORD	0.000850413
LARYNX	17		CEREBRAL_WHITE_MATTER	0.00127055
DIAPHRAGM	21		LIVER	0.00157201
SPINAL_CORD	24		CEREBELLUM	0.00199205
CEREBRAL_WHITE_MATTER	41		ADRENAL_GLAND	0.00364125
CEREBELLUM	47		CEREBRAL_CORTEX	0.00703488
ADRENAL_GLAND	51		DIAPHRAGM	0.0314575
SKELETAL_MUSCLE	57		LARYNX	0.0334218
CEREBRAL_CORTEX	128		SKELETAL_MUSCLE	0.0352247
MONOCYTES	265		MONOCYTES	0.0922635
PBMC	294		PBMC	0.0985669
RBC	640		RBC	0.689169

## Sheet: CSF- EVs
Tissue	# of tissue-elevated sequences		tissue	Fraction
DIAPHRAGM	1		THYROID	0.000775124
LARYNX	1		PANCREAS	0.00199185
PANCREAS	1		DIAPHRAGM	0.0030691
THYROID	1		LARYNX	0.0030691
ESOPHAGUS_LOWER	2		SKELETAL_MUSCLE	0.00391165
ESOPHAGUS_UPPER	2		MONOCYTES	0.00431105
SKELETAL_MUSCLE	2		LIVER	0.00540888
MONOCYTES	3		ESOPHAGUS_LOWER	0.00555402
CEREBRAL_CORTEX	4		ESOPHAGUS_UPPER	0.00555402
LIVER	4		PBMC	0.00816299
PBMC	6		CEREBRAL_CORTEX	0.0336124
SPINAL_CORD	7		SPINAL_CORD	0.0397269
CEREBELLUM	9		CEREBRAL_WHITE_MATTER	0.0459696
CEREBRAL_WHITE_MATTER	10		RBC	0.128048
KIDNEY	15		CEREBELLUM	0.334101
RBC	31		KIDNEY	0.376734

## Sheet: cell free plasma
tissue	# of tissue-elevated sequences		tissue	Fraction
ESOPHAGUS_LOWER	1		ESOPHAGUS_LOWER	1.21369e-05
ESOPHAGUS_UPPER	1		HEART_LEFT	1.846e-05
HEART_LEFT	1		DUODENUM	3.679e-05
HEART_RIGHT	1		ESOPHAGUS_UPPER	4.12998e-05
THYROID	1		SKIN	4.79606e-05
DUODENUM	2		HEART_RIGHT	5.6471e-05
JEJUNUM	2		JEJUNUM	6.64309e-05
KIDNEY	2		COLON_TRANSVERSE	6.93145e-05
SCIATIC	2		PROSTATE	7.94667e-05
SKIN	2		ILEUM	7.98512e-05
BLADDER	3		STOMACH	0.000238327
COLON_TRANSVERSE	3		KIDNEY	0.000284656
ILEUM	3		THYROID	0.000434492
PROSTATE	3		SPINAL_CORD	0.000508
STOMACH	4		GALLBLADDER	0.000526782
GALLBLADDER	5		SCIATIC	0.000618302
SUBMANDIBULAR_GLAND	9		BLADDER	0.000661524
SPINAL_CORD	10		CEREBRAL_WHITE_MATTER	0.000901337
PANCREAS	12		SUBMANDIBULAR_GLAND	0.000967
DIAPHRAGM	14		COLON_SIGMOID	0.00144085
LIVER	15		PANCREAS	0.00166426
COLON_SIGMOID	18		LIVER	0.00206975
ADRENAL_GLAND	23		ADRENAL_GLAND	0.00234587
CEREBRAL_WHITE_MATTER	24		CEREBELLUM	0.00255028
LARYNX	24		CEREBRAL_CORTEX	0.00562577
CEREBELLUM	31		MONOCYTES	0.00727459
SKELETAL_MUSCLE	51		PBMC	0.00752635
CEREBRAL_CORTEX	76		DIAPHRAGM	0.0455204
PBMC	106		LARYNX	0.049003
MONOCYTES	109		SKELETAL_MUSCLE	0.051046
RBC	474		RBC	0.818284

## Sheet: urine
tissue	# of tissue-elevated sequences		tissue	Fraction
ADRENAL_GLAND	1		GALLBLADDER	0.000158566
BREAST	1		THYROID	0.000183874
GALLBLADDER	1		BREAST	0.000215123
LUNG	1		ADRENAL_GLAND	0.000409327
THYROID	1		LUNG	0.000515468
DIAPHRAGM	1		PBMC	0.00132043
ILEUM	1		PROSTATE	0.0017561
PBMC	1		ILEUM	0.00197665
PROSTATE	1		COLON_TRANSVERSE	0.00229998
COLON_SIGMOID	2		MONOCYTES	0.00243091
COLON_TRANSVERSE	2		COLON_SIGMOID	0.00289292
HEART_RIGHT	2		DIAPHRAGM	0.00433912
MONOCYTES	2		JEJUNUM	0.0061461
LARYNX	3		HEART_RIGHT	0.00718246
STOMACH	3		STOMACH	0.00909584
CEREBRAL_WHITE_MATTER	4		CEREBRAL_WHITE_MATTER	0.00958781
JEJUNUM	4		LARYNX	0.00976161
SPINAL_CORD	4		ESOPHAGUS_UPPER	0.00984554
ESOPHAGUS_UPPER	6		SPINAL_CORD	0.0103726
LIVER	6		ESOPHAGUS_LOWER	0.0122899
SUBMANDIBULAR_GLAND	6		SUBMANDIBULAR_GLAND	0.01706
CEREBRAL_CORTEX	7		LIVER	0.0185018
ESOPHAGUS_LOWER	8		CEREBRAL_CORTEX	0.0192167
SKELETAL_MUSCLE	9		SKELETAL_MUSCLE	0.0933929
KIDNEY	11		KIDNEY	0.11298
CEREBELLUM	13		CEREBELLUM	0.116649
PANCREAS	18		PANCREAS	0.147893
RBC	51		RBC	0.381527

## Sheet: saliva
tissue	# of tissue-elevated sequences		tissue	Fraction
JEJUNUM	1		JEJUNUM	0.000248514
BLADDER	1		CEREBRAL_CORTEX	0.000716376
CEREBRAL_CORTEX	1		BLADDER	0.000995271
DIAPHRAGM	1		SCIATIC	0.000995271
LARYNX	1		ILEUM	0.00162901
SCIATIC	1		BREAST	0.00194072
SKELETAL_MUSCLE	1		CEREBRAL_WHITE_MATTER	0.00196077
BREAST	2		SPINAL_CORD	0.00196077
CEREBRAL_WHITE_MATTER	2		KIDNEY	0.00220199
KIDNEY	2		COLON_TRANSVERSE	0.00312921
SPINAL_CORD	2		CEREBELLUM	0.00392336
COLON_TRANSVERSE	3		STOMACH	0.00434991
ILEUM	3		LIVER	0.00572433
STOMACH	4		COLON_SIGMOID	0.00583552
CEREBELLUM	5		DIAPHRAGM	0.00800652
COLON_SIGMOID	5		LARYNX	0.00800652
LIVER	5		SKELETAL_MUSCLE	0.00800652
SUBMANDIBULAR_GLAND	9		SUBMANDIBULAR_GLAND	0.00861778
ESOPHAGUS_UPPER	14		ESOPHAGUS_UPPER	0.0805039
ESOPHAGUS_LOWER	19		ESOPHAGUS_LOWER	0.0875188
PANCREAS	22		PANCREAS	0.101398
MONOCYTES	29		MONOCYTES	0.101495
PBMC	30		PBMC	0.129133
RBC	76		RBC	0.431703
